# Supplementary material for: Proteomic architecture of frailty across the spectrum of cardiovascular disease
Source: Aging Cell. 2023 Sep 20;22(11):e13978. doi: 10.1111/acel.13978 (PMC10652351; doi:10.1111/acel.13978)
Supplement: Supplementary file 1 — Data S1. [file ACEL-22-e13978-s001.zip]

Archive with 2 entries (2 files):
- Supplement for proteomics frailty manuscript.docx
- Supplemental_Data_Submission.xlsx
