# Supplementary material for: Proteomic architecture of frailty across the spectrum of cardiovascular disease
Source: Aging Cell. 2023 Sep 20;22(11):e13978. doi: 10.1111/acel.13978 (PMC10652351; doi:10.1111/acel.13978)
Supplement: Supplementary file 1 — Data S1. [file ACEL-22-e13978-s001.zip › Supplemental_Data_Submission.xlsx]

## Sheet: SD01
Protein dictionary. Protein OlinkID with its corresponding UniProt ID and assay name.
OlinkID	UniProt	Assay
OID20071	O95183	VAMP5
OID20072	Q6UWL2	SUSD1
OID20074	P01375	TNF
OID20075	P35218	CA5A
OID20076	P51161	FABP6
OID20077	Q15831	STK11
OID20079	P62736	ACTA2
OID20081	O43854	EDIL3
OID20082	Q13105	ZBTB17
OID20084	O95684	CEP43
OID20086	P21964	COMT
OID20087	P09237	MMP7
OID20051	P61978	HNRNPK
OID20089	Q8TE57	ADAMTS16
OID20090	P55259	GP2
OID20092	Q99549	MPHOSPH8
OID20094	Q9H5Y7	SLITRK6
OID20095	O15354	GPR37
OID20098	P40225	THPO
OID20099	Q8NC01	CLEC1A
OID20100	O75354	ENTPD6
OID20101	P05231	IL6
OID20102	P31997	CEACAM8
OID20103	P25815	S100P
OID20104	O75356	ENTPD5
OID20105	Q9BYF1	ACE2
OID20106	P07585	DCN
OID20107	Q04760	GLO1
OID20108	Q9NWQ8	PAG1
OID20109	Q13444	ADAM15
OID20110	P40818	USP8
OID20111	P22004	BMP6
OID20113	P09668	CTSH
OID20114	P46379	BAG6
OID20115	O14793	MSTN
OID20116	Q9BWV1	BOC
OID20117	P08319	ADH4
OID20068	P31483	TIA1
OID20069	Q9Y2B0	CNPY2
OID20208	P02462	COL4A1
OID20209	A6NI73	LILRA5
OID20210	Q9UEW3	MARCO
OID20211	O95841	ANGPTL1
OID20212	Q9BQR3	PRSS27
OID20213	Q99523	SORT1
OID20214	P35247	SFTPD
OID20215	P20711	DDC
OID20216	P31431	SDC4
OID20217	P09601	HMOX1
OID20219	Q8IW75	SERPINA12
OID20220	P01241	GH1
OID20221	Q9BUD6	SPON2
OID20222	Q92692	NECTIN2
OID20223	Q6WN34	CHRDL2
OID20224	Q01973	ROR1
OID20225	Q8N1Q1	CA13
OID20121	Q9Y4X3	CCL27
OID20122	P00568	AK1
OID20123	P09525	ANXA4
OID20126	Q05315	CLC
OID20128	P48357	LEPR
OID20129	P01222	TSHB
OID20130	P31949	S100A11
OID20131	Q9H7M9	VSIR
OID20132	O14917	PCDH17
OID20133	P16234	PDGFRA
OID20134	Q12864	CDH17
OID20135	Q9Y5X1	SNX9
OID20136	Q16620	NTRK2
OID20137	Q03154	ACY1
OID20139	P21549	AGXT
OID20142	Q9UHL4	DPP7
OID20143	O60664	PLIN3
OID20144	O94903	PLPBP
OID20145	Q9UMF0	ICAM5
OID20146	P10644	PRKAR1A
OID20147	P40189	IL6ST
OID20148	Q9H773	DCTPP1
OID20149	Q6GTS8	PM20D1
OID20150	Q53H82	LACTB2
OID20151	Q13158	FADD
OID20152	Q99674	CGREF1
OID20153	P10145	CXCL8
OID20154	P09382	LGALS1
OID20155	Q8WX77	IGFBPL1
OID20156	P41218	MNDA
OID20157	P55285	CDH6
OID20158	Q9UHD0	IL19
OID20159	P16112	ACAN
OID20160	Q9ULL4	PLXNB3
OID20161	Q06418	TYRO3
OID20162	Q13541	EIF4EBP1
OID20163	O75340	PDCD6
OID20164	P51693	APLP1
OID20165	Q9NY25	CLEC5A
OID20166	P08263	GSTA1
OID20167	Q969P0	IGSF8
OID20168	Q16820	MEP1B
OID20169	P18827	SDC1
OID20170	P19022	CDH2
OID20171	Q8NI22	MCFD2
OID20172	Q96LA6	FCRL1
OID20173	Q14956	GPNMB
OID20174	P09417	QDPR
OID20175	Q9UBU3	GHRL
OID20176	P41236	PPP1R2
OID20177	Q9Y5K6	CD2AP
OID20178	O95544	NADK
OID20179	P27352	CBLIF
OID20180	Q9GZM7	TINAGL1
OID20181	Q8WVQ1	CANT1
OID20182	Q8WTU2	SSC4D
OID20183	P78380	OLR1
OID20185	Q86VZ4	LRP11
OID20186	Q13275	SEMA3F
OID20187	P41159	LEP
OID20188	P06858	LPL
OID20189	Q8IZP9	ADGRG2
OID20190	Q9Y286	SIGLEC7
OID20191	O95502	NPTXR
OID20193	Q9HBB8	CDHR5
OID20194	P52888	THOP1
OID20195	P35754	GLRX
OID20196	P21583	KITLG
OID20197	Q9UKJ0	PILRB
OID20198	Q15846	CLUL1
OID20199	P23526	AHCY
OID20200	P12104	FABP2
OID20201	P00797	REN
OID20202	Q9UK05	GDF2
OID20204	Q9BQB4	SOST
OID20205	Q9NQX5	NPDC1
OID20207	P42830	CXCL5
OID20226	Q76M96	CCDC80
OID20228	P07711	CTSL
OID20229	Q92823	NRCAM
OID20230	P04792	HSPB1
OID20231	P07204	THBD
OID20232	Q16773	KYAT1
OID20233	Q92520	FAM3C
OID20234	P19971	TYMP
OID20235	Q8NBP7	PCSK9
OID20236	Q16270	IGFBP7
OID20237	P07911	UMOD
OID20238	P55058	PLTP
OID20239	Q13361	MFAP5
OID20240	P01130	LDLR
OID20241	P22748	CA4
OID20242	P54760	EPHB4
OID20243	P33151	CDH5
OID20244	P23141	CES1
OID20245	P15090	FABP4
OID20246	P08833	IGFBP1
OID20248	P13598	ICAM2
OID20249	Q76LX8	ADAMTS13
OID20250	Q01638	IL1RL1
OID20251	Q99988	GDF15
OID20252	P04054	PLA2G1B
OID20253	Q9UM47	NOTCH3
OID20254	Q14767	LTBP2
OID20255	Q03167	TGFBR3
OID20257	Q5VY43	PEAR1
OID20258	Q06141	REG3A
OID20259	P55808	XG
OID20260	P48960	ADGRE5
OID20261	P04066	FUCA1
OID20262	Q9NNX6	CD209
OID20263	P02144	MB
OID20264	Q9UBP4	DKK3
OID20265	O14798	TNFRSF10C
OID20266	P48304	REG1B
OID20267	P01589	IL2RA
OID20268	P09619	PDGFRB
OID20269	P08581	MET
OID20270	Q96AP7	ESAM
OID20271	P07451	CA3
OID20272	Q9Y275	TNFSF13B
OID20273	Q13740	ALCAM
OID20275	P08118	MSMB
OID20276	P07858	CTSB
OID20277	P32942	ICAM3
OID20278	Q07507	DPT
OID20279	Q9NQ79	CRTAC1
OID20280	P15085	CPA1
OID20281	Q86U17	SERPINA11
OID20282	Q9H2A7	CXCL16
OID20283	O75326	SEMA7A
OID20284	P17931	LGALS3
OID20285	Q9H1U4	MEGF9
OID20287	P17813	ENG
OID20288	Q13822	ENPP2
OID20289	P15086	CPB1
OID20290	P16581	SELE
OID20291	P19021	PAM
OID20292	P12111	COL6A3
OID20293	Q15828	CST6
OID20294	P04080	CSTB
OID20295	P80370	DLK1
OID20296	P08236	GUSB
OID20297	Q14162	SCARF1
OID20298	P09093	CELA3A
OID20299	P48745	CCN3
OID20300	Q9Y4L1	HYOU1
OID20301	Q8N423	LILRB2
OID20302	P15907	ST6GAL1
OID20303	P35590	TIE1
OID20304	P78324	SIRPA
OID20306	Q13332	PTPRS
OID20307	Q12860	CNTN1
OID20308	Q8TDL5	BPIFB1
OID20309	P20160	AZU1
OID20310	P10586	PTPRF
OID20311	P46531	NOTCH1
OID20312	Q13231	CHIT1
OID20313	P04085	PDGFA
OID20314	P13686	ACP5
OID20315	P05107	ITGB2
OID20316	P25445	FAS
OID20317	O15031	PLXNB2
OID20318	Q14393	GAS6
OID20319	P00533	EGFR
OID20320	Q16769	QPCT
OID20321	O00584	RNASET2
OID20322	P10451	SPP1
OID20323	Q8NHL6	LILRB1
OID20324	O75023	LILRB5
OID20325	P18065	IGFBP2
OID20326	P19957	PI3
OID20327	Q9HD89	RETN
OID20328	Q16663	CCL15
OID20329	P24158	PRTN3
OID20330	Q12884	FAP
OID20332	P39060	COL18A1
OID20333	P04746	AMY2A
OID20334	O15467	CCL16
OID20335	P02452	COL1A1
OID20337	P42785	PRCP
OID20338	O75594	PGLYRP1
OID20339	P13987	CD59
OID20340	P19961	AMY2B
OID20341	P20062	TCN2
OID20342	P05121	SERPINE1
OID20343	P43121	MCAM
OID20345	Q6EMK4	VASN
OID20346	Q13508	ART3
OID20347	Q96KN2	CNDP1
OID20348	O95998	IL18BP
OID20349	P00740	F9
OID20350	P15144	ANPEP
OID20351	A1L4H1	SSC5D
OID20352	Q06033	ITIH3
OID20353	P12830	CDH1
OID20354	P13591	NCAM1
OID20356	Q99650	OSMR
OID20357	Q12794	HYAL1
OID20358	P07339	CTSD
OID20359	P24821	TNC
OID20360	Q86VB7	CD163
OID20361	Q14515	SPARCL1
OID20362	P14543	NID1
OID20363	P30530	AXL
OID20364	P07478	PRSS2
OID20365	Q9UBR2	CTSZ
OID20366	O00533	CHL1
OID20368	P35443	THBS4
OID20369	P02786	TFRC
OID20370	P10721	KIT
OID20371	Q07654	TFF3
OID20372	P08709	F7
OID20373	Q99969	RARRES2
OID20374	O95445	APOM
OID20375	Q96H15	TIMD4
OID20376	P05556	ITGB1
OID20377	P08174	CD55
OID20379	P16109	SELP
OID20380	P15529	CD46
OID20381	P07359	GP1BA
OID20382	Q15485	FCN2
OID20383	P98160	HSPG2
OID20384	Q15113	PCOLCE
OID20385	P08887	IL6R
OID20387	O75015	FCGR3B
OID20388	P10646	TFPI
OID20389	Q16853	AOC3
OID20390	O14786	NRP1
OID20391	P12318	FCGR2A
OID20392	P80188	LCN2
OID20393	P20023	CR2
OID20394	Q9NZK5	ADA2
OID20396	P19320	VCAM1
OID20397	Q9NPY3	CD93
OID20398	P17936	IGFBP3
OID20399	P36222	CHI3L1
OID20400	P01034	CST3
OID20401	Q16627	CCL14
OID20402	P04070	PROC
OID20403	P03950	ANG
OID20404	Q9UGM5	FETUB
OID20405	P49747	COMP
OID20406	P27487	DPP4
OID20407	Q9Y5C1	ANGPTL3
OID20408	P41222	PTGDS
OID20409	P00915	CA1
OID20410	P06681	C2
OID20411	P05362	ICAM1
OID20412	P13501	CCL5
OID20413	P24592	IGFBP6
OID20414	Q12805	EFEMP1
OID20415	P05451	REG1A
OID20416	Q92820	GGH
OID20417	Q15582	TGFBI
OID20418	P01033	TIMP1
OID20431	P22301	IL10
OID20437	Q9NP70	AMBN
OID20438	Q6UXK5	LRRN1
OID20442	O60934	NBN
OID20443	Q96P31	FCRL3
OID20444	Q9Y478	PRKAB1
OID20447	Q5R372	RABGAP1L
OID20449	Q8N6P7	IL22RA1
OID20457	O76038	SCGN
OID20459	Q03426	MVK
OID20460	O14904	WNT9A
OID20461	P26951	IL3RA
OID20464	P48061	CXCL12
OID20469	Q16552	IL17A
OID20471	Q14435	GALNT3
OID20477	Q9P0M4	IL17C
OID20480	Q96RJ3	TNFRSF13C
OID20481	Q8TAD2	IL17D
OID20482	Q7Z6M3	MILR1
OID20485	P51617	IRAK1
OID20486	P42701	IL12RB1
OID20487	Q9HB29	IL1RL2
OID20490	P12034	FGF5
OID20491	P09919	CSF3
OID20492	Q9BXJ7	AMN
OID20493	P18564	ITGB6
OID20494	P01591	JCHAIN
OID20496	Q13291	SLAMF1
OID20497	Q8N8S7	ENAH
OID20498	Q13261	IL15RA
OID20420	Q13651	IL10RA
OID20421	Q13219	PAPPA
OID20424	P05412	JUN
OID20429	Q8NHJ6	LILRB4
OID20609	Q8WXI8	CLEC4D
OID20610	P10147	CCL3
OID20500	P09874	PARP1
OID20501	Q0Z7S8	FABP9
OID20504	O43736	ITM2A
OID20505	O14867	BACH1
OID20506	Q8IU57	IFNLR1
OID20507	Q12933	TRAF2
OID20508	Q06520	SULT2A1
OID20509	O60575	SPINK4
OID20510	Q9Y5A7	NUB1
OID20511	O60542	PSPN
OID20512	P30838	ALDH3A1
OID20513	O43521-2	BCL2L11
OID20515	Q12778	FOXO1
OID20517	P55957	BID
OID20519	Q6UB28	METAP1D
OID20520	P01903	HLA-DRA
OID20521	Q92609	TBC1D5
OID20522	P01588	EPO
OID20523	P80098	CCL7
OID20525	Q9UNE0	EDAR
OID20527	Q8N608	DPP10
OID20528	P23229	ITGA6
OID20529	Q6DN72	FCRL6
OID20530	P33241	LSP1
OID20531	Q9UNK0	STX8
OID20532	P13747	HLA-E
OID20533	P19474	TRIM21
OID20534	O75475	PSIP1
OID20535	P13232	IL7
OID20536	Q8IVG5	SAMD9L
OID20537	Q96LC7	SIGLEC10
OID20538	B1AKI9	ISM1
OID20539	Q6ZMH5	SLC39A5
OID20540	P78410	BTN3A2
OID20541	P12872	MLN
OID20543	P58294	PROK1
OID20545	O95644	NFATC1
OID20546	Q9Y258	CCL26
OID20547	Q8WTT0	CLEC4C
OID20548	Q3KPI0	CEACAM21
OID20549	Q9BT73	PSMG3
OID20550	P20849	COL9A1
OID20554	Q9NZN5	ARHGEF12
OID20556	Q9UHC6	CNTNAP2
OID20557	P45984	MAPK9
OID20558	P11274	BCR
OID20559	Q9UDT6	CLIP2
OID20560	Q14242	SELPLG
OID20561	P78310	CXADR
OID20562	P40933	IL15
OID20564	P24071	FCAR
OID20565	Q01151	CD83
OID20566	O76036	NCR1
OID20567	P19878	NCF2
OID20568	P23582	NPPC
OID20569	Q9NRJ3	CCL28
OID20570	P26022	PTX3
OID20571	Q03431	PTH1R
OID20572	Q9GZT9	EGLN1
OID20573	Q9UMR7	CLEC4A
OID20574	P13725	OSM
OID20575	P28845	HSD11B1
OID20576	P24394	IL4R
OID20577	Q9NWZ3	IRAK4
OID20578	Q14773	ICAM4
OID20579	Q16698	DECR1
OID20580	O60449	LY75
OID20581	Q9UKX5	ITGA11
OID20582	O15169	AXIN1
OID20584	P01730	CD4
OID20585	Q9NRM6	IL17RB
OID20586	P01374	LTA
OID20587	Q6ZUJ8	PIK3AP1
OID20589	O94992	HEXIM1
OID20590	Q6UXB4	CLEC4G
OID20591	P20783	NTF3
OID20592	O14788	TNFSF11
OID20595	Q8TD46	CD200R1
OID20596	P08727	KRT19
OID20598	P28827	PTPRM
OID20599	P32970	CD70
OID20600	P01135	TGFA
OID20601	Q01344	IL5RA
OID20602	Q9NQ25	SLAMF7
OID20603	P41217	CD200
OID20604	P10144	GZMB
OID20605	P24001	IL32
OID20606	P42702	LIFR
OID20607	Q9UIB8	CD84
OID20608	P20340	RAB6A
OID20611	P50591	TNFSF10
OID20612	O15455	TLR3
OID20613	P80162	CXCL6
OID20614	Q08174	PCDH1
OID20615	P37235	HPCAL1
OID20616	P29965	CD40LG
OID20617	Q07065	CKAP4
OID20619	P22304	IDS
OID20620	O00273	DFFA
OID20621	P01137	TGFB1
OID20622	Q6UXB2	CXCL17
OID20623	Q9Y266	NUDC
OID20624	O43508	TNFSF12
OID20625	Q04637	EIF4G1
OID20626	P35613	BSG
OID20627	O60884	DNAJA2
OID20628	Q9BZW8	CD244
OID20629	Q12918	KLRB1
OID20630	P50452	SERPINB8
OID20632	Q13241	KLRD1
OID20633	Q14005	IL16
OID20634	O94856	NFASC
OID20635	P40259	CD79B
OID20636	Q9BXN2	CLEC7A
OID20637	P20273	CD22
OID20638	Q9UQV4	LAMP3
OID20639	Q96LA5	FCRL2
OID20640	O43561	LAT
OID20641	P36959	GMPR
OID20642	Q15661	TPSAB1
OID20643	Q96SB3	PPP1R9B
OID20644	P30044	PRDX5
OID20645	P00813	ADA
OID20646	Q9Y6Q6	TNFRSF11A
OID20647	O95971	CD160
OID20648	P14317	HCLS1
OID20649	P30203	CD6
OID20650	P15692	VEGFA
OID20651	O75077	ADAM23
OID20652	Q13478	IL18R1
OID20653	P43489	TNFRSF4
OID20654	P02745	C1QA
OID20655	Q99616	CCL13
OID20656	P14210	HGF
OID20657	Q12866	MERTK
OID20658	O00253	AGRP
OID20660	P43234	CTSO
OID20661	P49771	FLT3LG
OID20662	O43915	VEGFD
OID20664	Q9H4D0	CLSTN2
OID20665	P48023	FASLG
OID20666	P29460	IL12B
OID20667	Q15517	CDSN
OID20668	P51671	CCL11
OID20669	Q16719	KYNU
OID20670	Q9HBG7	LY9
OID20671	P78556	CCL20
OID20672	P03956	MMP1
OID20673	P49763	PGF
OID20674	O15444	CCL25
OID20675	Q07325	CXCL9
OID20676	Q92484	SMPDL3A
OID20677	P21709	EPHA1
OID20678	P15260	IFNGR1
OID20679	P53634	CTSC
OID20680	Q5ZPR3	CD276
OID20681	Q9UJU6	DBNL
OID20682	P30613	PKLR
OID20683	O43639	NCK2
OID20686	O00585	CCL21
OID20687	P09238	MMP10
OID20688	P11684	SCGB1A1
OID20689	Q6UWV6	ENPP7
OID20690	Q9BZZ2	SIGLEC1
OID20691	P25116	F2R
OID20692	P09326	CD48
OID20693	P55773	CCL23
OID20694	Q14116	IL18
OID20695	P13236	CCL4
OID20696	Q08334	IL10RB
OID20697	P02778	CXCL10
OID20699	O75462	CRLF1
OID20700	P18510	IL1RN
OID20701	Q9NZV1	CRIM1
OID20702	O14836	TNFRSF13B
OID20703	Q9BY76	ANGPTL4
OID20704	O76096	CST7
OID20705	P21860	ERBB3
OID20706	Q99435	NELL2
OID20708	Q14210	LY6D
OID20709	P29279	CCN2
OID20710	Q9HC38	GLOD4
OID20712	Q8NFT8	DNER
OID20713	Q7KYR7	BTN2A1
OID20714	P34896	SHMT1
OID20715	O95750	FGF19
OID20716	P19256	CD58
OID20718	P0DMV8	HSPA1A
OID20719	P09603	CSF1
OID20720	O43291	SPINT2
OID20722	Q9Y3D6	FIS1
OID20723	Q96PL1	SCGB3A2
OID20724	P25942	CD40
OID20725	Q99983	OMD
OID20726	Q9UKU9	ANGPTL2
OID20727	P22466	GAL
OID20728	Q8WXD2	SCG3
OID20730	Q9H3U7	SMOC2
OID20731	Q9NZC2	TREM2
OID20732	Q8WU39	MZB1
OID20733	O75888	TNFSF13
OID20734	Q9Y6N7	ROBO1
OID20735	O00300	TNFRSF11B
OID20736	Q9UJA9	ENPP5
OID20737	Q6GTX8	LAIR1
OID20738	Q5KU26	COLEC12
OID20739	O00241	SIRPB1
OID20740	Q15389	ANGPT1
OID20741	P01127	PDGFB
OID20743	P16422	EPCAM
OID20744	O43598	DNPH1
OID20745	Q92583	CCL17
OID20746	Q96KG7	MEGF10
OID20747	P24387	CRHBP
OID20748	P56470	LGALS4
OID20749	Q9H008	LHPP
OID20750	O14773	TPP1
OID20751	Q6UXH1	CRELD2
OID20752	Q99895	CTRC
OID20753	Q9NQ76	MEPE
OID20754	Q4KMG0	CDON
OID20755	Q9UHX3	ADGRE2
OID20756	Q15109	AGER
OID20757	P27930	IL1R2
OID20758	Q9NQ30	ESM1
OID20759	Q9HCB6	SPON1
OID20762	P09341	CXCL1
OID20763	Q16651	PRSS8
OID20764	Q03405	PLAUR
OID20766	P51888	PRELP
OID20767	O00339	MATN2
OID20768	P36941	LTBR
OID20769	Q16363	LAMA4
OID20770	P19883	FST
OID20771	Q9BU40	CHRDL1
OID20772	O00175	CCL24
OID20773	Q99538	LGMN
OID20774	Q14118	DAG1
OID20775	P54317	PNLIPRP2
OID20776	Q8IYS5	OSCAR
OID20777	Q15166	PON3
OID20778	P07148	FABP1
OID20780	P15291	B4GALT1
OID20781	O00182	LGALS9
OID20782	O95633	FSTL3
OID20783	Q92956	TNFRSF14
OID20784	Q9BYZ8	REG4
OID20785	Q8TEU8	WFIKKN2
OID20786	O00468	AGRN
OID20787	Q03403	TFF2
OID20788	P19876	CXCL3
OID20789	Q13232	NME3
OID20851	Q6UX27	VSTM1
OID20852	Q15043	SLC39A14
OID20855	Q9H0C8	ILKAP
OID20856	Q07812	BAX
OID20859	Q9Y2V2	CARHSP1
OID20861	P39905	GDNF
OID20862	O94813	SLIT2
OID20863	P29475	NOS1
OID20793	A1E959	ODAM
OID20799	P53985	SLC16A1
OID20804	Q9NSK7	C19orf12
OID20818	P05455	SSB
OID20822	P49023	PXN
OID20868	Q16762	TST
OID20870	Q15633	TARBP2
OID20871	P07196	NEFL
OID20872	P49789	FHIT
OID20873	Q6UWL6	KIRREL2
OID20874	O94985	CLSTN1
OID20875	Q9Y2W6	TDRKH
OID20881	P23276	KEL
OID20883	Q8WUW1	BRK1
OID20884	O95466	FMNL1
OID20885	Q9NS71	GKN1
OID20886	Q9UJ72	ANXA10
OID20887	P30519	HMOX2
OID20888	Q86Z14	KLB
OID20895	Q96B36	AKT1S1
OID20827	P51452	DUSP3
OID20828	P09769	FGR
OID20832	Q9UM07	PADI4
OID20834	P29474	NOS3
OID20835	O60240	PLIN1
OID20839	P30039	PBLD
OID20844	Q9HA65	TBC1D17
OID20847	Q03393	PTS
OID20849	P58417	NXPH1
OID20807	P45452	MMP13
OID20808	Q96JP9	CDHR1
OID20812	Q6ZMC9	SIGLEC15
OID20958	Q6P1N0	CC2D1A
OID20959	Q8WV92	MITD1
OID20960	Q02790	FKBP4
OID20961	P06748	NPM1
OID20962	Q06830	PRDX1
OID20963	P22079	LPO
OID20964	O95407	TNFRSF6B
OID20965	Q6ISS4	LAIR2
OID20966	Q9NZQ7	CD274
OID20967	O00220	TNFRSF10A
OID20968	Q92765	FRZB
OID20969	Q06323	PSME1
OID20970	Q6UX15	LAYN
OID20971	O76070	SNCG
OID20972	O95817	BAG3
OID20973	O14618	CCS
OID20974	O60242	ADGRB3
OID20975	P50135	HNMT
OID20976	P78423	CX3CL1
OID20897	P16444	DPEP1
OID20899	Q9Y4K4	MAP4K5
OID20900	O95256	IL18RAP
OID20901	P52943	CRIP2
OID20902	P63098	PPP3R1
OID20903	P14868	DARS1
OID20904	Q9Y6D9	MAD1L1
OID20905	O14944	EREG
OID20906	Q86WV1	SKAP1
OID20908	P18031	PTPN1
OID20909	P36269	GGT5
OID20910	Q16740	CLPP
OID20912	Q92932	PTPRN2
OID20913	Q9HAN9	NMNAT1
OID20914	O95727	CRTAM
OID20915	P15509	CSF2RA
OID20916	P11464	PSG1
OID20917	Q8NBI3	DRAXIN
OID20918	O00559	EBAG9
OID20919	Q9BZM5	ULBP2
OID20921	Q96IU4	ABHD14B
OID20922	Q8TCT1	PHOSPHO1
OID20923	P78560	CRADD
OID20924	Q08629	SPOCK1
OID20925	P09466	PAEP
OID20926	O00308	WWP2
OID20927	P07741	APRT
OID20928	Q8IUN9	CLEC10A
OID20930	Q9HD42	CHMP1A
OID20931	Q02083	NAAA
OID20932	P50453	SERPINB9
OID20933	O60609	GFRA3
OID20934	Q9UBT3	DKK4
OID20935	P52798	EFNA4
OID20936	Q2TAL6	VWC2
OID20937	Q13451	FKBP5
OID20938	Q2MKA7	RSPO1
OID20939	Q96NZ8	WFIKKN1
OID20940	Q9H5V8	CDCP1
OID20941	P38484	IFNGR2
OID20942	Q15814	TBCC
OID20943	Q14108	SCARB2
OID20944	P78333	GPC5
OID20945	Q9Y6Y9	LY96
OID20946	O43155	FLRT2
OID20947	Q9H3S3	TMPRSS5
OID20948	Q53H47	SETMAR
OID20949	P16278	GLB1
OID20951	Q8NFP4	MDGA1
OID20952	P40222	TXLNA
OID20953	O43557	TNFSF14
OID20954	P48740	MASP1
OID20955	O95630	STAMBP
OID20956	Q6XZF7	DNMBP
OID20977	Q8WWN9	IPCEF1
OID20978	P02771	AFP
OID20979	O15232	MATN3
OID20980	Q9NPH6	OBP2B
OID20981	O14763	TNFRSF10B
OID20982	O15197	EPHB6
OID20983	P01258	CALCA
OID20984	Q8N474	SFRP1
OID20985	Q07011	TNFRSF9
OID20986	Q9H477	RBKS
OID20987	P56279	TCL1A
OID20988	P08962	CD63
OID20989	Q9UL46	PSME2
OID20990	P07306	ASGR1
OID20992	Q9BYC5	FUT8
OID20994	P12644	BMP4
OID20995	P28325	CST5
OID20996	Q9NR71	ASAH2
OID20998	Q96GW7	BCAN
OID20999	P37023	ACVRL1
OID21000	P23588	EIF4B
OID21001	Q9P0K1	ADAM22
OID21002	O15496	PLA2G10
OID21003	Q9BS40	LXN
OID21004	P13500	CCL2
OID21005	P55291	CDH15
OID21006	O94779	CNTN5
OID21007	Q9HCK4	ROBO2
OID21008	P22223	CDH3
OID21009	Q08345	DDR1
OID21010	Q08708	CD300C
OID21011	P15151	PVR
OID21012	Q8NBS9	TXNDC5
OID21014	P52823	STC1
OID21015	Q9H446	RWDD1
OID21017	P15311	EZR
OID21018	P01732	CD8A
OID21019	P22894	MMP8
OID21020	Q92854	SEMA4D
OID21021	O14737	PDCD5
OID21022	Q9UNZ2	NSFL1C
OID21023	P35237	SERPINB6
OID21024	O43927	CXCL13
OID21025	P28906	CD34
OID21026	P13611	VCAN
OID21027	Q96CD2	PPCDC
OID21028	P17405	SMPD1
OID21029	Q10589	BST2
OID21032	Q8NBJ7	SUMF2
OID21033	P01236	PRL
OID21034	Q14739	LBR
OID21035	P13473	LAMP2
OID21036	P12429	ANXA3
OID21038	P05060	CHGB
OID21039	P78325	ADAM8
OID21040	P04233	CD74
OID21041	O00214	LGALS8
OID21043	Q01469	FABP5
OID21044	Q6P4E1	GOLM2
OID21045	Q6NW40	RGMB
OID21046	P09104	ENO2
OID21047	P01178	OXT
OID21048	Q96GP6	SCARF2
OID21049	P28908	TNFRSF8
OID21050	P04216	THY1
OID21051	Q10588	BST1
OID21052	O75509	TNFRSF21
OID21053	Q9BRF8	CPPED1
OID21054	P14384	CPM
OID21055	O14594	NCAN
OID21056	P25774	CTSS
OID21057	Q16288	NTRK3
OID21058	Q6ZMJ2	SCARA5
OID21059	P30533	LRPAP1
OID21060	P48052	CPA2
OID21061	Q9P126	CLEC1B
OID21062	P14207	FOLR2
OID21063	P21757	MSR1
OID21064	P57087	JAM2
OID21065	Q96B86	RGMA
OID21066	O94907	DKK1
OID21069	P01215	CGA
OID21071	P11215	ITGAM
OID21073	P14174	MIF
OID21074	Q15818	NPTX1
OID21075	P19440	GGT1
OID21076	P50895	BCAM
OID21077	P31948	STIP1
OID21078	Q9NZD4	AHSP
OID21079	Q02487	DSC2
OID21080	Q04900	CD164
OID21081	O60462	NRP2
OID21082	O15389	SIGLEC5
OID21083	P08254	MMP3
OID21084	P23381	WARS
OID21086	P12081	HARS1
OID21087	P30086	PEBP1
OID21089	Q96F46	IL17RA
OID21090	Q86T13	CLEC14A
OID21091	Q9HCN6	GP6
OID21092	Q9P232	CNTN3
OID21093	P55103	INHBC
OID21094	Q96FE7	PIK3IP1
OID21095	O15394	NCAM2
OID21096	P23280	CA6
OID21097	P00995	SPINK1
OID21098	Q9UGT4	SUSD2
OID21100	P05164	MPO
OID21101	Q02747	GUCA2A
OID21102	P01833	PIGR
OID21103	P14780	MMP9
OID21104	P35442	THBS2
OID21105	Q13093	PLA2G7
OID21106	Q15155	NOMO1
OID21107	P22105	TNXB
OID21108	Q6YHK3	CD109
OID21109	O43278	SPINT1
OID21110	P14209	CD99
OID21111	Q96RD9	FCRL5
OID21112	Q9Y240	CLEC11A
OID21113	Q14126	DSG2
OID21114	P04179	SOD2
OID21115	Q9UKK9	NUDT5
OID21116	P14778	IL1R1
OID21117	Q8IWV2	CNTN4
OID21118	P63313	TMSB10
OID21119	Q8N6Q3	CD177
OID21120	Q5T2D2	TREML2
OID21121	Q99972	MYOC
OID21122	Q8TCZ2	CD99L2
OID21123	P20774	OGN
OID21124	P00749	PLAU
OID21125	P20827	EFNA1
OID21126	Q9NPH3	IL1RAP
OID21127	O43505	B4GAT1
OID21128	P00352	ALDH1A1
OID21129	Q9UKJ1	PILRA
OID21130	Q6UXG3	CD300LG
OID21131	P16284	PECAM1
OID21132	P22749	GNLY
OID21133	P06734	FCER2
OID21134	Q08431	MFGE8
OID21135	Q16881	TXNRD1
OID21136	P16871	IL7R
OID21137	Q8TDQ0	HAVCR2
OID21138	P15289	ARSA
OID21139	P08648	ITGA5
OID21141	P30043	BLVRB
OID21142	Q969Z4	RELT
OID21143	P07108	DBI
OID21144	Q9Y279	VSIG4
OID21145	P20333	TNFRSF1B
OID21146	P11717	IGF2R
OID21147	Q99727	TIMP4
OID21148	Q9NQ38	SPINK5
OID21149	P00918	CA2
OID21150	P17538	CTRB1
OID21151	Q9Y624	F11R
OID21152	Q8N149	LILRA2
OID21153	Q6UXH9	PAMR1
OID21154	P04155	TFF1
OID21155	P19438	TNFRSF1A
OID21156	P04118	CLPS
OID21157	O76061	STC2
OID21158	P22692	IGFBP4
OID21159	P28799	GRN
OID21160	Q99497	PARK7
OID21342	P29317	EPHA2
OID21343	Q9BSG5	RTBDN
OID21344	O43570	CA12
OID21345	P49441	INPP1
OID21346	P07949	RET
OID21347	Q9Y570	PPME1
OID21349	Q8N9I9	DTX3
OID21350	P07948	LYN
OID21351	O75144	ICOSLG
OID21352	P23515	OMG
OID21353	Q99717	SMAD5
OID21273	Q9BQ51	PDCD1LG2
OID21274	P08069	IGF1R
OID21275	Q8TE58	ADAMTS15
OID21278	Q15427	SF3B4
OID21279	Q9UHD8	SEPTIN9
OID21280	P00519	ABL1
OID21281	Q5VIR6	VPS53
OID21282	Q9BYE9	CDHR2
OID21283	P61218	POLR2F
OID21284	Q86WD7	SERPINA9
OID21286	Q9NUY8	TBC1D23
OID21287	O95831	AIFM1
OID21288	P34949	MPI
OID21289	Q6UXD5	SEZ6L2
OID21290	Q7L5N7	LPCAT2
OID21291	Q9UKR3	KLK13
OID21292	Q9GZY6	LAT2
OID21293	Q07954	LRP1
OID21294	Q9Y653	ADGRG1
OID21296	P05783	KRT18
OID21297	P10606	COX5B
OID21298	Q9UJ71	CD207
OID21299	O94760	DDAH1
OID21301	P17948	FLT1
OID21302	O75695	RP2
OID21303	Q9Y662	HS3ST3B1
OID21304	O00233	PSMD9
OID21305	Q9H4A9	DPEP2
OID21306	P05937	CALB1
OID21307	P08473	MME
OID21309	Q9HAV7	GRPEL1
OID21310	O95498	VNN2
OID21311	Q9BTE6	AARSD1
OID21312	O75054	IGSF3
OID21313	Q9UK85	DKKL1
OID21314	O15357	INPPL1
OID21315	P18627	LAG3
OID21316	P28907	CD38
OID21317	Q8N129	CNPY4
OID21318	Q49AH0	CDNF
OID21319	P38936	CDKN1A
OID21320	Q96EK5	KIFBP
OID21321	Q7Z5A7	TAFA5
OID21322	Q11201	ST3GAL1
OID21323	Q96RT1	ERBIN
OID21324	P37108	SRP14
OID21325	Q86SJ6	DSG4
OID21326	Q12846	STX4
OID21328	Q8IX05	CD302
OID21329	Q9C0C4	SEMA4C
OID21330	O00451	GFRA2
OID21331	P15848	ARSB
OID21332	O14828	SCAMP3
OID21333	Q8N386	LRRC25
OID21335	P55039	DRG2
OID21336	Q9BSL1	UBAC1
OID21337	Q14241	ELOA
OID21338	Q9BS26	ERP44
OID21339	Q96I82	KAZALD1
OID21354	P42658	DPP6
OID21355	Q8NEZ2	VPS37A
OID21356	O60825	PFKFB2
OID21357	P15514	AREG
OID21358	O00592	PODXL
OID21359	Q7Z5R6	APBB1IP
OID21360	Q9NZT2	OGFR
OID21362	Q9UBM4	OPTC
OID21363	P25685	DNAJB1
OID21364	P98073	TMPRSS15
OID21365	P50120	RBP2
OID21366	O00748	CES2
OID21368	O00622	CCN1
OID21369	P82980	RBP5
OID21370	Q86SJ2	AMIGO2
OID21371	Q86SR1	GALNT10
OID21372	P58499	FAM3B
OID21374	P80511	S100A12
OID21375	Q8IXJ6	SIRT2
OID21376	Q99795	GPA33
OID21377	Q86SF2	GALNT7
OID21379	Q02742	GCNT1
OID21380	Q13421	MSLN
OID21381	Q7Z5L0	VMO1
OID21382	Q99536	VAT1
OID21383	P05187	ALPP
OID20593	Q29980	MICB_MICA
OID20593	Q29983	MICB_MICA
OID21013	P21217	FUT3_FUT5
OID21013	Q11128	FUT3_FUT5
OID21327	P29459	IL12A_IL12B
OID21327	P29460	IL12A_IL12B

## Sheet: SD02
Age and sex adjusted linear regression for individual measures of frailty. Predictors and outcomes were standardized. False discovery rate (FDR) method was Benajmini-Hochberg, stratified by metabolites and proteins.
outcome	predictor	beta	std_error	p.val	FDR	n
PHQ-2	VAMP5	-0.0133822	0.0386464	0.729233	0.951762	767
PHQ-2	SUSD1	-0.0408953	0.0353232	0.247331	0.759445	767
PHQ-2	TNF	-0.0422947	0.0437869	0.334391	0.792543	767
PHQ-2	CA5A	0.0307074	0.0416541	0.461226	0.858187	767
PHQ-2	FABP6	-0.0479035	0.0349858	0.171331	0.7135	767
PHQ-2	STK11	0.0200128	0.0378062	0.596714	0.904308	767
PHQ-2	ACTA2	0.0620478	0.034081	0.06906	0.586431	767
PHQ-2	EDIL3	-0.0170062	0.0370086	0.645992	0.919944	767
PHQ-2	ZBTB17	0.0758427	0.0338386	0.0252928	0.465622	767
PHQ-2	CEP43	0.0217763	0.0367273	0.553412	0.876915	767
PHQ-2	COMT	0.0118533	0.0374907	0.751963	0.951762	767
PHQ-2	MMP7	0.0205339	0.0399298	0.607227	0.908983	767
PHQ-2	HNRNPK	0.0280223	0.0386628	0.468804	0.861087	767
PHQ-2	ADAMTS16	0.0280605	0.035536	0.429986	0.843601	767
PHQ-2	GP2	-0.012361	0.0344021	0.719462	0.949563	767
PHQ-2	MPHOSPH8	0.0455243	0.0348868	0.192315	0.713903	767
PHQ-2	SLITRK6	0.0134522	0.0398299	0.735652	0.951762	767
PHQ-2	GPR37	0.0176366	0.0341924	0.606141	0.908747	767
PHQ-2	THPO	0.0347872	0.0364625	0.340358	0.792543	767
PHQ-2	CLEC1A	0.0434841	0.0342937	0.205188	0.725196	767
PHQ-2	ENTPD6	0.0153277	0.0361702	0.671856	0.922506	767
PHQ-2	IL6	0.0899805	0.0339331	0.00817491	0.408913	767
PHQ-2	CEACAM8	0.0291694	0.0341732	0.393608	0.825711	767
PHQ-2	S100P	0.022003	0.0375936	0.558529	0.879965	767
PHQ-2	ENTPD5	-0.0074288	0.0382538	0.846073	0.970694	767
PHQ-2	ACE2	0.0516431	0.0380284	0.174861	0.7135	767
PHQ-2	DCN	0.0166157	0.0367113	0.650961	0.921495	767
PHQ-2	GLO1	0.00456439	0.0376522	0.903545	0.979143	767
PHQ-2	PAG1	0.0548464	0.0346028	0.113375	0.626683	767
PHQ-2	ADAM15	0.0172999	0.0377055	0.646498	0.919944	767
PHQ-2	USP8	-0.0040107	0.0379878	0.915945	0.982965	767
PHQ-2	BMP6	0.00459772	0.0353732	0.896618	0.979143	767
PHQ-2	CTSH	0.053908	0.0349893	0.123804	0.637715	767
PHQ-2	BAG6	0.0429648	0.0379547	0.257988	0.761164	767
PHQ-2	MSTN	-0.038274	0.0344345	0.266703	0.761164	767
PHQ-2	BOC	-0.0381188	0.035314	0.280739	0.761164	767
PHQ-2	ADH4	-0.0305554	0.0385473	0.428215	0.841813	767
PHQ-2	TIA1	-0.0227451	0.0392393	0.56232	0.880818	767
PHQ-2	CNPY2	-0.0504567	0.0363318	0.165306	0.7135	767
PHQ-2	COL4A1	-0.0110929	0.0370598	0.764775	0.951762	767
PHQ-2	LILRA5	0.0377095	0.0377346	0.317949	0.788346	767
PHQ-2	MARCO	-0.0317476	0.0393235	0.41972	0.840595	767
PHQ-2	ANGPTL1	-0.00108604	0.0376287	0.976982	0.99013	767
PHQ-2	PRSS27	0.0194784	0.0364551	0.593281	0.903301	767
PHQ-2	SORT1	0.0380512	0.0399546	0.341215	0.792543	767
PHQ-2	SFTPD	-0.0859477	0.0375048	0.0221978	0.465622	767
PHQ-2	DDC	-0.0711271	0.0351733	0.0435054	0.567755	767
PHQ-2	SDC4	-0.0311437	0.0419382	0.457947	0.857977	767
PHQ-2	HMOX1	0.0115227	0.0366992	0.753625	0.951762	767
PHQ-2	SERPINA12	-0.0111308	0.0384919	0.772528	0.951762	767
PHQ-2	GH1	0.0473535	0.036771	0.198208	0.716662	767
PHQ-2	SPON2	0.116128	0.0370268	0.00177654	0.329496	767
PHQ-2	NECTIN2	0.069515	0.0344694	0.044075	0.567755	767
PHQ-2	CHRDL2	-0.03248	0.0350051	0.35377	0.792543	767
PHQ-2	ROR1	0.0481576	0.0373745	0.197958	0.716662	767
PHQ-2	CA13	-0.0287315	0.0379158	0.448822	0.852205	767
PHQ-2	CCL27	-0.00138118	0.0357648	0.969205	0.99013	767
PHQ-2	AK1	0.0359296	0.0400415	0.369837	0.809096	767
PHQ-2	ANXA4	0.00701357	0.0372957	0.850885	0.970694	767
PHQ-2	CLC	0.0247729	0.0375915	0.510093	0.868351	767
PHQ-2	LEPR	-0.0221991	0.0444615	0.61772	0.910843	767
PHQ-2	TSHB	-0.0295911	0.0439	0.50048	0.868351	767
PHQ-2	S100A11	0.0565062	0.0345548	0.102406	0.625689	767
PHQ-2	VSIR	0.0146311	0.0374153	0.695873	0.93842	767
PHQ-2	PCDH17	0.0175981	0.037389	0.638007	0.915638	767
PHQ-2	PDGFRA	0.0339466	0.038358	0.376439	0.811748	767
PHQ-2	CDH17	-0.0326239	0.033598	0.331853	0.790471	767
PHQ-2	SNX9	0.0431935	0.0363683	0.235333	0.759445	767
PHQ-2	NTRK2	-0.0362988	0.0398603	0.362768	0.80163	767
PHQ-2	ACY1	-0.0641905	0.0344482	0.0627909	0.582311	767
PHQ-2	AGXT	-0.0398604	0.0399002	0.318111	0.788346	767
PHQ-2	DPP7	0.0392317	0.0415387	0.345234	0.792543	767
PHQ-2	PLIN3	0.0550738	0.0366914	0.133769	0.648317	767
PHQ-2	PLPBP	-0.0025961	0.0368876	0.943911	0.98622	767
PHQ-2	ICAM5	-0.0061987	0.0381163	0.870856	0.973251	767
PHQ-2	PRKAR1A	0.000330499	0.0388024	0.993206	0.99524	767
PHQ-2	IL6ST	-0.0304649	0.0390357	0.435376	0.850764	767
PHQ-2	DCTPP1	0.039677	0.0342701	0.247319	0.759445	767
PHQ-2	PM20D1	-0.0649443	0.0395518	0.101001	0.625689	767
PHQ-2	LACTB2	0.0115395	0.0390185	0.767505	0.951762	767
PHQ-2	FADD	0.00296235	0.0371649	0.93649	0.985832	767
PHQ-2	CGREF1	0.0494282	0.0361793	0.172279	0.7135	767
PHQ-2	CXCL8	0.035543	0.0328475	0.279567	0.761164	767
PHQ-2	LGALS1	0.0755792	0.0348723	0.0305197	0.50504	767
PHQ-2	IGFBPL1	0.0481442	0.0358275	0.179419	0.7135	767
PHQ-2	MNDA	0.0350453	0.0359652	0.330155	0.788346	767
PHQ-2	CDH6	-0.00547756	0.0362329	0.879877	0.976184	767
PHQ-2	IL19	0.0833206	0.0345811	0.0162134	0.465622	767
PHQ-2	ACAN	0.00672389	0.0392073	0.863879	0.973251	767
PHQ-2	PLXNB3	0.0131838	0.0372709	0.72364	0.95093	767
PHQ-2	TYRO3	-0.021354	0.0388271	0.582497	0.898054	767
PHQ-2	EIF4EBP1	0.0491871	0.035749	0.169256	0.7135	767
PHQ-2	PDCD6	0.00537744	0.0389856	0.890329	0.978263	767
PHQ-2	APLP1	-0.031604	0.0374965	0.399574	0.825711	767
PHQ-2	CLEC5A	0.0118103	0.0277863	0.670928	0.922506	767
PHQ-2	GSTA1	-0.0292272	0.0385764	0.448897	0.852205	767
PHQ-2	IGSF8	0.04438	0.0327687	0.176029	0.7135	767
PHQ-2	MEP1B	-0.0107274	0.0394107	0.785545	0.951762	767
PHQ-2	SDC1	0.0436779	0.0338057	0.196739	0.716662	767
PHQ-2	CDH2	0.02729	0.0344052	0.427911	0.841813	767
PHQ-2	MCFD2	0.0252829	0.0383843	0.5103	0.868351	767
PHQ-2	FCRL1	0.020437	0.0395287	0.605294	0.908747	767
PHQ-2	GPNMB	0.0684634	0.0399858	0.0872673	0.607963	767
PHQ-2	QDPR	-0.0032827	0.0390635	0.933051	0.985489	767
PHQ-2	GHRL	-0.0217117	0.0348767	0.533781	0.875261	767
PHQ-2	PPP1R2	-0.000402193	0.0379733	0.991552	0.9946	767
PHQ-2	CD2AP	0.0535755	0.0384384	0.163784	0.7135	767
PHQ-2	NADK	0.00652531	0.0341286	0.848421	0.970694	767
PHQ-2	CBLIF	-0.0288218	0.0414771	0.487338	0.867462	767
PHQ-2	TINAGL1	-0.0232019	0.0345678	0.502296	0.868351	767
PHQ-2	CANT1	0.0535568	0.0374432	0.153027	0.693579	767
PHQ-2	SSC4D	-0.0690264	0.037175	0.0637255	0.582311	767
PHQ-2	OLR1	0.0240093	0.0317622	0.449938	0.852205	767
PHQ-2	LRP11	0.0630994	0.0364323	0.0836844	0.607844	767
PHQ-2	SEMA3F	0.0378937	0.0347768	0.276223	0.761164	767
PHQ-2	LEP	-0.00100145	0.0377646	0.978851	0.990998	767
PHQ-2	LPL	0.0146701	0.0362041	0.68544	0.935793	767
PHQ-2	ADGRG2	-5.14472e-05	0.0369823	0.99889	0.999676	767
PHQ-2	SIGLEC7	0.0296489	0.0355974	0.405164	0.83015	767
PHQ-2	NPTXR	-0.0207241	0.0390109	0.595408	0.904308	767
PHQ-2	CDHR5	-0.03985	0.0403361	0.323491	0.788346	767
PHQ-2	THOP1	-0.00372756	0.0342969	0.913481	0.982965	767
PHQ-2	GLRX	0.0182698	0.0367224	0.618973	0.910843	767
PHQ-2	KITLG	0.00330358	0.0355731	0.926033	0.982965	767
PHQ-2	PILRB	0.0398338	0.0372547	0.285305	0.761164	767
PHQ-2	CLUL1	0.0176098	0.0371798	0.635892	0.915638	767
PHQ-2	AHCY	-0.00266776	0.0365424	0.941822	0.98622	767
PHQ-2	FABP2	-0.0254423	0.0374133	0.496688	0.868351	767
PHQ-2	REN	-0.0497102	0.0374164	0.184388	0.7135	767
PHQ-2	GDF2	-0.0261902	0.0356566	0.462863	0.858226	767
PHQ-2	SOST	-0.018135	0.0392879	0.644506	0.919783	767
PHQ-2	NPDC1	0.0638946	0.0338921	0.0597778	0.582311	767
PHQ-2	CXCL5	-0.0699949	0.0360564	0.0525944	0.582311	767
PHQ-2	CCDC80	0.0199661	0.0366208	0.585767	0.89944	767
PHQ-2	CTSL	0.0280835	0.0396915	0.479444	0.867462	767
PHQ-2	NRCAM	-0.00907529	0.0390798	0.816426	0.965315	767
PHQ-2	HSPB1	-0.0366342	0.0363892	0.314382	0.788346	767
PHQ-2	THBD	0.0158203	0.0350974	0.652294	0.921495	767
PHQ-2	KYAT1	0.0043486	0.0350831	0.901387	0.979143	767
PHQ-2	FAM3C	0.0390478	0.0349003	0.263562	0.761164	767
PHQ-2	TYMP	0.0428101	0.0372708	0.251072	0.759445	767
PHQ-2	PCSK9	-0.0174064	0.0392718	0.657726	0.922506	767
PHQ-2	IGFBP7	0.0346152	0.0349155	0.321805	0.788346	767
PHQ-2	UMOD	-0.0447664	0.0340449	0.188931	0.713903	767
PHQ-2	PLTP	-0.0065279	0.0368017	0.859257	0.971508	767
PHQ-2	MFAP5	0.0218474	0.0349905	0.532565	0.875261	767
PHQ-2	LDLR	-0.0664645	0.0391046	0.0896025	0.609173	767
PHQ-2	CA4	0.0273459	0.0367967	0.457612	0.857977	767
PHQ-2	EPHB4	0.0634543	0.0334746	0.0583907	0.582311	767
PHQ-2	CDH5	-0.0129323	0.038028	0.733895	0.951762	767
PHQ-2	CES1	0.0227124	0.038063	0.550881	0.875926	767
PHQ-2	FABP4	0.0663575	0.0395654	0.0939205	0.617102	767
PHQ-2	IGFBP1	0.0524591	0.0365472	0.151588	0.690254	767
PHQ-2	ICAM2	0.0327349	0.0366391	0.371903	0.809096	767
PHQ-2	ADAMTS13	-0.12741	0.0345293	0.000240269	0.235223	767
PHQ-2	IL1RL1	-0.0289343	0.0332997	0.385171	0.818351	767
PHQ-2	GDF15	0.0645848	0.0359571	0.0728638	0.586431	767
PHQ-2	PLA2G1B	0.011192	0.0358158	0.754756	0.951762	767
PHQ-2	NOTCH3	0.0118926	0.0362813	0.743161	0.951762	767
PHQ-2	LTBP2	0.057357	0.0362783	0.114285	0.626683	767
PHQ-2	TGFBR3	0.00884207	0.0352104	0.801788	0.957165	767
PHQ-2	PEAR1	-0.0260194	0.0372296	0.484834	0.867462	767
PHQ-2	REG3A	0.0562465	0.037345	0.132447	0.648317	767
PHQ-2	XG	0.0677189	0.0356279	0.0577142	0.582311	767
PHQ-2	ADGRE5	-0.0173329	0.0351601	0.622176	0.910843	767
PHQ-2	FUCA1	-0.00155295	0.0383063	0.967673	0.99013	767
PHQ-2	CD209	-0.00223129	0.0392572	0.954689	0.988634	767
PHQ-2	MB	0.02648	0.0328701	0.420727	0.840595	767
PHQ-2	DKK3	-0.00574652	0.037592	0.878545	0.976184	767
PHQ-2	TNFRSF10C	0.00812197	0.0382137	0.831742	0.970694	767
PHQ-2	REG1B	0.0292176	0.0366947	0.426144	0.841118	767
PHQ-2	IL2RA	0.063991	0.0381455	0.0938442	0.617102	767
PHQ-2	PDGFRB	-0.0240272	0.0383055	0.530682	0.875261	767
PHQ-2	MET	-0.051431	0.0381733	0.178283	0.7135	767
PHQ-2	ESAM	0.0472273	0.0341118	0.166614	0.7135	767
PHQ-2	CA3	0.0591554	0.0355385	0.0964144	0.620985	767
PHQ-2	TNFSF13B	0.0690895	0.0349858	0.0486524	0.577517	767
PHQ-2	ALCAM	0.000697131	0.0380748	0.985397	0.992077	767
PHQ-2	MSMB	-0.00667026	0.0370907	0.857329	0.971508	767
PHQ-2	CTSB	0.0438969	0.0382385	0.251338	0.759445	767
PHQ-2	ICAM3	-0.046817	0.0352261	0.184231	0.7135	767
PHQ-2	DPT	0.0617445	0.0379639	0.104278	0.625689	767
PHQ-2	CRTAC1	-0.114936	0.0365864	0.00174575	0.329496	767
PHQ-2	CPA1	0.022054	0.0352784	0.532065	0.875261	767
PHQ-2	SERPINA11	0.0303539	0.0370726	0.413174	0.835738	767
PHQ-2	CXCL16	0.0865007	0.0365285	0.0181311	0.465622	767
PHQ-2	SEMA7A	-0.002165	0.0386196	0.955309	0.988634	767
PHQ-2	LGALS3	0.0340842	0.0360099	0.34418	0.792543	767
PHQ-2	MEGF9	-0.102051	0.0372263	0.00626171	0.408913	767
PHQ-2	ENG	-0.00334809	0.0354428	0.924765	0.982965	767
PHQ-2	ENPP2	0.0254988	0.0417299	0.541353	0.875261	767
PHQ-2	CPB1	0.0173448	0.0349975	0.620319	0.910843	767
PHQ-2	SELE	-0.00260342	0.0391886	0.94705	0.987403	767
PHQ-2	PAM	0.0215206	0.0345372	0.533396	0.875261	767
PHQ-2	COL6A3	0.0958716	0.0347214	0.00589789	0.408913	767
PHQ-2	CST6	0.0101318	0.0349065	0.771699	0.951762	767
PHQ-2	CSTB	0.0773636	0.0323177	0.0169133	0.465622	767
PHQ-2	DLK1	0.0163905	0.0333615	0.623355	0.910843	767
PHQ-2	GUSB	0.0398609	0.0363973	0.273791	0.761164	767
PHQ-2	SCARF1	0.0484812	0.0366565	0.186371	0.713903	767
PHQ-2	CELA3A	0.00916649	0.0360698	0.799462	0.957165	767
PHQ-2	CCN3	0.0630721	0.0317595	0.047399	0.577517	767
PHQ-2	HYOU1	0.0262448	0.0375008	0.484235	0.867462	767
PHQ-2	LILRB2	0.0724307	0.0386109	0.0610487	0.582311	767
PHQ-2	ST6GAL1	0.0379511	0.0354207	0.284311	0.761164	767
PHQ-2	TIE1	-0.0574635	0.0346661	0.0978037	0.625689	767
PHQ-2	SIRPA	0.0362153	0.0371419	0.329844	0.788346	767
PHQ-2	PTPRS	-0.0173955	0.0351628	0.620945	0.910843	767
PHQ-2	CNTN1	-0.0283062	0.0360757	0.432912	0.847642	767
PHQ-2	BPIFB1	0.00125112	0.0351324	0.971602	0.99013	767
PHQ-2	AZU1	0.00514285	0.0366929	0.888571	0.977882	767
PHQ-2	PTPRF	-0.00250889	0.0378626	0.947186	0.987403	767
PHQ-2	NOTCH1	-0.0563724	0.0367987	0.125959	0.637715	767
PHQ-2	CHIT1	0.0243305	0.0375009	0.516664	0.870592	767
PHQ-2	PDGFA	-0.0422757	0.0385816	0.273534	0.761164	767
PHQ-2	ACP5	-0.00859168	0.0316157	0.785885	0.951762	767
PHQ-2	ITGB2	0.0103466	0.0350531	0.767944	0.951762	767
PHQ-2	FAS	0.0447408	0.0349246	0.200558	0.716662	767
PHQ-2	PLXNB2	0.0333888	0.0358969	0.352598	0.792543	767
PHQ-2	GAS6	0.0214144	0.0353182	0.544477	0.875261	767
PHQ-2	EGFR	-0.10949	0.0375427	0.00364459	0.408913	767
PHQ-2	QPCT	0.0262663	0.0361518	0.467721	0.860713	767
PHQ-2	RNASET2	0.037578	0.0343016	0.273636	0.761164	767
PHQ-2	SPP1	0.0735125	0.0332892	0.02752	0.480492	767
PHQ-2	LILRB1	0.0369075	0.039452	0.349825	0.792543	767
PHQ-2	LILRB5	-0.0649357	0.0362201	0.0734001	0.586431	767
PHQ-2	IGFBP2	0.0542619	0.0359666	0.131796	0.648317	767
PHQ-2	PI3	0.0641892	0.0340463	0.059762	0.582311	767
PHQ-2	RETN	0.0140076	0.0327842	0.669305	0.922506	767
PHQ-2	CCL15	0.0331897	0.0364561	0.362898	0.80163	767
PHQ-2	PRTN3	0.010106	0.0348726	0.772049	0.951762	767
PHQ-2	FAP	-0.0192423	0.0341941	0.57378	0.891635	767
PHQ-2	COL18A1	0.0533825	0.0348058	0.125511	0.637715	767
PHQ-2	AMY2A	-0.0109478	0.0380008	0.773353	0.951762	767
PHQ-2	CCL16	0.0705008	0.0374515	0.0601547	0.582311	767
PHQ-2	COL1A1	0.0920789	0.0373611	0.0139373	0.455025	767
PHQ-2	PRCP	-0.00331798	0.033584	0.921326	0.982965	767
PHQ-2	PGLYRP1	0.0371998	0.0336009	0.268597	0.761164	767
PHQ-2	CD59	0.0676506	0.0333143	0.0426339	0.567755	767
PHQ-2	AMY2B	-0.00777914	0.0374468	0.835489	0.970694	767
PHQ-2	TCN2	0.0286609	0.0373173	0.442705	0.852205	767
PHQ-2	SERPINE1	0.00925742	0.0415157	0.823606	0.969568	767
PHQ-2	MCAM	-0.0316994	0.037889	0.403058	0.828978	767
PHQ-2	VASN	0.0333488	0.0363699	0.359467	0.799814	767
PHQ-2	ART3	0.00972584	0.0352145	0.782478	0.951762	767
PHQ-2	CNDP1	-0.11487	0.0374916	0.00226177	0.329496	767
PHQ-2	IL18BP	0.0309574	0.0366642	0.398739	0.825711	767
PHQ-2	F9	-0.0034332	0.0371081	0.92631	0.982965	767
PHQ-2	ANPEP	0.0285696	0.0387706	0.461416	0.858187	767
PHQ-2	SSC5D	-0.0262997	0.034451	0.445464	0.852205	767
PHQ-2	ITIH3	0.100695	0.0329985	0.00235595	0.329496	767
PHQ-2	CDH1	-0.00254893	0.0359277	0.943459	0.98622	767
PHQ-2	NCAM1	-0.0429607	0.0370235	0.246264	0.759445	767
PHQ-2	OSMR	0.0289744	0.037351	0.438147	0.851638	767
PHQ-2	HYAL1	-0.0297604	0.0357433	0.405323	0.83015	767
PHQ-2	CTSD	0.00121143	0.0326561	0.970418	0.99013	767
PHQ-2	TNC	0.0697288	0.0365928	0.0570864	0.582311	767
PHQ-2	CD163	-0.047969	0.0400265	0.231122	0.759445	767
PHQ-2	SPARCL1	-0.0144941	0.0354432	0.682699	0.935679	767
PHQ-2	NID1	0.0169009	0.0371509	0.649291	0.92124	767
PHQ-2	AXL	-0.0391307	0.0393409	0.320218	0.788346	767
PHQ-2	PRSS2	0.0511784	0.035233	0.146755	0.677702	767
PHQ-2	CTSZ	0.0544071	0.0367923	0.139616	0.666357	767
PHQ-2	CHL1	-0.0157889	0.0349402	0.65148	0.921495	767
PHQ-2	THBS4	-0.0176102	0.0359851	0.624718	0.911473	767
PHQ-2	TFRC	0.0836517	0.03696	0.0238972	0.465622	767
PHQ-2	KIT	-0.0416919	0.0370547	0.260881	0.761164	767
PHQ-2	TFF3	0.0539538	0.0324029	0.0963057	0.620985	767
PHQ-2	F7	0.0113812	0.0351374	0.746097	0.951762	767
PHQ-2	RARRES2	0.0490106	0.0362736	0.177052	0.7135	767
PHQ-2	APOM	-0.03767	0.035761	0.2925	0.769777	767
PHQ-2	TIMD4	0.0770797	0.0393892	0.0507267	0.579968	767
PHQ-2	ITGB1	-0.0326665	0.0370913	0.378754	0.813907	767
PHQ-2	CD55	0.0284789	0.0336401	0.397498	0.825711	767
PHQ-2	SELP	-0.00475506	0.0383267	0.901295	0.979143	767
PHQ-2	CD46	0.0324725	0.0365555	0.374655	0.809685	767
PHQ-2	GP1BA	0.0118176	0.0396434	0.76571	0.951762	767
PHQ-2	FCN2	-0.00696688	0.0389804	0.858199	0.971508	767
PHQ-2	HSPG2	0.0575016	0.0336974	0.0883382	0.609036	767
PHQ-2	PCOLCE	-0.0269321	0.0377349	0.475619	0.867462	767
PHQ-2	IL6R	-0.00681279	0.035553	0.848088	0.970694	767
PHQ-2	FCGR3B	-0.0346473	0.0361767	0.338505	0.792543	767
PHQ-2	TFPI	-0.0429283	0.0450293	0.340718	0.792543	767
PHQ-2	AOC3	0.0221253	0.0417205	0.596042	0.904308	767
PHQ-2	NRP1	-0.0178619	0.0377146	0.635916	0.915638	767
PHQ-2	FCGR2A	0.0326512	0.0426371	0.444036	0.852205	767
PHQ-2	LCN2	0.0203443	0.0338714	0.548263	0.875926	767
PHQ-2	CR2	-0.0105392	0.0388541	0.786272	0.951762	767
PHQ-2	ADA2	-0.0351134	0.0394333	0.373505	0.809685	767
PHQ-2	VCAM1	0.0149204	0.0390507	0.702511	0.940846	767
PHQ-2	CD93	0.0594879	0.0355684	0.0948377	0.618974	767
PHQ-2	IGFBP3	-0.025401	0.0381964	0.506244	0.868351	767
PHQ-2	CHI3L1	0.0260482	0.0370226	0.481913	0.867462	767
PHQ-2	CST3	0.0363727	0.0358849	0.311098	0.788346	767
PHQ-2	CCL14	0.053949	0.0356314	0.130419	0.648317	767
PHQ-2	PROC	-0.0380281	0.0346808	0.273199	0.761164	767
PHQ-2	ANG	-0.00965589	0.0382886	0.800965	0.957165	767
PHQ-2	FETUB	-0.0106041	0.0357382	0.766764	0.951762	767
PHQ-2	COMP	-0.0143312	0.0370249	0.698812	0.93842	767
PHQ-2	DPP4	-0.00734635	0.0363995	0.840107	0.970694	767
PHQ-2	ANGPTL3	0.0409797	0.0380699	0.282073	0.761164	767
PHQ-2	PTGDS	0.0359707	0.0337974	0.287528	0.764918	767
PHQ-2	CA1	0.0252207	0.0390522	0.518591	0.872127	767
PHQ-2	C2	0.0395969	0.0385977	0.30527	0.787162	767
PHQ-2	ICAM1	-0.025462	0.0383223	0.506624	0.868351	767
PHQ-2	CCL5	-0.0357492	0.0380078	0.347219	0.792543	767
PHQ-2	IGFBP6	0.0299466	0.0353631	0.397354	0.825711	767
PHQ-2	EFEMP1	0.0632057	0.036489	0.0836452	0.607844	767
PHQ-2	REG1A	0.0278319	0.0359006	0.438433	0.851638	767
PHQ-2	GGH	0.00251221	0.0344192	0.941834	0.98622	767
PHQ-2	TGFBI	-0.0364958	0.0371037	0.325617	0.788346	767
PHQ-2	TIMP1	0.0543167	0.0347324	0.118264	0.63268	767
PHQ-2	IL10	0.0687379	0.0318958	0.0314683	0.50504	767
PHQ-2	AMBN	-0.0545685	0.0343672	0.112744	0.626683	767
PHQ-2	LRRN1	-0.022565	0.0350895	0.520373	0.872337	767
PHQ-2	NBN	0.0515861	0.0327012	0.115095	0.626683	767
PHQ-2	FCRL3	0.0178505	0.0377246	0.636221	0.915638	767
PHQ-2	PRKAB1	0.0111696	0.0370569	0.763178	0.951762	767
PHQ-2	RABGAP1L	0.047962	0.0388168	0.216987	0.740927	767
PHQ-2	IL22RA1	0.0312117	0.042408	0.461966	0.858187	767
PHQ-2	SCGN	0.00673611	0.0340594	0.843273	0.970694	767
PHQ-2	MVK	-0.0356945	0.0364239	0.327409	0.788346	767
PHQ-2	WNT9A	0.0400915	0.0328826	0.223134	0.745556	767
PHQ-2	IL3RA	0.0591375	0.0374439	0.114667	0.626683	767
PHQ-2	CXCL12	0.0219058	0.0359313	0.542269	0.875261	767
PHQ-2	IL17A	0.0466991	0.0378433	0.217579	0.740927	767
PHQ-2	GALNT3	0.0130736	0.0355216	0.712941	0.947041	767
PHQ-2	IL17C	0.0107053	0.036358	0.768502	0.951762	767
PHQ-2	TNFRSF13C	0.0508667	0.0350095	0.146652	0.677702	767
PHQ-2	IL17D	-0.0361638	0.0416357	0.385352	0.818351	767
PHQ-2	MILR1	0.0205772	0.0370771	0.579069	0.897007	767
PHQ-2	IRAK1	0.0418353	0.0362115	0.248328	0.759445	767
PHQ-2	IL12RB1	0.0284031	0.0366035	0.438009	0.851638	767
PHQ-2	IL1RL2	0.00737868	0.0387516	0.849039	0.970694	767
PHQ-2	FGF5	-0.0186735	0.0384613	0.627451	0.912495	767
PHQ-2	CSF3	-0.00892011	0.0375072	0.812082	0.961819	767
PHQ-2	AMN	0.0363602	0.0357167	0.308993	0.78777	767
PHQ-2	ITGB6	-0.0447371	0.0377831	0.236762	0.759445	767
PHQ-2	JCHAIN	0.0481412	0.037463	0.199171	0.716662	767
PHQ-2	SLAMF1	0.0592807	0.0330488	0.0732519	0.586431	767
PHQ-2	ENAH	0.074308	0.0370657	0.0453412	0.576481	767
PHQ-2	IL15RA	0.0646912	0.0372862	0.0831462	0.607844	767
PHQ-2	IL10RA	0.027171	0.0446713	0.543207	0.875261	767
PHQ-2	PAPPA	-0.0332261	0.0440927	0.45135	0.853035	767
PHQ-2	JUN	0.0525376	0.0360847	0.145818	0.677702	767
PHQ-2	LILRB4	0.0423527	0.0358351	0.237622	0.759445	767
PHQ-2	CLEC4D	0.0287522	0.0335065	0.391103	0.825711	767
PHQ-2	CCL3	0.109981	0.0332784	0.000994601	0.329496	767
PHQ-2	PARP1	0.0736706	0.0324275	0.0233729	0.465622	767
PHQ-2	FABP9	-0.00877713	0.0358397	0.8066	0.957165	767
PHQ-2	ITM2A	0.00452426	0.0375509	0.904132	0.979143	767
PHQ-2	BACH1	-0.0201087	0.0373273	0.590242	0.900073	767
PHQ-2	IFNLR1	-0.0116101	0.0410972	0.777634	0.951762	767
PHQ-2	TRAF2	0.0137156	0.0374077	0.71398	0.947136	767
PHQ-2	SULT2A1	-0.00736278	0.0330912	0.823985	0.969568	767
PHQ-2	SPINK4	0.0622315	0.0371003	0.0938765	0.617102	767
PHQ-2	NUB1	0.0112268	0.0369819	0.761534	0.951762	767
PHQ-2	PSPN	0.0309593	0.0476437	0.516011	0.870592	767
PHQ-2	ALDH3A1	-0.00799675	0.0405958	0.843892	0.970694	767
PHQ-2	BCL2L11	-0.0230406	0.033904	0.496974	0.868351	767
PHQ-2	FOXO1	-0.0382424	0.0361187	0.290027	0.767395	767
PHQ-2	BID	0.0418405	0.0358237	0.243189	0.759445	767
PHQ-2	METAP1D	0.0124467	0.0393446	0.751823	0.951762	767
PHQ-2	HLA-DRA	0.0266949	0.0377266	0.479418	0.867462	767
PHQ-2	TBC1D5	0.0023742	0.0373288	0.949304	0.987639	767
PHQ-2	EPO	0.0658411	0.0345423	0.0570123	0.582311	767
PHQ-2	CCL7	0.0840676	0.0366289	0.0219969	0.465622	767
PHQ-2	EDAR	0.0195346	0.0354076	0.581311	0.897639	767
PHQ-2	DPP10	-0.0133082	0.0301151	0.65868	0.922506	767
PHQ-2	ITGA6	-0.0298307	0.0359655	0.407123	0.831466	767
PHQ-2	FCRL6	-0.00150135	0.0391484	0.969418	0.99013	767
PHQ-2	LSP1	0.0346115	0.0350061	0.32311	0.788346	767
PHQ-2	STX8	0.0237139	0.036129	0.511786	0.868351	767
PHQ-2	HLA-E	0.0687818	0.0336505	0.0412957	0.567755	767
PHQ-2	TRIM21	0.0430153	0.0372802	0.248928	0.759445	767
PHQ-2	PSIP1	0.0345503	0.0370146	0.350896	0.792543	767
PHQ-2	IL7	-0.00939127	0.0365326	0.797198	0.957165	767
PHQ-2	SAMD9L	0.0380307	0.0372771	0.30795	0.787162	767
PHQ-2	SIGLEC10	0.0524334	0.0383345	0.171782	0.7135	767
PHQ-2	ISM1	0.00977468	0.0354697	0.782947	0.951762	767
PHQ-2	SLC39A5	0.0406143	0.0339458	0.231894	0.759445	767
PHQ-2	BTN3A2	0.0398079	0.0368108	0.279852	0.761164	767
PHQ-2	MLN	0.018467	0.0374213	0.62181	0.910843	767
PHQ-2	PROK1	-0.102495	0.0426989	0.0166155	0.465622	767
PHQ-2	NFATC1	-0.0292558	0.0362548	0.419947	0.840595	767
PHQ-2	CCL26	-0.0894089	0.0450515	0.0475474	0.577517	767
PHQ-2	CLEC4C	0.0239066	0.0344966	0.488512	0.867973	767
PHQ-2	CEACAM21	0.00302182	0.0340582	0.929324	0.983576	767
PHQ-2	PSMG3	0.0615534	0.0399928	0.124192	0.637715	767
PHQ-2	COL9A1	0.10408	0.0374977	0.00564421	0.408913	767
PHQ-2	ARHGEF12	-0.0255836	0.0360604	0.478252	0.867462	767
PHQ-2	CNTNAP2	-0.00867269	0.044223	0.844574	0.970694	767
PHQ-2	MAPK9	0.055854	0.0296672	0.0601233	0.582311	767
PHQ-2	BCR	-0.0331722	0.0355239	0.350703	0.792543	767
PHQ-2	CLIP2	-0.0250511	0.0379441	0.509317	0.868351	767
PHQ-2	SELPLG	-0.0153869	0.0325183	0.636223	0.915638	767
PHQ-2	CXADR	0.0454053	0.0339087	0.180955	0.7135	767
PHQ-2	IL15	0.0401323	0.0375043	0.284925	0.761164	767
PHQ-2	FCAR	-0.00320237	0.0347037	0.926502	0.982965	767
PHQ-2	CD83	0.064583	0.0336233	0.0551317	0.582311	767
PHQ-2	NCR1	0.0234812	0.0357088	0.51101	0.868351	767
PHQ-2	NCF2	0.025961	0.0377546	0.491898	0.868351	767
PHQ-2	NPPC	0.0181356	0.0336487	0.590066	0.900073	767
PHQ-2	CCL28	-0.0328276	0.047052	0.485585	0.867462	767
PHQ-2	PTX3	-0.0180544	0.0366269	0.622205	0.910843	767
PHQ-2	PTH1R	0.0441458	0.029937	0.140726	0.666357	767
PHQ-2	EGLN1	0.0317669	0.0331162	0.337733	0.792543	767
PHQ-2	CLEC4A	-0.024075	0.0316106	0.446528	0.852205	767
PHQ-2	OSM	0.0108897	0.0379942	0.774486	0.951762	767
PHQ-2	HSD11B1	0.0123011	0.037076	0.740147	0.951762	767
PHQ-2	IL4R	0.0505714	0.0336434	0.133213	0.648317	767
PHQ-2	IRAK4	1.46986e-05	0.0361639	0.999676	0.999676	767
PHQ-2	ICAM4	0.0194614	0.0348167	0.576347	0.894206	767
PHQ-2	DECR1	-0.0259451	0.0370221	0.483641	0.867462	767
PHQ-2	LY75	-0.0172304	0.0369255	0.640901	0.917313	767
PHQ-2	ITGA11	-0.0171151	0.0364483	0.638795	0.915638	767
PHQ-2	AXIN1	-0.0091783	0.0368192	0.803211	0.957165	767
PHQ-2	CD4	0.029325	0.0348079	0.399783	0.825711	767
PHQ-2	IL17RB	0.0355607	0.0387678	0.359288	0.799814	767
PHQ-2	LTA	0.0237979	0.037222	0.522787	0.87348	767
PHQ-2	PIK3AP1	0.0297457	0.0368988	0.420412	0.840595	767
PHQ-2	HEXIM1	0.016384	0.0380936	0.667246	0.922506	767
PHQ-2	CLEC4G	0.0632308	0.036176	0.08089	0.607844	767
PHQ-2	NTF3	0.0400939	0.0348877	0.250821	0.759445	767
PHQ-2	TNFSF11	-0.0300556	0.0363443	0.408514	0.831466	767
PHQ-2	MICB_MICA	0.0376729	0.0385322	0.328533	0.788346	767
PHQ-2	CD200R1	0.0182783	0.0381826	0.632285	0.915638	767
PHQ-2	KRT19	0.0487985	0.0370628	0.188353	0.713903	767
PHQ-2	PTPRM	-0.0360494	0.0368579	0.328353	0.788346	767
PHQ-2	CD70	0.0779533	0.0369321	0.0351212	0.530801	767
PHQ-2	TGFA	0.0334645	0.0373394	0.370415	0.809096	767
PHQ-2	IL5RA	0.0298879	0.0374266	0.424786	0.841118	767
PHQ-2	SLAMF7	-0.00704056	0.0374654	0.850988	0.970694	767
PHQ-2	CD200	0.0319303	0.0366131	0.383428	0.817814	767
PHQ-2	GZMB	0.0373223	0.0303968	0.219887	0.741544	767
PHQ-2	IL32	0.0215886	0.0351673	0.539476	0.875261	767
PHQ-2	LIFR	-0.00901124	0.0358411	0.801556	0.957165	767
PHQ-2	CD84	0.023711	0.0383017	0.536063	0.875261	767
PHQ-2	RAB6A	-0.00489612	0.0315973	0.876899	0.976184	767
PHQ-2	TNFSF10	-0.00285086	0.0378552	0.939988	0.98622	767
PHQ-2	TLR3	-0.00652191	0.0366832	0.858935	0.971508	767
PHQ-2	CXCL6	-0.0305126	0.037838	0.420263	0.840595	767
PHQ-2	PCDH1	-0.0114425	0.0296579	0.699741	0.93842	767
PHQ-2	HPCAL1	-0.0278295	0.0361987	0.442251	0.852205	767
PHQ-2	CD40LG	-0.0094892	0.0385897	0.805826	0.957165	767
PHQ-2	CKAP4	0.0862583	0.0312815	0.00596404	0.408913	767
PHQ-2	IDS	-0.000423586	0.0376917	0.991036	0.9946	767
PHQ-2	DFFA	0.030519	0.0356188	0.391811	0.825711	767
PHQ-2	TGFB1	0.0459299	0.0374074	0.21989	0.741544	767
PHQ-2	CXCL17	-0.02575	0.0383715	0.502378	0.868351	767
PHQ-2	NUDC	0.00731698	0.0371855	0.84406	0.970694	767
PHQ-2	TNFSF12	-0.0619641	0.0488467	0.204991	0.725196	767
PHQ-2	EIF4G1	0.0204375	0.0392785	0.60299	0.908747	767
PHQ-2	BSG	0.0590331	0.0328864	0.0730394	0.586431	767
PHQ-2	DNAJA2	0.00664615	0.0392437	0.865562	0.973251	767
PHQ-2	CD244	0.0249428	0.0383664	0.515811	0.870592	767
PHQ-2	KLRB1	0.0316286	0.0375085	0.39936	0.825711	767
PHQ-2	SERPINB8	0.0548939	0.0336204	0.102933	0.625689	767
PHQ-2	KLRD1	0.047124	0.0389558	0.226777	0.755153	767
PHQ-2	IL16	0.0604061	0.0343747	0.0792708	0.607844	767
PHQ-2	NFASC	-0.0099993	0.0360069	0.781314	0.951762	767
PHQ-2	CD79B	0.0569364	0.0370192	0.124458	0.637715	767
PHQ-2	CLEC7A	0.0493989	0.0309578	0.110974	0.626683	767
PHQ-2	CD22	0.0116643	0.0386642	0.762977	0.951762	767
PHQ-2	LAMP3	-0.0191824	0.0365224	0.59958	0.907247	767
PHQ-2	FCRL2	0.00166494	0.0417586	0.968207	0.99013	767
PHQ-2	LAT	-0.0229207	0.0378017	0.544469	0.875261	767
PHQ-2	GMPR	0.00300115	0.0389985	0.938679	0.98622	767
PHQ-2	TPSAB1	0.0457606	0.0384754	0.234674	0.759445	767
PHQ-2	PPP1R9B	0.0157605	0.0392619	0.688224	0.935793	767
PHQ-2	PRDX5	-0.00469977	0.038943	0.903974	0.979143	767
PHQ-2	ADA	0.0614095	0.0351366	0.0809119	0.607844	767
PHQ-2	TNFRSF11A	0.0672891	0.0339607	0.0479072	0.577517	767
PHQ-2	CD160	0.0248151	0.0353027	0.482318	0.867462	767
PHQ-2	HCLS1	0.00257934	0.0395884	0.948069	0.987403	767
PHQ-2	CD6	-0.0102267	0.037742	0.786492	0.951762	767
PHQ-2	VEGFA	0.0912048	0.0374833	0.0151941	0.465622	767
PHQ-2	ADAM23	-0.00776049	0.0412707	0.850896	0.970694	767
PHQ-2	IL18R1	0.0330978	0.038511	0.39037	0.825711	767
PHQ-2	TNFRSF4	0.0659694	0.0367258	0.0728477	0.586431	767
PHQ-2	C1QA	-0.00394999	0.0366481	0.914197	0.982965	767
PHQ-2	CCL13	0.0213277	0.0366603	0.560897	0.879997	767
PHQ-2	HGF	0.0120644	0.0447453	0.787523	0.951834	767
PHQ-2	MERTK	0.0587316	0.0363671	0.106731	0.625689	767
PHQ-2	AGRP	0.00575862	0.032492	0.859373	0.971508	767
PHQ-2	CTSO	0.0533562	0.0385583	0.166831	0.7135	767
PHQ-2	FLT3LG	0.0204084	0.0357031	0.567752	0.884957	767
PHQ-2	VEGFD	0.0512182	0.0375404	0.17286	0.7135	767
PHQ-2	CLSTN2	0.0320041	0.0343011	0.351098	0.792543	767
PHQ-2	FASLG	-0.0413919	0.0372613	0.26698	0.761164	767
PHQ-2	IL12B	0.0248532	0.0375447	0.508194	0.868351	767
PHQ-2	CDSN	0.0447299	0.0336219	0.18379	0.7135	767
PHQ-2	CCL11	-0.000553947	0.0345258	0.987203	0.992271	767
PHQ-2	KYNU	-0.0344421	0.0339755	0.311032	0.788346	767
PHQ-2	LY9	0.00926945	0.0376606	0.805647	0.957165	767
PHQ-2	CCL20	0.0246483	0.0374003	0.510068	0.868351	767
PHQ-2	MMP1	-0.0255232	0.0363606	0.482927	0.867462	767
PHQ-2	PGF	0.0507514	0.0310371	0.102423	0.625689	767
PHQ-2	CCL25	-0.024317	0.0399607	0.543022	0.875261	767
PHQ-2	CXCL9	-0.0403208	0.0434278	0.353464	0.792543	767
PHQ-2	SMPDL3A	-0.0513401	0.0402656	0.202685	0.721558	767
PHQ-2	EPHA1	0.0472922	0.0350087	0.177138	0.7135	767
PHQ-2	IFNGR1	0.0310151	0.0331775	0.350176	0.792543	767
PHQ-2	CTSC	0.0216733	0.0347784	0.53335	0.875261	767
PHQ-2	CD276	0.0490066	0.0376956	0.193972	0.713903	767
PHQ-2	DBNL	-0.0248556	0.0375216	0.507893	0.868351	767
PHQ-2	PKLR	0.0263868	0.0372835	0.479327	0.867462	767
PHQ-2	NCK2	-0.0411728	0.0360292	0.253496	0.761164	767
PHQ-2	CCL21	-0.0263431	0.0451754	0.559978	0.879965	767
PHQ-2	MMP10	0.059257	0.0366744	0.10656	0.625689	767
PHQ-2	SCGB1A1	0.00206176	0.0363499	0.954783	0.988634	767
PHQ-2	ENPP7	-0.00667635	0.0369764	0.856763	0.971508	767
PHQ-2	SIGLEC1	0.0168291	0.0393901	0.669324	0.922506	767
PHQ-2	F2R	0.0386439	0.0344533	0.262372	0.761164	767
PHQ-2	CD48	-0.00619681	0.0368669	0.86656	0.973251	767
PHQ-2	CCL23	0.0336934	0.035625	0.34456	0.792543	767
PHQ-2	IL18	-0.0202782	0.0399165	0.611588	0.909994	767
PHQ-2	CCL4	0.042854	0.0327486	0.191072	0.713903	767
PHQ-2	IL10RB	0.0453656	0.0365431	0.214829	0.740927	767
PHQ-2	CXCL10	-0.0474079	0.0380137	0.212734	0.740927	767
PHQ-2	CRLF1	-0.0245389	0.0383858	0.522839	0.87348	767
PHQ-2	IL1RN	0.100311	0.0373274	0.00735935	0.408913	767
PHQ-2	CRIM1	0.0436919	0.0363205	0.229368	0.759445	767
PHQ-2	TNFRSF13B	0.0153907	0.041315	0.709608	0.945179	767
PHQ-2	ANGPTL4	0.0421783	0.0399435	0.291325	0.768754	767
PHQ-2	CST7	0.0550493	0.0334575	0.10031	0.625689	767
PHQ-2	ERBB3	-0.000880186	0.0396639	0.982301	0.991415	767
PHQ-2	NELL2	-0.0232254	0.03458	0.502016	0.868351	767
PHQ-2	LY6D	0.0621834	0.0337465	0.0657661	0.582582	767
PHQ-2	CCN2	-0.00401832	0.0387043	0.917339	0.982965	767
PHQ-2	GLOD4	0.0204711	0.0396621	0.605907	0.908747	767
PHQ-2	DNER	-0.0865007	0.0342642	0.0117872	0.427393	767
PHQ-2	BTN2A1	0.0534191	0.0338487	0.114941	0.626683	767
PHQ-2	SHMT1	0.00399033	0.0393162	0.919186	0.982965	767
PHQ-2	FGF19	-0.00778304	0.0385307	0.839974	0.970694	767
PHQ-2	CD58	-0.0405789	0.0378206	0.283642	0.761164	767
PHQ-2	HSPA1A	0.042215	0.0362209	0.244185	0.759445	767
PHQ-2	CSF1	0.0695737	0.0368139	0.0591536	0.582311	767
PHQ-2	SPINT2	0.027778	0.0335891	0.408498	0.831466	767
PHQ-2	FIS1	0.0102351	0.0358657	0.775435	0.951762	767
PHQ-2	SCGB3A2	-0.0276653	0.0343049	0.420233	0.840595	767
PHQ-2	CD40	0.0329986	0.0331434	0.319745	0.788346	767
PHQ-2	OMD	0.0510732	0.0370144	0.168046	0.7135	767
PHQ-2	ANGPTL2	0.0512212	0.0360375	0.155629	0.698905	767
PHQ-2	GAL	-0.011311	0.0395881	0.775172	0.951762	767
PHQ-2	SCG3	-0.00155027	0.0349283	0.96461	0.99013	767
PHQ-2	SMOC2	0.0141544	0.0395696	0.720659	0.949563	767
PHQ-2	TREM2	0.0322842	0.0367481	0.379934	0.813907	767
PHQ-2	MZB1	0.0714644	0.0353173	0.0433701	0.567755	767
PHQ-2	TNFSF13	0.033018	0.0342313	0.335074	0.792543	767
PHQ-2	ROBO1	-0.0114051	0.0403503	0.77752	0.951762	767
PHQ-2	TNFRSF11B	0.0475528	0.0385675	0.217964	0.740927	767
PHQ-2	ENPP5	-0.0662954	0.0314298	0.0352422	0.530801	767
PHQ-2	LAIR1	0.0529604	0.0352376	0.133265	0.648317	767
PHQ-2	COLEC12	0.0815718	0.035375	0.0213826	0.465622	767
PHQ-2	SIRPB1	0.0220611	0.0334153	0.50932	0.868351	767
PHQ-2	ANGPT1	-0.040399	0.0374802	0.281429	0.761164	767
PHQ-2	PDGFB	-0.0387178	0.0379452	0.30788	0.787162	767
PHQ-2	EPCAM	-0.0053772	0.0385083	0.888984	0.977882	767
PHQ-2	DNPH1	0.0270138	0.0405333	0.50532	0.868351	767
PHQ-2	CCL17	-0.0638846	0.0375635	0.0894052	0.609173	767
PHQ-2	MEGF10	-0.0413684	0.0366699	0.25962	0.761164	767
PHQ-2	CRHBP	0.0129769	0.0345023	0.706935	0.945179	767
PHQ-2	LGALS4	0.0111153	0.0375667	0.767401	0.951762	767
PHQ-2	LHPP	0.0401847	0.0375855	0.285339	0.761164	767
PHQ-2	TPP1	0.0143972	0.0389893	0.712036	0.947041	767
PHQ-2	CRELD2	0.0570674	0.0360262	0.113596	0.626683	767
PHQ-2	CTRC	0.00884504	0.034708	0.798914	0.957165	767
PHQ-2	MEPE	-0.0231663	0.0336429	0.491288	0.868351	767
PHQ-2	CDON	-0.0187823	0.0381831	0.622931	0.910843	767
PHQ-2	ADGRE2	-0.0254822	0.0360026	0.479293	0.867462	767
PHQ-2	AGER	0.0154472	0.0359383	0.667443	0.922506	767
PHQ-2	IL1R2	-0.0876211	0.0377908	0.0206809	0.465622	767
PHQ-2	ESM1	0.047825	0.0324458	0.140895	0.666357	767
PHQ-2	SPON1	-0.0459112	0.0466144	0.324978	0.788346	767
PHQ-2	CXCL1	-0.0220846	0.0365851	0.546256	0.875261	767
PHQ-2	PRSS8	-0.0107825	0.0362955	0.76649	0.951762	767
PHQ-2	PLAUR	0.0711788	0.0347374	0.0407985	0.567755	767
PHQ-2	PRELP	0.00404345	0.0367521	0.912423	0.982965	767
PHQ-2	MATN2	0.0317586	0.0361051	0.379345	0.813907	767
PHQ-2	LTBR	0.0500271	0.0330737	0.130796	0.648317	767
PHQ-2	LAMA4	0.0230047	0.0380304	0.545424	0.875261	767
PHQ-2	FST	-0.0477613	0.0385302	0.215511	0.740927	767
PHQ-2	CHRDL1	0.0457779	0.0356371	0.199336	0.716662	767
PHQ-2	CCL24	0.0103594	0.037587	0.782921	0.951762	767
PHQ-2	LGMN	0.00969778	0.034604	0.779362	0.951762	767
PHQ-2	DAG1	0.00575682	0.0389021	0.882396	0.976184	767
PHQ-2	PNLIPRP2	0.0326586	0.0382634	0.393639	0.825711	767
PHQ-2	OSCAR	0.0225925	0.0350469	0.519356	0.872127	767
PHQ-2	PON3	-0.0835974	0.036181	0.0211246	0.465622	767
PHQ-2	FABP1	0.0154479	0.0363174	0.670695	0.922506	767
PHQ-2	B4GALT1	0.0290225	0.0378775	0.443782	0.852205	767
PHQ-2	LGALS9	0.0972633	0.0378871	0.0104421	0.408913	767
PHQ-2	FSTL3	0.0499778	0.0351243	0.155179	0.698905	767
PHQ-2	TNFRSF14	0.066591	0.033767	0.0489622	0.577517	767
PHQ-2	REG4	-0.0344809	0.0359868	0.338289	0.792543	767
PHQ-2	WFIKKN2	-0.0280029	0.0370539	0.450041	0.852205	767
PHQ-2	AGRN	0.0578407	0.0322939	0.0736782	0.586431	767
PHQ-2	TFF2	0.0390824	0.0358725	0.276287	0.761164	767
PHQ-2	CXCL3	-0.0664955	0.0355223	0.0615978	0.582311	767
PHQ-2	NME3	-0.102349	0.0398495	0.0104067	0.408913	767
PHQ-2	VSTM1	0.0243368	0.0360774	0.500151	0.868351	767
PHQ-2	SLC39A14	0.0567008	0.030596	0.0642386	0.582311	767
PHQ-2	ILKAP	0.0513581	0.0356223	0.149786	0.68708	767
PHQ-2	BAX	0.0178454	0.0408057	0.661999	0.922506	767
PHQ-2	CARHSP1	0.044546	0.0396869	0.262031	0.761164	767
PHQ-2	GDNF	0.0383808	0.0412259	0.352154	0.792543	767
PHQ-2	SLIT2	-0.0201658	0.0463579	0.663684	0.922506	767
PHQ-2	NOS1	0.0433002	0.0300631	0.150189	0.68708	767
PHQ-2	ODAM	0.019919	0.0366901	0.587357	0.899879	767
PHQ-2	SLC16A1	0.0820071	0.0310467	0.0084251	0.408913	767
PHQ-2	C19orf12	0.0058642	0.0357374	0.869703	0.973251	767
PHQ-2	SSB	0.0549225	0.0401512	0.171749	0.7135	767
PHQ-2	PXN	0.0329221	0.0343567	0.338244	0.792543	767
PHQ-2	TST	0.0248607	0.0379972	0.51313	0.869126	767
PHQ-2	TARBP2	-0.00456697	0.0370603	0.901957	0.979143	767
PHQ-2	NEFL	0.0887436	0.036889	0.0163789	0.465622	767
PHQ-2	FHIT	0.0063927	0.0404424	0.874444	0.976147	767
PHQ-2	KIRREL2	0.0514271	0.0351675	0.144058	0.674796	767
PHQ-2	CLSTN1	0.0292846	0.03553	0.410071	0.832903	767
PHQ-2	TDRKH	0.0270916	0.0370187	0.464494	0.85962	767
PHQ-2	KEL	0.0132237	0.0363978	0.716474	0.949159	767
PHQ-2	BRK1	0.095977	0.0364021	0.00854509	0.408913	767
PHQ-2	FMNL1	0.041764	0.0320246	0.192585	0.713903	767
PHQ-2	GKN1	0.011063	0.0394378	0.779157	0.951762	767
PHQ-2	ANXA10	0.0207431	0.043296	0.632005	0.915638	767
PHQ-2	HMOX2	0.0598218	0.0349712	0.0875616	0.607963	767
PHQ-2	KLB	0.0261199	0.0396223	0.509953	0.868351	767
PHQ-2	AKT1S1	0.00381162	0.0378118	0.919732	0.982965	767
PHQ-2	DUSP3	-0.0080892	0.0415643	0.845743	0.970694	767
PHQ-2	FGR	0.0430201	0.0335828	0.200578	0.716662	767
PHQ-2	PADI4	0.0451274	0.0344998	0.191251	0.713903	767
PHQ-2	NOS3	-0.0194674	0.0383238	0.61162	0.909994	767
PHQ-2	PLIN1	0.0620068	0.033393	0.0637136	0.582311	767
PHQ-2	PBLD	-0.022358	0.036653	0.542049	0.875261	767
PHQ-2	TBC1D17	0.0468714	0.0359357	0.19252	0.713903	767
PHQ-2	PTS	0.0552174	0.0343517	0.108378	0.626683	767
PHQ-2	NXPH1	-0.0062264	0.0380763	0.870149	0.973251	767
PHQ-2	MMP13	0.0565145	0.0368882	0.125925	0.637715	767
PHQ-2	CDHR1	-0.00608773	0.0368442	0.868808	0.973251	767
PHQ-2	SIGLEC15	-0.0179394	0.0413229	0.664319	0.922506	767
PHQ-2	CC2D1A	0.0395448	0.0366101	0.280412	0.761164	767
PHQ-2	MITD1	-0.0161206	0.0364295	0.658243	0.922506	767
PHQ-2	FKBP4	0.0407519	0.0384798	0.289913	0.767395	767
PHQ-2	NPM1	0.0111448	0.0331288	0.736656	0.951762	767
PHQ-2	PRDX1	0.0100532	0.0341887	0.7688	0.951762	767
PHQ-2	LPO	-0.0652631	0.0373979	0.0813698	0.607844	767
PHQ-2	TNFRSF6B	0.00591543	0.0355429	0.867862	0.973251	767
PHQ-2	LAIR2	0.0485155	0.039046	0.214426	0.740927	767
PHQ-2	CD274	0.0409389	0.0355604	0.249991	0.759445	767
PHQ-2	TNFRSF10A	0.0896979	0.0333041	0.00723023	0.408913	767
PHQ-2	FRZB	-0.0559845	0.0345168	0.105227	0.625689	767
PHQ-2	PSME1	0.037246	0.0378108	0.324905	0.788346	767
PHQ-2	LAYN	0.0605308	0.0327471	0.0649264	0.582582	767
PHQ-2	SNCG	0.0846956	0.0377638	0.0251978	0.465622	767
PHQ-2	BAG3	0.0114411	0.0405925	0.778134	0.951762	767
PHQ-2	CCS	0.0294661	0.0388301	0.448178	0.852205	767
PHQ-2	ADGRB3	0.0613062	0.0341451	0.0729757	0.586431	767
PHQ-2	HNMT	0.0346502	0.0343523	0.313451	0.788346	767
PHQ-2	CX3CL1	0.0231985	0.0352838	0.511068	0.868351	767
PHQ-2	DPEP1	-0.0865268	0.0385258	0.024993	0.465622	767
PHQ-2	MAP4K5	-0.00911055	0.0366917	0.803969	0.957165	767
PHQ-2	IL18RAP	-0.0306987	0.038414	0.42445	0.841118	767
PHQ-2	CRIP2	-0.00608786	0.0406306	0.880935	0.976184	767
PHQ-2	PPP3R1	0.0663119	0.0367944	0.0719036	0.586431	767
PHQ-2	DARS1	-0.00192968	0.0387914	0.960339	0.99013	767
PHQ-2	MAD1L1	0.0637301	0.0312134	0.0415196	0.567755	767
PHQ-2	EREG	0.0451102	0.040978	0.271314	0.761164	767
PHQ-2	SKAP1	0.00678474	0.0325125	0.834753	0.970694	767
PHQ-2	PTPN1	0.00822478	0.0368223	0.823312	0.969568	767
PHQ-2	GGT5	0.00747007	0.0365506	0.838114	0.970694	767
PHQ-2	CLPP	-0.0328928	0.0376528	0.382621	0.817814	767
PHQ-2	PTPRN2	0.0285996	0.0315767	0.365372	0.803818	767
PHQ-2	NMNAT1	0.0479411	0.0340558	0.159621	0.712585	767
PHQ-2	CRTAM	-0.00558452	0.0388972	0.885877	0.977828	767
PHQ-2	CSF2RA	0.0131898	0.0376145	0.725942	0.951402	767
PHQ-2	PSG1	0.0743064	0.0351589	0.0348867	0.530801	767
PHQ-2	DRAXIN	-0.0206137	0.0380752	0.588394	0.900059	767
PHQ-2	EBAG9	-0.012038	0.0369987	0.744996	0.951762	767
PHQ-2	ULBP2	0.087087	0.035338	0.0139436	0.455025	767
PHQ-2	ABHD14B	0.0590967	0.0365526	0.106344	0.625689	767
PHQ-2	PHOSPHO1	0.0492754	0.0375011	0.189251	0.713903	767
PHQ-2	CRADD	-0.00645586	0.0385444	0.867028	0.973251	767
PHQ-2	SPOCK1	-0.0114085	0.0361002	0.752072	0.951762	767
PHQ-2	PAEP	0.0478358	0.0354555	0.177681	0.7135	767
PHQ-2	WWP2	-0.0216011	0.0346467	0.533164	0.875261	767
PHQ-2	APRT	0.0337995	0.0399612	0.397924	0.825711	767
PHQ-2	CLEC10A	0.00319084	0.0356871	0.928778	0.983576	767
PHQ-2	CHMP1A	-0.00298077	0.0373174	0.936357	0.985832	767
PHQ-2	NAAA	-0.0162749	0.0346134	0.638354	0.915638	767
PHQ-2	SERPINB9	-0.00291752	0.0363694	0.936084	0.985832	767
PHQ-2	GFRA3	0.0271247	0.0337632	0.422005	0.841118	767
PHQ-2	DKK4	-0.041739	0.0408656	0.307401	0.787162	767
PHQ-2	EFNA4	0.0637287	0.0330979	0.0545428	0.582311	767
PHQ-2	VWC2	0.0417495	0.0357031	0.242627	0.759445	767
PHQ-2	FKBP5	-0.00458432	0.0374827	0.90269	0.979143	767
PHQ-2	RSPO1	-0.00848546	0.0448447	0.849972	0.970694	767
PHQ-2	WFIKKN1	-0.0372876	0.0346891	0.282755	0.761164	767
PHQ-2	CDCP1	0.0681074	0.0346411	0.049651	0.578671	767
PHQ-2	IFNGR2	0.0366287	0.0351849	0.29819	0.779807	767
PHQ-2	TBCC	-0.0074499	0.036311	0.837494	0.970694	767
PHQ-2	SCARB2	0.0671327	0.0337635	0.0471329	0.577517	767
PHQ-2	GPC5	-0.0105218	0.0373067	0.777993	0.951762	767
PHQ-2	LY96	0.0198591	0.0364619	0.586152	0.89944	767
PHQ-2	FLRT2	0.0381522	0.0370152	0.303	0.787162	767
PHQ-2	TMPRSS5	-0.0149294	0.0370052	0.686737	0.935793	767
PHQ-2	SETMAR	0.0230971	0.0312068	0.459449	0.858187	767
PHQ-2	GLB1	-0.0360609	0.036816	0.327648	0.788346	767
PHQ-2	MDGA1	-0.000939976	0.0386607	0.980609	0.991072	767
PHQ-2	TXLNA	0.00347255	0.0363319	0.92388	0.982965	767
PHQ-2	TNFSF14	0.0229166	0.0359921	0.524504	0.873943	767
PHQ-2	MASP1	0.0408163	0.0342097	0.233193	0.759445	767
PHQ-2	STAMBP	0.0256941	0.0383062	0.50258	0.868351	767
PHQ-2	DNMBP	0.0541368	0.0348859	0.121119	0.637715	767
PHQ-2	IPCEF1	-0.0379478	0.0354236	0.284393	0.761164	767
PHQ-2	AFP	-0.0206109	0.0372773	0.580489	0.897639	767
PHQ-2	MATN3	-0.0133171	0.0333036	0.689365	0.936045	767
PHQ-2	OBP2B	-0.0404445	0.0350259	0.248574	0.759445	767
PHQ-2	TNFRSF10B	0.0815734	0.0314938	0.00977673	0.408913	767
PHQ-2	EPHB6	0.048007	0.0353029	0.174276	0.7135	767
PHQ-2	CALCA	0.0318409	0.032518	0.327803	0.788346	767
PHQ-2	SFRP1	0.000748623	0.0426381	0.985996	0.992077	767
PHQ-2	TNFRSF9	0.0772764	0.035467	0.0296501	0.500473	767
PHQ-2	RBKS	0.0127534	0.0330529	0.699717	0.93842	767
PHQ-2	TCL1A	0.00904832	0.0359857	0.80154	0.957165	767
PHQ-2	CD63	-0.00149127	0.037139	0.967981	0.99013	767
PHQ-2	PSME2	0.0732559	0.037471	0.0509472	0.579968	767
PHQ-2	ASGR1	0.0648084	0.0319768	0.0430371	0.567755	767
PHQ-2	FUT8	-0.0444426	0.0379764	0.242258	0.759445	767
PHQ-2	BMP4	-0.0192661	0.0371157	0.603854	0.908747	767
PHQ-2	CST5	0.0162258	0.0377197	0.667195	0.922506	767
PHQ-2	ASAH2	-0.0429849	0.034462	0.212666	0.740927	767
PHQ-2	BCAN	-0.0365393	0.0357056	0.306466	0.787162	767
PHQ-2	ACVRL1	0.0704265	0.0304662	0.0210635	0.465622	767
PHQ-2	EIF4B	0.0078965	0.0375183	0.833356	0.970694	767
PHQ-2	ADAM22	0.0598883	0.0368873	0.104885	0.625689	767
PHQ-2	PLA2G10	0.0011703	0.0388076	0.97595	0.99013	767
PHQ-2	LXN	0.0518555	0.0318213	0.103602	0.625689	767
PHQ-2	CCL2	0.0828386	0.0391178	0.0345259	0.530801	767
PHQ-2	CDH15	-0.0115929	0.0368138	0.752918	0.951762	767
PHQ-2	CNTN5	-0.0627196	0.0390973	0.109085	0.626683	767
PHQ-2	ROBO2	-0.00128878	0.0376633	0.972712	0.99013	767
PHQ-2	CDH3	0.0153885	0.0332334	0.643465	0.919638	767
PHQ-2	DDR1	0.0392884	0.0392501	0.317156	0.788346	767
PHQ-2	CD300C	0.0468993	0.0351177	0.182115	0.7135	767
PHQ-2	PVR	0.063237	0.0387567	0.103168	0.625689	767
PHQ-2	TXNDC5	0.0332352	0.0365563	0.363558	0.80163	767
PHQ-2	FUT3_FUT5	0.0475458	0.0356011	0.182105	0.7135	767
PHQ-2	STC1	0.0381331	0.0387701	0.325639	0.788346	767
PHQ-2	RWDD1	0.0283958	0.038272	0.458347	0.857977	767
PHQ-2	EZR	0.0770657	0.0308428	0.0126758	0.443199	767
PHQ-2	CD8A	0.0208901	0.0358145	0.559873	0.879965	767
PHQ-2	MMP8	0.0312034	0.0348728	0.371189	0.809096	767
PHQ-2	SEMA4D	-0.0149749	0.0382778	0.695746	0.93842	767
PHQ-2	PDCD5	0.0617051	0.0358812	0.0858915	0.607844	767
PHQ-2	NSFL1C	0.0358713	0.0403742	0.374567	0.809685	767
PHQ-2	SERPINB6	0.00380067	0.0355555	0.914901	0.982965	767
PHQ-2	CXCL13	0.0154599	0.0399619	0.698963	0.93842	767
PHQ-2	CD34	-0.00246907	0.034973	0.943735	0.98622	767
PHQ-2	VCAN	-0.00556148	0.0368505	0.880079	0.976184	767
PHQ-2	PPCDC	0.0115117	0.0383872	0.764348	0.951762	767
PHQ-2	SMPD1	-0.0270109	0.0385062	0.483224	0.867462	767
PHQ-2	BST2	0.0575395	0.0376662	0.127022	0.637715	767
PHQ-2	SUMF2	-0.00803653	0.0369517	0.827887	0.97066	767
PHQ-2	PRL	-0.0121653	0.0389722	0.755009	0.951762	767
PHQ-2	LBR	0.0462568	0.0346537	0.18233	0.7135	767
PHQ-2	LAMP2	-0.0714927	0.0346312	0.0393171	0.56605	767
PHQ-2	ANXA3	-0.010031	0.0385398	0.794721	0.957165	767
PHQ-2	CHGB	0.0167632	0.034412	0.626305	0.912429	767
PHQ-2	ADAM8	0.0389946	0.031547	0.216809	0.740927	767
PHQ-2	CD74	0.0474547	0.0364579	0.193436	0.713903	767
PHQ-2	LGALS8	0.0220558	0.0369872	0.551144	0.875926	767
PHQ-2	FABP5	0.0481388	0.0349542	0.168855	0.7135	767
PHQ-2	GOLM2	0.0157428	0.0324971	0.628214	0.912495	767
PHQ-2	RGMB	0.0377522	0.0326444	0.247852	0.759445	767
PHQ-2	ENO2	0.0469394	0.0383939	0.221868	0.743867	767
PHQ-2	OXT	0.04275	0.0379186	0.259922	0.761164	767
PHQ-2	SCARF2	0.0552185	0.0371432	0.137524	0.65998	767
PHQ-2	TNFRSF8	0.00980939	0.0373937	0.79314	0.957165	767
PHQ-2	THY1	0.0900913	0.0355544	0.0114792	0.427393	767
PHQ-2	BST1	-0.0124817	0.0431438	0.772426	0.951762	767
PHQ-2	TNFRSF21	0.0389952	0.0374977	0.2987	0.779807	767
PHQ-2	CPPED1	0.0388928	0.0362034	0.283034	0.761164	767
PHQ-2	CPM	-0.0554108	0.035138	0.115223	0.626683	767
PHQ-2	NCAN	-0.00847006	0.0356932	0.812486	0.961819	767
PHQ-2	CTSS	0.0157131	0.0389445	0.686712	0.935793	767
PHQ-2	NTRK3	-0.0872725	0.0368684	0.018175	0.465622	767
PHQ-2	SCARA5	0.0387217	0.0347209	0.265103	0.761164	767
PHQ-2	LRPAP1	0.0171754	0.039671	0.665176	0.922506	767
PHQ-2	CPA2	0.0297121	0.035384	0.401337	0.827177	767
PHQ-2	CLEC1B	0.00514088	0.0382742	0.893187	0.979143	767
PHQ-2	FOLR2	0.0780284	0.0347729	0.025122	0.465622	767
PHQ-2	MSR1	0.0639143	0.0365089	0.0804077	0.607844	767
PHQ-2	JAM2	0.0544967	0.0316892	0.0858885	0.607844	767
PHQ-2	RGMA	-0.0405323	0.0351252	0.248887	0.759445	767
PHQ-2	DKK1	-0.0107614	0.0384694	0.779753	0.951762	767
PHQ-2	CGA	0.0508726	0.0414805	0.220418	0.741544	767
PHQ-2	ITGAM	-0.0106683	0.0347762	0.759102	0.951762	767
PHQ-2	MIF	-0.0134138	0.036001	0.709553	0.945179	767
PHQ-2	NPTX1	0.0124153	0.0416946	0.765963	0.951762	767
PHQ-2	GGT1	-0.00838937	0.0379322	0.825021	0.969623	767
PHQ-2	BCAM	0.0131259	0.0398293	0.741828	0.951762	767
PHQ-2	STIP1	0.0233095	0.0390436	0.550677	0.875926	767
PHQ-2	AHSP	0.0429305	0.0362267	0.236367	0.759445	767
PHQ-2	DSC2	0.021372	0.0356478	0.548997	0.875926	767
PHQ-2	CD164	-0.0183457	0.0321631	0.568578	0.884957	767
PHQ-2	NRP2	0.0382035	0.0373758	0.307036	0.787162	767
PHQ-2	SIGLEC5	-0.0391332	0.0295844	0.186311	0.713903	767
PHQ-2	MMP3	-0.0120244	0.0362225	0.74001	0.951762	767
PHQ-2	WARS	-0.0464812	0.0345772	0.179259	0.7135	767
PHQ-2	HARS1	-0.00801806	0.0380119	0.832994	0.970694	767
PHQ-2	PEBP1	0.022217	0.0378411	0.557301	0.879965	767
PHQ-2	IL17RA	-0.0108845	0.0367216	0.767	0.951762	767
PHQ-2	CLEC14A	0.0379163	0.0342024	0.267958	0.761164	767
PHQ-2	GP6	-0.00794564	0.0376006	0.832697	0.970694	767
PHQ-2	CNTN3	-0.0542196	0.0354029	0.126059	0.637715	767
PHQ-2	INHBC	0.00235337	0.0380457	0.950693	0.987821	767
PHQ-2	PIK3IP1	0.0419681	0.0318624	0.188178	0.713903	767
PHQ-2	NCAM2	0.0127052	0.0378732	0.737366	0.951762	767
PHQ-2	CA6	-0.0955286	0.0371684	0.010354	0.408913	767
PHQ-2	SPINK1	0.0411782	0.0353366	0.244256	0.759445	767
PHQ-2	SUSD2	-0.119871	0.0374099	0.00141037	0.329496	767
PHQ-2	MPO	-0.0230207	0.042022	0.583972	0.898913	767
PHQ-2	GUCA2A	0.00659837	0.0294359	0.822693	0.969568	767
PHQ-2	PIGR	-0.00110973	0.0354408	0.975029	0.99013	767
PHQ-2	MMP9	-0.02691	0.0369886	0.467129	0.860713	767
PHQ-2	THBS2	0.0551913	0.0345596	0.110682	0.626683	767
PHQ-2	PLA2G7	-0.101907	0.0389302	0.0090283	0.408913	767
PHQ-2	NOMO1	0.0408815	0.0398313	0.305044	0.787162	767
PHQ-2	TNXB	-0.034482	0.0377486	0.361288	0.80163	767
PHQ-2	CD109	0.00468711	0.0372489	0.899898	0.979143	767
PHQ-2	SPINT1	0.0042161	0.034497	0.90276	0.979143	767
PHQ-2	CD99	0.0383257	0.0305228	0.209631	0.737749	767
PHQ-2	FCRL5	-0.00345114	0.0356819	0.922975	0.982965	767
PHQ-2	CLEC11A	0.020975	0.0364337	0.564985	0.88217	767
PHQ-2	DSG2	0.00740081	0.0396441	0.85196	0.970694	767
PHQ-2	SOD2	0.000891967	0.03734	0.980948	0.991072	767
PHQ-2	NUDT5	0.0158831	0.0359592	0.658833	0.922506	767
PHQ-2	IL1R1	-0.000693635	0.0372602	0.985152	0.992077	767
PHQ-2	CNTN4	-0.0230284	0.0388534	0.553558	0.876915	767
PHQ-2	TMSB10	0.0333324	0.0341517	0.329369	0.788346	767
PHQ-2	CD177	0.025486	0.034127	0.455415	0.857977	767
PHQ-2	TREML2	-0.00378385	0.037733	0.920149	0.982965	767
PHQ-2	MYOC	-0.0212358	0.0368768	0.56488	0.88217	767
PHQ-2	CD99L2	0.0588403	0.0320366	0.0666488	0.582582	767
PHQ-2	OGN	0.0649016	0.0338642	0.0556717	0.582311	767
PHQ-2	PLAU	0.0271343	0.033845	0.422962	0.841118	767
PHQ-2	EFNA1	0.0747915	0.0322049	0.0204755	0.465622	767
PHQ-2	IL1RAP	-0.0226761	0.0372175	0.542517	0.875261	767
PHQ-2	B4GAT1	-0.0343557	0.0357564	0.336944	0.792543	767
PHQ-2	ALDH1A1	0.0154353	0.0363188	0.670961	0.922506	767
PHQ-2	PILRA	0.040374	0.0358147	0.259969	0.761164	767
PHQ-2	CD300LG	0.0269727	0.0361837	0.456237	0.857977	767
PHQ-2	PECAM1	0.00437812	0.0367763	0.905269	0.979291	767
PHQ-2	GNLY	0.036415	0.0366574	0.320836	0.788346	767
PHQ-2	FCER2	0.0541542	0.0368832	0.142445	0.670451	767
PHQ-2	MFGE8	-0.0760289	0.0365085	0.0376296	0.549841	767
PHQ-2	TXNRD1	0.00504021	0.0356954	0.887749	0.977882	767
PHQ-2	IL7R	0.0153074	0.0375148	0.683361	0.935679	767
PHQ-2	HAVCR2	0.0592225	0.0344828	0.0863027	0.607844	767
PHQ-2	ARSA	-0.00106514	0.0364151	0.976673	0.99013	767
PHQ-2	ITGA5	0.0137594	0.0390956	0.724978	0.951402	767
PHQ-2	BLVRB	0.0625754	0.0371524	0.092535	0.617102	767
PHQ-2	RELT	0.0600588	0.0337855	0.0758592	0.59892	767
PHQ-2	DBI	0.046125	0.0346119	0.183049	0.7135	767
PHQ-2	VSIG4	0.0508762	0.0323662	0.11639	0.629536	767
PHQ-2	TNFRSF1B	0.0738936	0.0334294	0.0273706	0.480492	767
PHQ-2	IGF2R	-0.00401976	0.0363066	0.91187	0.982965	767
PHQ-2	TIMP4	0.0198962	0.0383969	0.604488	0.908747	767
PHQ-2	SPINK5	-0.0205179	0.0337238	0.543098	0.875261	767
PHQ-2	CA2	0.0433044	0.040136	0.280954	0.761164	767
PHQ-2	CTRB1	0.00838563	0.0382483	0.82652	0.97022	767
PHQ-2	F11R	0.0254024	0.0348648	0.466472	0.860713	767
PHQ-2	LILRA2	0.00169339	0.0337421	0.959987	0.99013	767
PHQ-2	PAMR1	-0.049231	0.035754	0.168935	0.7135	767
PHQ-2	TFF1	0.0393581	0.034616	0.255898	0.761164	767
PHQ-2	TNFRSF1A	0.0592734	0.0319277	0.0637694	0.582311	767
PHQ-2	CLPS	0.0343674	0.0364291	0.345772	0.792543	767
PHQ-2	STC2	-0.013073	0.0331747	0.693643	0.93842	767
PHQ-2	IGFBP4	0.0722096	0.0334093	0.0309778	0.50504	767
PHQ-2	GRN	0.0671194	0.0365103	0.0663965	0.582582	767
PHQ-2	PARK7	0.0248905	0.0391297	0.524901	0.873943	767
PHQ-2	EPHA2	0.0503588	0.0326293	0.123158	0.637715	767
PHQ-2	RTBDN	-0.00195437	0.0321193	0.951497	0.987821	767
PHQ-2	CA12	0.0593513	0.0342185	0.0832366	0.607844	767
PHQ-2	INPP1	0.0445145	0.0354997	0.210247	0.737749	767
PHQ-2	RET	-0.0294262	0.0368965	0.425388	0.841118	767
PHQ-2	PPME1	0.0663665	0.0386334	0.0862294	0.607844	767
PHQ-2	DTX3	0.0562281	0.0312164	0.0720606	0.586431	767
PHQ-2	LYN	-0.0255017	0.0378667	0.500859	0.868351	767
PHQ-2	ICOSLG	0.0435258	0.0291232	0.135448	0.653222	767
PHQ-2	OMG	-0.0441576	0.036733	0.229688	0.759445	767
PHQ-2	SMAD5	-0.010925	0.0308362	0.723217	0.95093	767
PHQ-2	PDCD1LG2	0.0594211	0.0345531	0.0858913	0.607844	767
PHQ-2	IGF1R	0.0361511	0.0317987	0.255948	0.761164	767
PHQ-2	ADAMTS15	0.0241313	0.0317443	0.447384	0.852205	767
PHQ-2	SF3B4	0.0354331	0.0375993	0.346293	0.792543	767
PHQ-2	SEPTIN9	0.0833736	0.0300297	0.00563161	0.408913	767
PHQ-2	ABL1	0.0722194	0.0344889	0.0365903	0.542756	767
PHQ-2	VPS53	0.00110055	0.036459	0.975927	0.99013	767
PHQ-2	CDHR2	0.0232859	0.038429	0.544732	0.875261	767
PHQ-2	POLR2F	0.0783308	0.0292801	0.00762793	0.408913	767
PHQ-2	SERPINA9	0.0418021	0.0373493	0.263399	0.761164	767
PHQ-2	TBC1D23	-0.0106109	0.0366553	0.772295	0.951762	767
PHQ-2	AIFM1	-0.0135126	0.0376739	0.719939	0.949563	767
PHQ-2	MPI	0.0276834	0.0398132	0.487059	0.867462	767
PHQ-2	SEZ6L2	0.046022	0.0335043	0.169965	0.7135	767
PHQ-2	LPCAT2	0.0649479	0.027828	0.0198593	0.465622	767
PHQ-2	KLK13	0.0180206	0.0359973	0.616789	0.910843	767
PHQ-2	LAT2	-0.00547658	0.0370268	0.882454	0.976184	767
PHQ-2	LRP1	0.00331293	0.0360178	0.926738	0.982965	767
PHQ-2	ADGRG1	0.0244607	0.0364834	0.502766	0.868351	767
PHQ-2	KRT18	0.00879599	0.0339303	0.795523	0.957165	767
PHQ-2	COX5B	0.0665996	0.0368755	0.071302	0.586431	767
PHQ-2	CD207	0.0492147	0.0317251	0.121248	0.637715	767
PHQ-2	DDAH1	0.0388636	0.0346045	0.261757	0.761164	767
PHQ-2	FLT1	-0.0427499	0.0476147	0.369559	0.809096	767
PHQ-2	RP2	0.0254852	0.0330055	0.440264	0.852205	767
PHQ-2	HS3ST3B1	-0.0169978	0.0439098	0.698785	0.93842	767
PHQ-2	PSMD9	0.0814627	0.0357518	0.0229686	0.465622	767
PHQ-2	DPEP2	0.0565432	0.0348311	0.104927	0.625689	767
PHQ-2	CALB1	0.0156716	0.0355359	0.659333	0.922506	767
PHQ-2	MME	-0.0126025	0.0372305	0.73508	0.951762	767
PHQ-2	GRPEL1	0.0516246	0.037506	0.169091	0.7135	767
PHQ-2	VNN2	0.00696699	0.0375108	0.852703	0.970694	767
PHQ-2	AARSD1	0.0656833	0.0374313	0.0797	0.607844	767
PHQ-2	IGSF3	0.0493515	0.0383954	0.199061	0.716662	767
PHQ-2	DKKL1	0.0418512	0.036322	0.249589	0.759445	767
PHQ-2	INPPL1	0.00610614	0.0367438	0.868058	0.973251	767
PHQ-2	LAG3	0.0301506	0.0353923	0.394539	0.825711	767
PHQ-2	CD38	0.0151192	0.0330553	0.64752	0.92006	767
PHQ-2	CNPY4	0.0134127	0.0372535	0.718917	0.949563	767
PHQ-2	CDNF	0.0382436	0.0325137	0.23987	0.759445	767
PHQ-2	CDKN1A	-0.0111368	0.0368597	0.762627	0.951762	767
PHQ-2	KIFBP	0.00166978	0.037157	0.964168	0.99013	767
PHQ-2	TAFA5	0.0591971	0.0349257	0.0904937	0.610989	767
PHQ-2	ST3GAL1	0.0709369	0.037829	0.0611471	0.582311	767
PHQ-2	ERBIN	-0.0186118	0.0376406	0.621124	0.910843	767
PHQ-2	SRP14	0.0338423	0.0358767	0.345828	0.792543	767
PHQ-2	DSG4	-0.041516	0.0384046	0.280032	0.761164	767
PHQ-2	STX4	0.0612787	0.0391619	0.118055	0.63268	767
PHQ-2	IL12A_IL12B	0.0192232	0.0385107	0.617807	0.910843	767
PHQ-2	CD302	0.0776096	0.0338516	0.0221399	0.465622	767
PHQ-2	SEMA4C	0.0939151	0.0340724	0.0059848	0.408913	767
PHQ-2	GFRA2	0.0525173	0.0373523	0.160132	0.712585	767
PHQ-2	ARSB	-0.0121198	0.0349079	0.728542	0.951762	767
PHQ-2	SCAMP3	0.0192225	0.0378388	0.611592	0.909994	767
PHQ-2	LRRC25	0.0801253	0.0358446	0.0256829	0.465622	767
PHQ-2	DRG2	0.0420576	0.0363463	0.247579	0.759445	767
PHQ-2	UBAC1	0.083871	0.0380914	0.0279755	0.480492	767
PHQ-2	ELOA	0.036441	0.0320866	0.256435	0.761164	767
PHQ-2	ERP44	0.0356667	0.0352962	0.312579	0.788346	767
PHQ-2	KAZALD1	0.0618449	0.0384989	0.108599	0.626683	767
PHQ-2	DPP6	0.0017649	0.0341182	0.958758	0.99013	767
PHQ-2	VPS37A	0.0397318	0.0378871	0.294652	0.773363	767
PHQ-2	PFKFB2	0.00512121	0.0356895	0.885938	0.977828	767
PHQ-2	AREG	0.0387673	0.0349175	0.267239	0.761164	767
PHQ-2	PODXL	-0.00145276	0.0332309	0.965141	0.99013	767
PHQ-2	APBB1IP	0.0293737	0.035835	0.412647	0.835738	767
PHQ-2	OGFR	0.0184623	0.0302296	0.541557	0.875261	767
PHQ-2	OPTC	0.00484353	0.0361341	0.893404	0.979143	767
PHQ-2	DNAJB1	0.0167781	0.0384984	0.663096	0.922506	767
PHQ-2	TMPRSS15	-0.0676016	0.0362443	0.062542	0.582311	767
PHQ-2	RBP2	0.0240068	0.0381029	0.528851	0.875261	767
PHQ-2	CES2	0.00411242	0.0328815	0.900503	0.979143	767
PHQ-2	CCN1	-0.0241448	0.0413317	0.559278	0.879965	767
PHQ-2	RBP5	0.0331209	0.0361074	0.359282	0.799814	767
PHQ-2	AMIGO2	0.0168225	0.0378029	0.656442	0.922506	767
PHQ-2	GALNT10	0.0196097	0.0383105	0.608895	0.909994	767
PHQ-2	FAM3B	0.00551032	0.035845	0.877866	0.976184	767
PHQ-2	S100A12	0.0570771	0.0373385	0.126768	0.637715	767
PHQ-2	SIRT2	0.0120969	0.0387125	0.75476	0.951762	767
PHQ-2	GPA33	0.0158396	0.0393622	0.687497	0.935793	767
PHQ-2	GALNT7	-0.00315211	0.0375624	0.933145	0.985489	767
PHQ-2	GCNT1	-0.00114026	0.0345809	0.973704	0.99013	767
PHQ-2	MSLN	0.0142805	0.0382491	0.708987	0.945179	767
PHQ-2	VMO1	0.0536044	0.0383972	0.163106	0.7135	767
PHQ-2	VAT1	0.0223307	0.031508	0.478707	0.867462	767
PHQ-2	ALPP	-0.0134398	0.0348219	0.699636	0.93842	767
Average gait speed	VAMP5	-0.0698737	0.0368786	0.0585239	0.138729	741
Average gait speed	SUSD1	-0.0057142	0.0332772	0.863709	0.922106	741
Average gait speed	TNF	-0.0395195	0.040969	0.335052	0.492516	741
Average gait speed	CA5A	-0.110456	0.0389929	0.00474154	0.0182038	741
Average gait speed	FABP6	0.0102849	0.033239	0.757087	0.85169	741
Average gait speed	STK11	-0.0586985	0.0356728	0.100299	0.209367	741
Average gait speed	ACTA2	-0.193894	0.0330837	6.95009e-09	5.23395e-07	741
Average gait speed	EDIL3	0.0855525	0.0358308	0.017206	0.0510446	741
Average gait speed	ZBTB17	-0.142389	0.0320624	1.03271e-05	0.000157972	741
Average gait speed	CEP43	-0.0240083	0.0342577	0.48364	0.634696	741
Average gait speed	COMT	-0.0324841	0.0351906	0.356261	0.514085	741
Average gait speed	MMP7	-0.126609	0.038907	0.00118927	0.0060015	741
Average gait speed	HNRNPK	-0.0136483	0.0361424	0.705817	0.812935	741
Average gait speed	ADAMTS16	-0.04064	0.0350794	0.24703	0.397859	741
Average gait speed	GP2	-0.0517703	0.03317	0.119011	0.235599	741
Average gait speed	MPHOSPH8	-0.046848	0.0333964	0.161103	0.290929	741
Average gait speed	SLITRK6	-0.0031748	0.0377772	0.933047	0.961919	741
Average gait speed	GPR37	-0.139415	0.0329585	2.63095e-05	0.000330218	741
Average gait speed	THPO	-0.0571198	0.0341777	0.0950952	0.201511	741
Average gait speed	CLEC1A	-0.0953745	0.0342162	0.00545	0.0202873	741
Average gait speed	ENTPD6	-0.0360594	0.034991	0.303097	0.46005	741
Average gait speed	IL6	-0.206554	0.0307392	3.64897e-11	1.78617e-08	741
Average gait speed	CEACAM8	-0.105819	0.0325459	0.00120068	0.00602804	741
Average gait speed	S100P	-0.174104	0.0354685	1.12955e-06	2.40397e-05	741
Average gait speed	ENTPD5	-0.0267855	0.0360565	0.457794	0.61465	741
Average gait speed	ACE2	-0.125327	0.0357707	0.000486676	0.00288761	741
Average gait speed	DCN	-0.174863	0.0347838	6.25582e-07	1.4582e-05	741
Average gait speed	GLO1	-0.0198633	0.0364427	0.58588	0.72148	741
Average gait speed	PAG1	-0.131402	0.0332708	8.5847e-05	0.000757155	741
Average gait speed	ADAM15	-0.0476081	0.0362611	0.189617	0.326823	741
Average gait speed	USP8	-0.0268204	0.0355056	0.45026	0.608846	741
Average gait speed	BMP6	0.00733197	0.037027	0.843087	0.910013	741
Average gait speed	CTSH	-0.19568	0.0325602	2.91959e-09	2.85828e-07	741
Average gait speed	BAG6	-0.0571785	0.0352342	0.105057	0.214913	741
Average gait speed	MSTN	0.191036	0.0321388	4.28854e-09	3.8168e-07	741
Average gait speed	BOC	-0.0169211	0.0354635	0.633402	0.763429	741
Average gait speed	ADH4	0.0503878	0.0365973	0.168986	0.300795	741
Average gait speed	TIA1	0.00650016	0.0374327	0.862189	0.921488	741
Average gait speed	CNPY2	-0.0345287	0.0352669	0.327868	0.485601	741
Average gait speed	COL4A1	-0.0960482	0.0354494	0.0068961	0.0244612	741
Average gait speed	LILRA5	-0.127981	0.0356293	0.000349896	0.00219582	741
Average gait speed	MARCO	-0.0360859	0.0373824	0.334702	0.492516	741
Average gait speed	ANGPTL1	-0.0501528	0.0350152	0.152478	0.281983	741
Average gait speed	PRSS27	-0.0813589	0.0344837	0.0185671	0.0545862	741
Average gait speed	SORT1	-0.0814596	0.0379008	0.0319368	0.0854265	741
Average gait speed	SFTPD	0.0227858	0.0352193	0.517852	0.662716	741
Average gait speed	DDC	0.111667	0.0331884	0.000806069	0.00433594	741
Average gait speed	SDC4	0.0186589	0.0394922	0.63673	0.764858	741
Average gait speed	HMOX1	-0.013123	0.0349195	0.707168	0.813534	741
Average gait speed	SERPINA12	0.100762	0.0358547	0.00508103	0.019132	741
Average gait speed	GH1	-0.039206	0.0341907	0.251885	0.400968	741
Average gait speed	SPON2	-0.169108	0.0350697	1.72654e-06	3.52143e-05	741
Average gait speed	NECTIN2	-0.164717	0.0332502	9.02906e-07	1.96432e-05	741
Average gait speed	CHRDL2	-0.022074	0.0339443	0.515701	0.660826	741
Average gait speed	ROR1	-0.0350152	0.0355093	0.324415	0.481946	741
Average gait speed	CA13	-0.0236025	0.0357215	0.508987	0.65652	741
Average gait speed	CCL27	0.00101127	0.033764	0.976114	0.984156	741
Average gait speed	AK1	0.00115241	0.037894	0.975747	0.984156	741
Average gait speed	ANXA4	0.0282748	0.0355468	0.426624	0.582517	741
Average gait speed	CLC	-0.0142228	0.0352153	0.686417	0.799653	741
Average gait speed	LEPR	0.0325201	0.0411326	0.429422	0.584791	741
Average gait speed	TSHB	-0.0273822	0.0408034	0.502382	0.650571	741
Average gait speed	S100A11	-0.0456621	0.0326893	0.162879	0.293122	741
Average gait speed	VSIR	-0.0496558	0.0347385	0.153308	0.282004	741
Average gait speed	PCDH17	-0.0618204	0.0353721	0.0809301	0.178046	741
Average gait speed	PDGFRA	-0.144716	0.0353534	4.72034e-05	0.000488695	741
Average gait speed	CDH17	0.0364019	0.031821	0.253013	0.402109	741
Average gait speed	SNX9	-0.0391227	0.0345935	0.258454	0.409207	741
Average gait speed	NTRK2	0.0567658	0.0374878	0.130392	0.251287	741
Average gait speed	ACY1	0.032809	0.033916	0.333682	0.491979	741
Average gait speed	AGXT	0.0116587	0.0373777	0.755192	0.85169	741
Average gait speed	DPP7	-0.00676784	0.0387501	0.8614	0.921488	741
Average gait speed	PLIN3	-0.109553	0.0344475	0.0015329	0.0074662	741
Average gait speed	PLPBP	0.0288517	0.0345239	0.403594	0.561248	741
Average gait speed	ICAM5	0.00179963	0.0353697	0.959435	0.976389	741
Average gait speed	PRKAR1A	-0.0437838	0.0362866	0.22797	0.376361	741
Average gait speed	IL6ST	-0.0888084	0.0363815	0.0148796	0.045665	741
Average gait speed	DCTPP1	-0.055628	0.0333081	0.0953231	0.201558	741
Average gait speed	PM20D1	0.0224485	0.0367112	0.541064	0.682605	741
Average gait speed	LACTB2	-0.00656635	0.0370466	0.859364	0.921488	741
Average gait speed	FADD	-0.0212535	0.035243	0.546659	0.687007	741
Average gait speed	CGREF1	-0.0945507	0.0356951	0.00824966	0.0285386	741
Average gait speed	CXCL8	-0.0969942	0.0314401	0.0021113	0.00931956	741
Average gait speed	LGALS1	-0.119806	0.0333775	0.000353344	0.00220334	741
Average gait speed	IGFBPL1	-0.0915499	0.0347019	0.0085111	0.0288271	741
Average gait speed	MNDA	0.0236522	0.0334867	0.480214	0.63436	741
Average gait speed	CDH6	0.0228493	0.0349471	0.513429	0.659642	741
Average gait speed	IL19	-0.205812	0.0319762	2.20323e-10	4.31392e-08	741
Average gait speed	ACAN	0.0319417	0.0365421	0.382345	0.544063	741
Average gait speed	PLXNB3	-0.00490413	0.0354177	0.88991	0.941862	741
Average gait speed	TYRO3	-0.0292453	0.0359738	0.416503	0.571745	741
Average gait speed	EIF4EBP1	-0.0117067	0.0343921	0.73366	0.835178	741
Average gait speed	PDCD6	0.0145937	0.0371014	0.694178	0.80426	741
Average gait speed	APLP1	0.0120435	0.0352675	0.732832	0.835178	741
Average gait speed	CLEC5A	-0.0848503	0.0268717	0.00165557	0.00788825	741
Average gait speed	GSTA1	0.0424187	0.0362235	0.241967	0.395468	741
Average gait speed	IGSF8	-0.118596	0.0326757	0.000303599	0.00195542	741
Average gait speed	MEP1B	0.0380881	0.0366056	0.29845	0.454405	741
Average gait speed	SDC1	-0.213681	0.0307378	7.95565e-12	7.78858e-09	741
Average gait speed	CDH2	-0.0433312	0.0331123	0.191073	0.327987	741
Average gait speed	MCFD2	-0.115695	0.0363479	0.0015189	0.00743501	741
Average gait speed	FCRL1	0.0245253	0.0380575	0.519499	0.663955	741
Average gait speed	GPNMB	-0.117439	0.037345	0.00172935	0.00813958	741
Average gait speed	QDPR	-0.0193703	0.0367416	0.598211	0.734202	741
Average gait speed	GHRL	0.0269994	0.0330518	0.41426	0.571745	741
Average gait speed	PPP1R2	-0.0374722	0.0356801	0.293959	0.449522	741
Average gait speed	CD2AP	-0.0489925	0.0354663	0.167581	0.298837	741
Average gait speed	NADK	-0.00947135	0.0318253	0.766089	0.858124	741
Average gait speed	CBLIF	0.0588551	0.0387858	0.129584	0.250718	741
Average gait speed	TINAGL1	-0.0481182	0.0329433	0.144541	0.270565	741
Average gait speed	CANT1	-0.0960279	0.0353727	0.00678778	0.0241645	741
Average gait speed	SSC4D	0.0031552	0.0356456	0.929491	0.960899	741
Average gait speed	OLR1	-0.0207333	0.0298301	0.487246	0.636868	741
Average gait speed	LRP11	-0.146621	0.0344123	2.30194e-05	0.000292675	741
Average gait speed	SEMA3F	-0.0902887	0.0329256	0.00625082	0.0224984	741
Average gait speed	LEP	-0.0989134	0.0356649	0.00568741	0.0210112	741
Average gait speed	LPL	-0.0252689	0.0357866	0.48035	0.63436	741
Average gait speed	ADGRG2	0.0985321	0.033951	0.00381622	0.0153118	741
Average gait speed	SIGLEC7	-0.111743	0.0332076	0.000805155	0.00433594	741
Average gait speed	NPTXR	-0.0603505	0.0370384	0.103654	0.213188	741
Average gait speed	CDHR5	0.0391892	0.0373434	0.294325	0.449522	741
Average gait speed	THOP1	0.0355663	0.0318689	0.264778	0.414749	741
Average gait speed	GLRX	-0.054991	0.0336636	0.102781	0.212285	741
Average gait speed	KITLG	0.0576887	0.0336417	0.0868029	0.188009	741
Average gait speed	PILRB	-0.0848497	0.0352779	0.01641	0.0497381	741
Average gait speed	CLUL1	0.0107608	0.0348041	0.757271	0.85169	741
Average gait speed	AHCY	-0.00291003	0.0348236	0.933425	0.961919	741
Average gait speed	FABP2	0.0497317	0.0348436	0.153921	0.282189	741
Average gait speed	REN	-0.019564	0.0353121	0.579726	0.717165	741
Average gait speed	GDF2	0.0398771	0.0338449	0.239085	0.391411	741
Average gait speed	SOST	0.0482239	0.036483	0.186639	0.323398	741
Average gait speed	NPDC1	-0.117907	0.0333368	0.0004303	0.00261655	741
Average gait speed	CXCL5	0.0844458	0.0336932	0.0124138	0.0392037	741
Average gait speed	CCDC80	-0.0286137	0.0353217	0.418151	0.571745	741
Average gait speed	CTSL	-0.21157	0.036826	1.34377e-08	7.73854e-07	741
Average gait speed	NRCAM	-0.0489189	0.0363756	0.179095	0.312538	741
Average gait speed	HSPB1	-0.0152826	0.0339558	0.652789	0.773705	741
Average gait speed	THBD	-0.0806866	0.0333723	0.0158574	0.0482124	741
Average gait speed	KYAT1	0.00220442	0.0326142	0.94613	0.96788	741
Average gait speed	FAM3C	-0.0868152	0.0335994	0.00996222	0.0327282	741
Average gait speed	TYMP	-0.0341459	0.0357833	0.340274	0.49795	741
Average gait speed	PCSK9	0.00188975	0.0384575	0.960822	0.976786	741
Average gait speed	IGFBP7	-0.0437134	0.0335378	0.192842	0.329481	741
Average gait speed	UMOD	0.129617	0.0325737	7.59849e-05	0.000694195	741
Average gait speed	PLTP	0.0441788	0.0344847	0.200556	0.33911	741
Average gait speed	MFAP5	-0.0683277	0.0328441	0.0378372	0.0977377	741
Average gait speed	LDLR	0.0269455	0.0372279	0.46942	0.627817	741
Average gait speed	CA4	0.0137087	0.0347975	0.693727	0.80426	741
Average gait speed	EPHB4	-0.113371	0.0323953	0.000493917	0.00289151	741
Average gait speed	CDH5	-0.00742067	0.0357738	0.835729	0.905028	741
Average gait speed	CES1	0.00328626	0.0368573	0.928977	0.960899	741
Average gait speed	FABP4	-0.223928	0.0368033	1.87782e-09	2.04265e-07	741
Average gait speed	IGFBP1	-0.0538431	0.034843	0.122702	0.239539	741
Average gait speed	ICAM2	-0.114282	0.0346354	0.00101488	0.00525696	741
Average gait speed	ADAMTS13	0.124591	0.033752	0.000239514	0.00160605	741
Average gait speed	IL1RL1	-0.105591	0.0312442	0.000764303	0.00425144	741
Average gait speed	GDF15	-0.200807	0.0340897	5.8511e-09	4.77352e-07	741
Average gait speed	PLA2G1B	0.0294967	0.0343176	0.390332	0.549835	741
Average gait speed	NOTCH3	0.00142884	0.0341191	0.966607	0.978602	741
Average gait speed	LTBP2	-0.132416	0.0340302	0.00010881	0.000893741	741
Average gait speed	TGFBR3	0.0220481	0.0355482	0.535297	0.67795	741
Average gait speed	PEAR1	0.0183046	0.0350327	0.601478	0.736059	741
Average gait speed	REG3A	-0.145947	0.0354519	4.27677e-05	0.00045021	741
Average gait speed	XG	-0.0785068	0.0353775	0.0267828	0.0732412	741
Average gait speed	ADGRE5	-0.0474763	0.0332319	0.153532	0.282004	741
Average gait speed	FUCA1	-0.0531409	0.0355605	0.135505	0.258092	741
Average gait speed	CD209	0.0617583	0.0363044	0.0893414	0.19308	741
Average gait speed	MB	-0.0644943	0.0317629	0.0426649	0.10821	741
Average gait speed	DKK3	-0.0453163	0.0351781	0.198082	0.33587	741
Average gait speed	TNFRSF10C	-0.113045	0.0361178	0.00181766	0.00835442	741
Average gait speed	REG1B	-0.170548	0.0343964	8.83251e-07	1.96432e-05	741
Average gait speed	IL2RA	-0.111716	0.0356499	0.00179451	0.00832618	741
Average gait speed	PDGFRB	0.0229705	0.0362349	0.526321	0.669179	741
Average gait speed	MET	0.0304847	0.0354668	0.390329	0.549835	741
Average gait speed	ESAM	-0.0807415	0.0332148	0.0152993	0.0466606	741
Average gait speed	CA3	-0.129799	0.033372	0.000109549	0.000893741	741
Average gait speed	TNFSF13B	-0.0963062	0.0333699	0.00401548	0.0159156	741
Average gait speed	ALCAM	0.00453409	0.0351586	0.897424	0.945724	741
Average gait speed	MSMB	-0.025101	0.0356894	0.48208	0.634696	741
Average gait speed	CTSB	-0.0676994	0.0355694	0.0573898	0.13672	741
Average gait speed	ICAM3	0.0172281	0.033326	0.60534	0.738238	741
Average gait speed	DPT	-0.0409011	0.0353573	0.24773	0.397859	741
Average gait speed	CRTAC1	0.154379	0.0340203	6.63437e-06	0.000113948	741
Average gait speed	CPA1	-0.0423301	0.0336221	0.20843	0.350006	741
Average gait speed	SERPINA11	-0.0465978	0.0361902	0.198297	0.33587	741
Average gait speed	CXCL16	-0.0993625	0.0345381	0.00413219	0.0161816	741
Average gait speed	SEMA7A	-0.0214264	0.0356132	0.547598	0.687305	741
Average gait speed	LGALS3	-0.057484	0.0334738	0.0863479	0.187438	741
Average gait speed	MEGF9	0.100888	0.0349141	0.00397052	0.0158014	741
Average gait speed	ENG	0.0539811	0.033273	0.105152	0.214913	741
Average gait speed	ENPP2	0.00386292	0.038361	0.919817	0.957143	741
Average gait speed	CPB1	-0.0501536	0.0334512	0.134222	0.256147	741
Average gait speed	SELE	-0.035013	0.0366025	0.339096	0.496969	741
Average gait speed	PAM	-0.0159941	0.0328162	0.62613	0.757703	741
Average gait speed	COL6A3	-0.173259	0.0331318	2.21801e-07	7.00463e-06	741
Average gait speed	CST6	-0.024185	0.0336522	0.472569	0.628615	741
Average gait speed	CSTB	-0.156091	0.030668	4.55627e-07	1.20556e-05	741
Average gait speed	DLK1	-0.0763063	0.0319048	0.0170209	0.0507311	741
Average gait speed	GUSB	-0.0147418	0.0349473	0.673273	0.788983	741
Average gait speed	SCARF1	-0.0552582	0.0354156	0.119123	0.235599	741
Average gait speed	CELA3A	-0.00838926	0.0342488	0.806563	0.88325	741
Average gait speed	CCN3	-0.0928221	0.0311094	0.00294166	0.01236	741
Average gait speed	HYOU1	-0.0822454	0.0351281	0.0194822	0.0567651	741
Average gait speed	LILRB2	-0.0440276	0.0357145	0.218056	0.364296	741
Average gait speed	ST6GAL1	-0.0882556	0.0331959	0.00801618	0.028028	741
Average gait speed	TIE1	-0.0242706	0.0325443	0.456043	0.613278	741
Average gait speed	SIRPA	-0.0720601	0.0346723	0.0380256	0.097966	741
Average gait speed	PTPRS	0.0301103	0.0338809	0.37445	0.536039	741
Average gait speed	CNTN1	0.0889576	0.0337218	0.00851596	0.0288271	741
Average gait speed	BPIFB1	0.0185311	0.0331665	0.576517	0.714443	741
Average gait speed	AZU1	0.00818139	0.0341433	0.810692	0.88579	741
Average gait speed	PTPRF	-0.024877	0.0354599	0.48318	0.634696	741
Average gait speed	NOTCH1	0.0466011	0.0345873	0.178283	0.311677	741
Average gait speed	CHIT1	-0.0253578	0.0352585	0.472248	0.628615	741
Average gait speed	PDGFA	0.0491495	0.0364675	0.178149	0.311677	741
Average gait speed	ACP5	-0.00837292	0.029762	0.778536	0.868095	741
Average gait speed	ITGB2	0.00179771	0.0337333	0.957514	0.976389	741
Average gait speed	FAS	-0.0457725	0.0327921	0.163184	0.293131	741
Average gait speed	PLXNB2	-0.0533861	0.0337933	0.114586	0.228472	741
Average gait speed	GAS6	-0.0635452	0.0332195	0.0561494	0.134402	741
Average gait speed	EGFR	0.136357	0.035425	0.000128806	0.0010008	741
Average gait speed	QPCT	-0.0391738	0.0339266	0.248603	0.397859	741
Average gait speed	RNASET2	-0.0543717	0.0324702	0.0944542	0.201511	741
Average gait speed	SPP1	-0.132929	0.032877	5.82698e-05	0.000566204	741
Average gait speed	LILRB1	-0.0316597	0.0370516	0.393119	0.552965	741
Average gait speed	LILRB5	-0.0275102	0.0338843	0.41712	0.571745	741
Average gait speed	IGFBP2	-0.082372	0.0342924	0.01655	0.0498538	741
Average gait speed	PI3	-0.171632	0.0318932	9.93586e-08	3.89088e-06	741
Average gait speed	RETN	-0.110747	0.0308219	0.000348444	0.00219582	741
Average gait speed	CCL15	-0.110428	0.0345748	0.0014634	0.00719932	741
Average gait speed	PRTN3	-0.0942255	0.0324529	0.00380101	0.0153118	741
Average gait speed	FAP	0.0499913	0.032164	0.120551	0.236624	741
Average gait speed	COL18A1	-0.123853	0.0330804	0.000195221	0.00139362	741
Average gait speed	AMY2A	0.0788082	0.0357875	0.0279664	0.0758423	741
Average gait speed	CCL16	-0.0870275	0.0346221	0.0121615	0.0386561	741
Average gait speed	COL1A1	0.0154132	0.0354404	0.663758	0.782914	741
Average gait speed	PRCP	0.0230414	0.0320622	0.472585	0.628615	741
Average gait speed	PGLYRP1	-0.100297	0.0319365	0.00175388	0.00821555	741
Average gait speed	CD59	-0.120286	0.0325183	0.000232525	0.00158085	741
Average gait speed	AMY2B	0.0920797	0.0353598	0.00939772	0.0310849	741
Average gait speed	TCN2	-0.0521745	0.0347453	0.133621	0.255499	741
Average gait speed	SERPINE1	-0.0138096	0.0391221	0.724199	0.829832	741
Average gait speed	MCAM	0.0519948	0.0351605	0.139626	0.262872	741
Average gait speed	VASN	-0.0610363	0.0339402	0.0725309	0.165222	741
Average gait speed	ART3	0.0593811	0.0336422	0.0779645	0.172686	741
Average gait speed	CNDP1	0.0674846	0.0366335	0.0658541	0.153138	741
Average gait speed	IL18BP	-0.116638	0.034797	0.00084338	0.00451185	741
Average gait speed	F9	-0.0299086	0.0344569	0.385677	0.546423	741
Average gait speed	ANPEP	-0.0642725	0.036366	0.0775787	0.172634	741
Average gait speed	SSC5D	0.00140168	0.0329384	0.966068	0.978602	741
Average gait speed	ITIH3	-0.119473	0.0321779	0.000220381	0.00151939	741
Average gait speed	CDH1	-0.0224117	0.0338238	0.507793	0.655844	741
Average gait speed	NCAM1	0.0440194	0.0344331	0.201509	0.340133	741
Average gait speed	OSMR	-0.0646926	0.0348128	0.063525	0.148427	741
Average gait speed	HYAL1	-0.0158915	0.0334918	0.635292	0.764067	741
Average gait speed	CTSD	-0.0571723	0.0297213	0.0547875	0.132765	741
Average gait speed	TNC	-0.13405	0.0337886	7.9782e-05	0.000716574	741
Average gait speed	CD163	-0.0591974	0.0375231	0.11508	0.228991	741
Average gait speed	SPARCL1	0.0116151	0.0343713	0.735513	0.836315	741
Average gait speed	NID1	-0.0903918	0.0341529	0.00830203	0.0285944	741
Average gait speed	AXL	-0.0628614	0.0371855	0.0913588	0.196572	741
Average gait speed	PRSS2	-0.101231	0.0336196	0.00269209	0.011509	741
Average gait speed	CTSZ	-0.107418	0.0344872	0.00191247	0.00854934	741
Average gait speed	CHL1	0.0275609	0.0325081	0.396817	0.554976	741
Average gait speed	THBS4	-0.0490876	0.0338074	0.146933	0.273473	741
Average gait speed	TFRC	-0.134863	0.0351031	0.000132599	0.00101418	741
Average gait speed	KIT	0.117043	0.0344357	0.000713005	0.00398875	741
Average gait speed	TFF3	-0.132103	0.0318034	3.6539e-05	0.000405223	741
Average gait speed	F7	0.0288863	0.0325539	0.375187	0.536058	741
Average gait speed	RARRES2	-0.0729397	0.0337727	0.0311162	0.0836889	741
Average gait speed	APOM	0.115302	0.0329608	0.000496625	0.00289151	741
Average gait speed	TIMD4	-0.0601428	0.0367111	0.101792	0.210808	741
Average gait speed	ITGB1	0.0780812	0.0349661	0.0258446	0.0714741	741
Average gait speed	CD55	-0.0616724	0.0324674	0.0578861	0.13755	741
Average gait speed	SELP	-0.0140745	0.0367039	0.701489	0.809856	741
Average gait speed	CD46	-0.0886211	0.0344581	0.0103106	0.0336468	741
Average gait speed	GP1BA	-0.123013	0.0367555	0.000859047	0.00454997	741
Average gait speed	FCN2	0.121708	0.0364314	0.000877608	0.00461924	741
Average gait speed	HSPG2	-0.121483	0.0331074	0.000260681	0.0017361	741
Average gait speed	PCOLCE	0.0790929	0.035411	0.0258108	0.0714741	741
Average gait speed	IL6R	0.022845	0.0333527	0.493589	0.643881	741
Average gait speed	FCGR3B	0.0223326	0.0340668	0.512316	0.659642	741
Average gait speed	TFPI	0.00509268	0.0417757	0.903007	0.948545	741
Average gait speed	AOC3	0.0333479	0.0386362	0.388348	0.549412	741
Average gait speed	NRP1	0.00656141	0.0349488	0.85113	0.915666	741
Average gait speed	FCGR2A	-0.0150791	0.0396881	0.704099	0.811911	741
Average gait speed	LCN2	-0.116751	0.0324661	0.000344596	0.00219065	741
Average gait speed	CR2	0.0431573	0.036461	0.236931	0.388535	741
Average gait speed	ADA2	-0.0498744	0.036877	0.176644	0.309919	741
Average gait speed	VCAM1	-0.122919	0.0364828	0.000792985	0.00433594	741
Average gait speed	CD93	-0.033971	0.0338096	0.315336	0.471266	741
Average gait speed	IGFBP3	0.112622	0.0355469	0.0015969	0.00770132	741
Average gait speed	CHI3L1	-0.173028	0.0343737	6.0513e-07	1.44493e-05	741
Average gait speed	CST3	-0.120967	0.0341155	0.000416127	0.00254618	741
Average gait speed	CCL14	-0.127489	0.0337358	0.000170141	0.00123384	741
Average gait speed	PROC	0.0355281	0.0326252	0.27652	0.424981	741
Average gait speed	ANG	-0.0644223	0.0358278	0.0725693	0.165222	741
Average gait speed	FETUB	0.0275898	0.0338614	0.415459	0.571745	741
Average gait speed	COMP	0.000645457	0.0345467	0.985099	0.990814	741
Average gait speed	DPP4	0.0882845	0.0336145	0.008809	0.0294335	741
Average gait speed	ANGPTL3	-0.0275568	0.0356196	0.43939	0.595024	741
Average gait speed	PTGDS	-0.0860206	0.0330227	0.00937548	0.0310849	741
Average gait speed	CA1	0.00163352	0.0362807	0.9641	0.978087	741
Average gait speed	C2	-0.122412	0.0371706	0.0010377	0.00534688	741
Average gait speed	ICAM1	-0.0198179	0.0358167	0.580216	0.717165	741
Average gait speed	CCL5	0.0557074	0.0357643	0.119752	0.235905	741
Average gait speed	IGFBP6	-0.069547	0.0344284	0.0437401	0.110081	741
Average gait speed	EFEMP1	-0.0988508	0.0343126	0.0040807	0.0160442	741
Average gait speed	REG1A	-0.129868	0.034263	0.000162751	0.00118905	741
Average gait speed	GGH	0.0158221	0.0318088	0.619047	0.751919	741
Average gait speed	TGFBI	0.0552983	0.0343531	0.107891	0.217819	741
Average gait speed	TIMP1	-0.125496	0.0328287	0.000143113	0.00107775	741
Average gait speed	IL10	-0.0506941	0.0314772	0.107716	0.217819	741
Average gait speed	AMBN	0.0320971	0.032289	0.320522	0.476886	741
Average gait speed	LRRN1	0.134346	0.0330476	5.31441e-05	0.000530899	741
Average gait speed	NBN	-0.0357428	0.0309497	0.24852	0.397859	741
Average gait speed	FCRL3	0.0133444	0.0336463	0.691772	0.803375	741
Average gait speed	PRKAB1	-0.0860583	0.0352407	0.0148397	0.045665	741
Average gait speed	RABGAP1L	-0.0182598	0.0356207	0.608373	0.740793	741
Average gait speed	IL22RA1	-0.0890435	0.0397293	0.0253067	0.0707865	741
Average gait speed	SCGN	0.00144338	0.0317308	0.963731	0.978087	741
Average gait speed	MVK	0.00337528	0.0348171	0.922798	0.957143	741
Average gait speed	WNT9A	-0.0668432	0.033017	0.0432777	0.10948	741
Average gait speed	IL3RA	-0.0552387	0.0360035	0.125395	0.244059	741
Average gait speed	CXCL12	0.0579466	0.0360253	0.108155	0.217868	741
Average gait speed	IL17A	-0.122793	0.0347904	0.000442182	0.0026722	741
Average gait speed	GALNT3	-0.0225681	0.0333683	0.499041	0.647101	741
Average gait speed	IL17C	-0.173936	0.0336725	3.08907e-07	8.64056e-06	741
Average gait speed	TNFRSF13C	-0.0902631	0.0340243	0.00815215	0.0283012	741
Average gait speed	IL17D	0.0156569	0.0423279	0.711567	0.817633	741
Average gait speed	MILR1	-0.0961895	0.0348168	0.00587485	0.0214608	741
Average gait speed	IRAK1	-0.0645703	0.0337511	0.0561183	0.134402	741
Average gait speed	IL12RB1	-0.128893	0.0348669	0.000234607	0.001584	741
Average gait speed	IL1RL2	-0.071783	0.0366918	0.0507978	0.124328	741
Average gait speed	FGF5	-0.00066189	0.0370562	0.985754	0.990814	741
Average gait speed	CSF3	-0.0969534	0.0354421	0.00637745	0.0228384	741
Average gait speed	AMN	-0.0276663	0.0333413	0.406926	0.564278	741
Average gait speed	ITGB6	0.0031383	0.0360793	0.930708	0.961143	741
Average gait speed	JCHAIN	-0.0584607	0.0356854	0.101802	0.210808	741
Average gait speed	SLAMF1	-0.0341551	0.0308596	0.268746	0.418386	741
Average gait speed	ENAH	-0.120438	0.0348034	0.00057019	0.00324544	741
Average gait speed	IL15RA	-0.0876277	0.0358223	0.0146709	0.0453085	741
Average gait speed	IL10RA	-0.00273893	0.0418256	0.947806	0.968582	741
Average gait speed	PAPPA	0.0102967	0.0414763	0.804007	0.882421	741
Average gait speed	JUN	-0.175013	0.0346669	5.61908e-07	1.40103e-05	741
Average gait speed	LILRB4	-0.151496	0.0343579	1.19122e-05	0.00017406	741
Average gait speed	CLEC4D	-0.119598	0.0322797	0.000227161	0.00155518	741
Average gait speed	CCL3	-0.13159	0.0312741	2.899e-05	0.000351113	741
Average gait speed	PARP1	-0.00403479	0.0321005	0.90001	0.947429	741
Average gait speed	FABP9	0.0387136	0.0335217	0.248513	0.397859	741
Average gait speed	ITM2A	-0.108089	0.0356596	0.00252176	0.010948	741
Average gait speed	BACH1	-0.00482707	0.0342913	0.888093	0.941697	741
Average gait speed	IFNLR1	0.0443129	0.0383863	0.248713	0.397859	741
Average gait speed	TRAF2	-0.0423323	0.0340943	0.21477	0.359419	741
Average gait speed	SULT2A1	-0.0833051	0.0335052	0.0131272	0.0411907	741
Average gait speed	SPINK4	-0.114634	0.0351348	0.00115448	0.00585614	741
Average gait speed	NUB1	-0.0385299	0.0349947	0.271247	0.420841	741
Average gait speed	PSPN	-0.0409283	0.044438	0.357341	0.514085	741
Average gait speed	ALDH3A1	0.00780985	0.0375943	0.835489	0.905028	741
Average gait speed	BCL2L11	-0.0106419	0.035168	0.762279	0.855816	741
Average gait speed	FOXO1	-0.00332515	0.0340836	0.922309	0.957143	741
Average gait speed	BID	-0.0759687	0.0357149	0.0337444	0.0890451	741
Average gait speed	METAP1D	-0.0605929	0.0375125	0.10668	0.217582	741
Average gait speed	HLA-DRA	-0.00702356	0.0363597	0.84688	0.912096	741
Average gait speed	TBC1D5	-0.0602524	0.0350645	0.0861561	0.187438	741
Average gait speed	EPO	-0.10525	0.0327345	0.0013601	0.00672492	741
Average gait speed	CCL7	-0.146727	0.0340105	1.82052e-05	0.00024754	741
Average gait speed	EDAR	-0.0109504	0.0342579	0.749328	0.846127	741
Average gait speed	DPP10	0.000626238	0.0291469	0.982864	0.989942	741
Average gait speed	ITGA6	-0.0248526	0.0366465	0.497876	0.646447	741
Average gait speed	FCRL6	-0.0654112	0.0370249	0.0776951	0.172634	741
Average gait speed	LSP1	-0.0866943	0.0328755	0.0085392	0.0288271	741
Average gait speed	STX8	-0.134711	0.0344422	0.000100311	0.00084659	741
Average gait speed	HLA-E	-0.174619	0.0331351	1.79413e-07	6.05674e-06	741
Average gait speed	TRIM21	-0.0537387	0.0345011	0.11976	0.235905	741
Average gait speed	PSIP1	-0.0313655	0.0355335	0.377685	0.538215	741
Average gait speed	IL7	0.0395875	0.035352	0.263159	0.414201	741
Average gait speed	SAMD9L	-0.0757331	0.0351374	0.0314584	0.0843774	741
Average gait speed	SIGLEC10	-0.141906	0.0364545	0.000108128	0.000893741	741
Average gait speed	ISM1	-0.0226725	0.0341925	0.507484	0.655844	741
Average gait speed	SLC39A5	-0.129764	0.0317284	4.7921e-05	0.000488695	741
Average gait speed	BTN3A2	-0.119895	0.0358266	0.000859799	0.00454997	741
Average gait speed	MLN	-0.0524031	0.0353092	0.138205	0.261202	741
Average gait speed	PROK1	-0.158148	0.0408988	0.000120009	0.000955196	741
Average gait speed	NFATC1	0.00969053	0.0333098	0.771193	0.862855	741
Average gait speed	CCL26	0.0570143	0.0418295	0.173294	0.306236	741
Average gait speed	CLEC4C	0.0645729	0.0323326	0.0461768	0.115104	741
Average gait speed	CEACAM21	-0.100556	0.0321163	0.00181088	0.00835442	741
Average gait speed	PSMG3	-3.52812e-05	0.0374759	0.999249	0.999249	741
Average gait speed	COL9A1	-0.0736679	0.0355848	0.0387807	0.0993884	741
Average gait speed	ARHGEF12	0.00265934	0.0337176	0.937157	0.964749	741
Average gait speed	CNTNAP2	-0.0320396	0.041292	0.43804	0.594787	741
Average gait speed	MAPK9	-0.15536	0.0288299	9.55076e-08	3.89088e-06	741
Average gait speed	BCR	0.0154985	0.0334024	0.642789	0.768364	741
Average gait speed	CLIP2	-0.0467773	0.0359989	0.19421	0.33124	741
Average gait speed	SELPLG	0.0628581	0.0305236	0.0398138	0.101769	741
Average gait speed	CXADR	-0.0867239	0.0329487	0.00866382	0.029049	741
Average gait speed	IL15	-0.0741001	0.0355624	0.0375347	0.0972148	741
Average gait speed	FCAR	-0.0792114	0.032585	0.0152982	0.0466606	741
Average gait speed	CD83	-0.0987613	0.0327639	0.00266382	0.0114381	741
Average gait speed	NCR1	-0.10426	0.0344243	0.00254218	0.0109638	741
Average gait speed	NCF2	0.0149675	0.0348804	0.667968	0.786932	741
Average gait speed	NPPC	-0.047566	0.0327131	0.146363	0.272932	741
Average gait speed	CCL28	-0.0358502	0.0440345	0.415828	0.571745	741
Average gait speed	PTX3	-0.141502	0.0338167	3.20445e-05	0.000377971	741
Average gait speed	PTH1R	-0.0414644	0.0295114	0.160434	0.290323	741
Average gait speed	EGLN1	-0.0682053	0.030902	0.0276112	0.0750871	741
Average gait speed	CLEC4A	0.0185527	0.0298127	0.533932	0.67795	741
Average gait speed	OSM	-0.0794861	0.0352692	0.0245082	0.0697485	741
Average gait speed	HSD11B1	-0.0614681	0.0345352	0.0755092	0.169549	741
Average gait speed	IL4R	-0.126552	0.0326787	0.000117241	0.000940811	741
Average gait speed	IRAK4	-0.0150064	0.0337669	0.656876	0.777608	741
Average gait speed	ICAM4	-0.0549098	0.0328383	0.0949237	0.201511	741
Average gait speed	DECR1	-0.0141112	0.0349525	0.686532	0.799653	741
Average gait speed	LY75	0.0423938	0.0346941	0.222124	0.370458	741
Average gait speed	ITGA11	0.15749	0.0337754	3.702e-06	7.10639e-05	741
Average gait speed	AXIN1	-0.00321674	0.0344178	0.925562	0.958863	741
Average gait speed	CD4	-0.132406	0.0336466	9.09971e-05	0.000781457	741
Average gait speed	IL17RB	-0.0369735	0.0363697	0.309678	0.465649	741
Average gait speed	LTA	0.0363825	0.0361832	0.314983	0.471266	741
Average gait speed	PIK3AP1	-0.0102981	0.0341945	0.763375	0.856064	741
Average gait speed	HEXIM1	-0.026395	0.0355724	0.458319	0.61465	741
Average gait speed	CLEC4G	-0.140226	0.034284	4.78599e-05	0.000488695	741
Average gait speed	NTF3	-0.00822426	0.032473	0.800135	0.882271	741
Average gait speed	TNFSF11	-0.00855209	0.0343831	0.80364	0.882421	741
Average gait speed	MICB_MICA	0.0212168	0.0356273	0.551678	0.690656	741
Average gait speed	CD200R1	0.0206356	0.0360278	0.566977	0.706196	741
Average gait speed	KRT19	-0.0972282	0.0350452	0.00567091	0.0210112	741
Average gait speed	PTPRM	0.0522698	0.0350026	0.135784	0.258122	741
Average gait speed	CD70	-0.0476136	0.0361078	0.187696	0.324654	741
Average gait speed	TGFA	-0.193958	0.0350853	4.49308e-08	2.09463e-06	741
Average gait speed	IL5RA	-0.0686313	0.0352035	0.0516077	0.125995	741
Average gait speed	SLAMF7	-0.0452974	0.0354685	0.201964	0.340314	741
Average gait speed	CD200	-0.0142734	0.035799	0.690222	0.802526	741
Average gait speed	GZMB	0.0434015	0.028895	0.133515	0.255499	741
Average gait speed	IL32	0.0316713	0.0335652	0.345695	0.502876	741
Average gait speed	LIFR	-0.0614	0.033888	0.0704164	0.162589	741
Average gait speed	CD84	-0.0151174	0.0373224	0.68556	0.799653	741
Average gait speed	RAB6A	-0.00415468	0.0321027	0.897062	0.945724	741
Average gait speed	TNFSF10	0.0470825	0.0353393	0.183173	0.31852	741
Average gait speed	TLR3	0.114258	0.0345587	0.000991512	0.00517365	741
Average gait speed	CXCL6	-0.00250125	0.0356217	0.94404	0.96788	741
Average gait speed	PCDH1	0.00434865	0.033455	0.896614	0.945724	741
Average gait speed	HPCAL1	-0.0209038	0.0338982	0.537647	0.679946	741
Average gait speed	CD40LG	-0.0038697	0.0365374	0.915682	0.957122	741
Average gait speed	CKAP4	-0.16896	0.0302156	3.16705e-08	1.55027e-06	741
Average gait speed	IDS	0.00915827	0.037064	0.804905	0.882421	741
Average gait speed	DFFA	-0.028319	0.033538	0.398728	0.556854	741
Average gait speed	TGFB1	-0.0937781	0.035629	0.00866425	0.029049	741
Average gait speed	CXCL17	0.0446606	0.0382716	0.243612	0.396876	741
Average gait speed	NUDC	-0.0425859	0.0349826	0.223863	0.372724	741
Average gait speed	TNFSF12	0.0528386	0.0456504	0.247458	0.397859	741
Average gait speed	EIF4G1	-0.0926445	0.0365562	0.0114731	0.0369823	741
Average gait speed	BSG	-0.121032	0.0314381	0.000128448	0.0010008	741
Average gait speed	DNAJA2	-0.065737	0.0368845	0.0751218	0.169067	741
Average gait speed	CD244	-0.0741997	0.0365006	0.042427	0.107886	741
Average gait speed	KLRB1	-0.0591018	0.035816	0.099338	0.208695	741
Average gait speed	SERPINB8	-0.080274	0.0316793	0.0114842	0.0369823	741
Average gait speed	KLRD1	-0.130177	0.0365981	0.000399219	0.00245808	741
Average gait speed	IL16	-0.0924097	0.0328256	0.00500522	0.0189927	741
Average gait speed	NFASC	-0.0515268	0.0338274	0.128131	0.248397	741
Average gait speed	CD79B	-0.106723	0.0357934	0.0029616	0.0123906	741
Average gait speed	CLEC7A	-0.126407	0.0295011	2.07123e-05	0.000269681	741
Average gait speed	CD22	0.0188774	0.0364999	0.605179	0.738238	741
Average gait speed	LAMP3	-0.021982	0.0345159	0.52441	0.669046	741
Average gait speed	FCRL2	0.0399487	0.0393676	0.310553	0.465649	741
Average gait speed	LAT	-0.00897798	0.0351291	0.798353	0.882153	741
Average gait speed	GMPR	0.0374622	0.0374281	0.317198	0.472659	741
Average gait speed	TPSAB1	-0.0649796	0.0369159	0.0787879	0.173724	741
Average gait speed	PPP1R9B	-0.0794288	0.0372014	0.0330817	0.0877697	741
Average gait speed	PRDX5	-0.0513763	0.0363173	0.157593	0.28624	741
Average gait speed	ADA	-0.00239997	0.032901	0.94187	0.967566	741
Average gait speed	TNFRSF11A	-0.176241	0.0328119	1.04917e-07	3.95052e-06	741
Average gait speed	CD160	-0.0595646	0.0337776	0.0782411	0.172908	741
Average gait speed	HCLS1	-0.0310897	0.0374057	0.406159	0.564014	741
Average gait speed	CD6	-0.00861499	0.0358363	0.810088	0.88579	741
Average gait speed	VEGFA	-0.126699	0.0360403	0.000465807	0.00278064	741
Average gait speed	ADAM23	0.00265084	0.0391182	0.945991	0.96788	741
Average gait speed	IL18R1	-0.138534	0.0360304	0.000131004	0.00100986	741
Average gait speed	TNFRSF4	-0.097865	0.0349028	0.00518116	0.0194343	741
Average gait speed	C1QA	-0.140231	0.0338586	3.84718e-05	0.000418487	741
Average gait speed	CCL13	0.0196229	0.0339057	0.562935	0.702055	741
Average gait speed	HGF	-0.114257	0.041379	0.00590154	0.0214781	741
Average gait speed	MERTK	-0.0865666	0.0341781	0.0115216	0.0369823	741
Average gait speed	AGRP	-0.10095	0.0323926	0.00190157	0.00854934	741
Average gait speed	CTSO	-0.0473573	0.0362072	0.191298	0.327987	741
Average gait speed	FLT3LG	0.051332	0.0338961	0.130355	0.251287	741
Average gait speed	VEGFD	-0.0802202	0.0356513	0.0247345	0.0699857	741
Average gait speed	CLSTN2	-0.0909664	0.032905	0.00584311	0.0214608	741
Average gait speed	FASLG	0.0407047	0.0349136	0.244044	0.396876	741
Average gait speed	IL12B	-0.0163924	0.0356752	0.646018	0.768428	741
Average gait speed	CDSN	-0.0985624	0.0323164	0.00237103	0.0103627	741
Average gait speed	CCL11	0.0530295	0.0322588	0.100628	0.209607	741
Average gait speed	KYNU	0.0516304	0.0327638	0.115492	0.229345	741
Average gait speed	LY9	-0.0360291	0.0355078	0.310592	0.465649	741
Average gait speed	CCL20	-0.165601	0.0351327	2.91031e-06	5.81468e-05	741
Average gait speed	MMP1	-0.0258012	0.0342671	0.451724	0.609984	741
Average gait speed	PGF	-0.102436	0.0311671	0.00106179	0.00544239	741
Average gait speed	CCL25	0.0225179	0.0376261	0.549714	0.689078	741
Average gait speed	CXCL9	-0.0278563	0.0410058	0.497145	0.646447	741
Average gait speed	SMPDL3A	-0.0231204	0.0375495	0.538262	0.679946	741
Average gait speed	EPHA1	-0.0557334	0.033075	0.0924004	0.198377	741
Average gait speed	IFNGR1	-0.109147	0.0324007	0.000794588	0.00433594	741
Average gait speed	CTSC	-0.0676585	0.0342532	0.048613	0.120486	741
Average gait speed	CD276	-0.156515	0.0349256	8.59513e-06	0.000137945	741
Average gait speed	DBNL	-0.0223341	0.0351768	0.525684	0.669179	741
Average gait speed	PKLR	-0.00593458	0.0341257	0.861989	0.921488	741
Average gait speed	NCK2	0.00623974	0.0345297	0.856648	0.920591	741
Average gait speed	CCL21	-0.00664277	0.0424722	0.875758	0.931921	741
Average gait speed	MMP10	-0.0771258	0.034489	0.0256342	0.0712952	741
Average gait speed	SCGB1A1	-0.108237	0.0357166	0.00252732	0.010948	741
Average gait speed	ENPP7	-0.0479066	0.0348434	0.169576	0.301297	741
Average gait speed	SIGLEC1	-0.127971	0.0367551	0.000527554	0.00302032	741
Average gait speed	F2R	-0.079823	0.0338608	0.0186646	0.0547086	741
Average gait speed	CD48	-0.0580388	0.0349233	0.0969592	0.204575	741
Average gait speed	CCL23	-0.0795946	0.0334976	0.0177501	0.0524995	741
Average gait speed	IL18	-0.0501413	0.0375219	0.181857	0.316794	741
Average gait speed	CCL4	0.00387736	0.0312009	0.901135	0.947595	741
Average gait speed	IL10RB	-0.083649	0.0348898	0.0167545	0.0503149	741
Average gait speed	CXCL10	-0.0197987	0.0359173	0.581643	0.717165	741
Average gait speed	CRLF1	-0.0891135	0.0364055	0.0146052	0.0452483	741
Average gait speed	IL1RN	-0.2233	0.0344336	1.62636e-10	3.9805e-08	741
Average gait speed	CRIM1	-0.124028	0.0339236	0.000274288	0.00179019	741
Average gait speed	TNFRSF13B	-0.0419354	0.0395276	0.289075	0.442887	741
Average gait speed	ANGPTL4	-0.130607	0.0373508	0.000499148	0.00289151	741
Average gait speed	CST7	-0.0855447	0.0304167	0.00504776	0.0190801	741
Average gait speed	ERBB3	-0.0128607	0.0368155	0.726942	0.830428	741
Average gait speed	NELL2	0.0114216	0.0328862	0.728461	0.831193	741
Average gait speed	LY6D	-0.13903	0.0330463	2.90502e-05	0.000351113	741
Average gait speed	CCN2	-0.0328392	0.0370426	0.375624	0.536058	741
Average gait speed	GLOD4	-0.00825832	0.0374976	0.825748	0.901235	741
Average gait speed	DNER	0.12174	0.0318839	0.000145718	0.00108899	741
Average gait speed	BTN2A1	-0.0968119	0.0332599	0.0037141	0.0150875	741
Average gait speed	SHMT1	-0.0241961	0.0370853	0.514318	0.659918	741
Average gait speed	FGF19	0.0102248	0.0357705	0.775077	0.8654	741
Average gait speed	CD58	0.0211842	0.0350686	0.545977	0.687007	741
Average gait speed	HSPA1A	-0.0388118	0.034938	0.266984	0.416985	741
Average gait speed	CSF1	-0.2224	0.0341296	1.33514e-10	3.9805e-08	741
Average gait speed	SPINT2	-0.0418314	0.0346375	0.227552	0.376361	741
Average gait speed	FIS1	0.00711061	0.034024	0.834515	0.905028	741
Average gait speed	SCGB3A2	-0.0594518	0.0326466	0.0690016	0.159699	741
Average gait speed	CD40	-0.0895905	0.0325473	0.00605746	0.0218829	741
Average gait speed	OMD	-0.040162	0.0362918	0.26881	0.418386	741
Average gait speed	ANGPTL2	-0.0478758	0.0335723	0.154277	0.282313	741
Average gait speed	GAL	0.00191392	0.0375697	0.959385	0.976389	741
Average gait speed	SCG3	-0.0695853	0.03314	0.0360914	0.0942227	741
Average gait speed	SMOC2	-0.0415434	0.0371644	0.264004	0.414749	741
Average gait speed	TREM2	-0.0864214	0.0342226	0.0117695	0.0376547	741
Average gait speed	MZB1	-0.126982	0.0341414	0.000214956	0.00149249	741
Average gait speed	TNFSF13	-0.0976149	0.0335883	0.003768	0.0152433	741
Average gait speed	ROBO1	-0.0180397	0.0375029	0.630644	0.762223	741
Average gait speed	TNFRSF11B	-0.131593	0.0359624	0.000271065	0.00179019	741
Average gait speed	ENPP5	0.0474453	0.0294526	0.107629	0.217819	741
Average gait speed	LAIR1	-0.198602	0.0341071	8.6342e-09	5.28305e-07	741
Average gait speed	COLEC12	-0.15606	0.033993	5.18688e-06	9.23265e-05	741
Average gait speed	SIRPB1	-0.140349	0.032426	1.71037e-05	0.000239207	741
Average gait speed	ANGPT1	0.0345955	0.035325	0.327729	0.485601	741
Average gait speed	PDGFB	0.0529311	0.0357055	0.138652	0.261543	741
Average gait speed	EPCAM	0.087648	0.0349522	0.0123675	0.0391837	741
Average gait speed	DNPH1	0.0134585	0.0383264	0.725573	0.829832	741
Average gait speed	CCL17	0.0902289	0.0349844	0.010098	0.0330634	741
Average gait speed	MEGF10	-0.00264075	0.0345234	0.939049	0.965681	741
Average gait speed	CRHBP	-0.00702557	0.0325925	0.829392	0.902194	741
Average gait speed	LGALS4	-0.0498303	0.0350742	0.155823	0.284395	741
Average gait speed	LHPP	0.0336546	0.0351086	0.338083	0.496227	741
Average gait speed	TPP1	-0.0657007	0.0365801	0.0728919	0.165222	741
Average gait speed	CRELD2	-0.0973189	0.0343152	0.00469308	0.0180905	741
Average gait speed	CTRC	0.0144031	0.0325122	0.657892	0.77787	741
Average gait speed	MEPE	0.0581466	0.0343655	0.091068	0.196378	741
Average gait speed	CDON	0.0338422	0.0361315	0.349251	0.507296	741
Average gait speed	ADGRE2	-0.0323954	0.0339921	0.340889	0.498105	741
Average gait speed	AGER	-0.0181323	0.0344876	0.599211	0.734202	741
Average gait speed	IL1R2	0.0098277	0.0356751	0.783026	0.871117	741
Average gait speed	ESM1	-0.136396	0.0294778	4.38125e-06	7.96932e-05	741
Average gait speed	SPON1	-0.0336014	0.0434366	0.43943	0.595024	741
Average gait speed	CXCL1	-0.0434673	0.0337431	0.198086	0.33587	741
Average gait speed	PRSS8	-0.0727071	0.0340074	0.0328467	0.087383	741
Average gait speed	PLAUR	-0.178844	0.0336138	1.37377e-07	4.98119e-06	741
Average gait speed	PRELP	-0.070419	0.0358142	0.0496467	0.122428	741
Average gait speed	MATN2	-0.0745136	0.0344078	0.0306615	0.0826932	741
Average gait speed	LTBR	-0.161595	0.0320324	5.72435e-07	1.40103e-05	741
Average gait speed	LAMA4	-0.0198948	0.0360247	0.580942	0.717165	741
Average gait speed	FST	0.00553659	0.0360651	0.878033	0.933327	741
Average gait speed	CHRDL1	-0.0717048	0.034413	0.0375354	0.0972148	741
Average gait speed	CCL24	-0.0088882	0.0351175	0.800262	0.882271	741
Average gait speed	LGMN	-0.00195121	0.0336821	0.95382	0.973712	741
Average gait speed	DAG1	-0.0637693	0.0368879	0.0842755	0.184576	741
Average gait speed	PNLIPRP2	-0.014924	0.0354329	0.673738	0.788983	741
Average gait speed	OSCAR	-0.0596073	0.0331141	0.0722604	0.165222	741
Average gait speed	PON3	0.143242	0.0334019	2.0388e-05	0.000269681	741
Average gait speed	FABP1	-0.0609643	0.0339747	0.0731588	0.165229	741
Average gait speed	B4GALT1	-0.130328	0.0356325	0.000272735	0.00179019	741
Average gait speed	LGALS9	-0.192703	0.0355553	8.0883e-08	3.4428e-06	741
Average gait speed	FSTL3	-0.149518	0.0337392	1.07753e-05	0.000162292	741
Average gait speed	TNFRSF14	-0.171564	0.0328836	2.36191e-07	7.22597e-06	741
Average gait speed	REG4	-0.00134598	0.0341666	0.968587	0.979593	741
Average gait speed	WFIKKN2	0.0709979	0.0342072	0.038284	0.0983729	741
Average gait speed	AGRN	-0.101112	0.0320294	0.00165984	0.00788825	741
Average gait speed	TFF2	-0.0765738	0.0340674	0.0248893	0.0702209	741
Average gait speed	CXCL3	0.0474495	0.0334358	0.156287	0.284395	741
Average gait speed	NME3	0.0834287	0.0375425	0.0265695	0.0728614	741
Average gait speed	VSTM1	-0.0682118	0.0339699	0.0450071	0.11269	741
Average gait speed	SLC39A14	-0.0925363	0.0295213	0.00178942	0.00832618	741
Average gait speed	ILKAP	-0.0818573	0.0340509	0.016464	0.0497477	741
Average gait speed	BAX	-0.0601929	0.0373663	0.107633	0.217819	741
Average gait speed	CARHSP1	-0.0103979	0.037159	0.779693	0.868395	741
Average gait speed	GDNF	-0.107737	0.0386456	0.00544285	0.0202873	741
Average gait speed	SLIT2	-0.0198805	0.0429843	0.643855	0.768428	741
Average gait speed	NOS1	-0.144813	0.0296399	1.26461e-06	2.63416e-05	741
Average gait speed	ODAM	-0.0141859	0.0350863	0.686099	0.799653	741
Average gait speed	SLC16A1	-0.103421	0.0295742	0.00049874	0.00289151	741
Average gait speed	C19orf12	0.00695896	0.0342754	0.839167	0.906782	741
Average gait speed	SSB	-0.0868984	0.0377917	0.0217607	0.062534	741
Average gait speed	PXN	-0.162771	0.0318324	4.038e-07	1.09811e-05	741
Average gait speed	TST	-0.0808778	0.0366094	0.0274669	0.0749028	741
Average gait speed	TARBP2	-0.0433882	0.0342587	0.205738	0.346079	741
Average gait speed	NEFL	-0.202706	0.0347812	8.38396e-09	5.28305e-07	741
Average gait speed	FHIT	-0.00435856	0.038424	0.909718	0.952528	741
Average gait speed	KIRREL2	-0.108918	0.0342826	0.00154984	0.00751137	741
Average gait speed	CLSTN1	0.0305241	0.0331596	0.357602	0.514085	741
Average gait speed	TDRKH	-0.0490699	0.0354154	0.166303	0.297099	741
Average gait speed	KEL	-0.0988852	0.0336442	0.00339404	0.0139363	741
Average gait speed	BRK1	-0.182568	0.0345848	1.71191e-07	5.98558e-06	741
Average gait speed	FMNL1	0.00316253	0.0301592	0.916514	0.957122	741
Average gait speed	GKN1	0.0216359	0.0378683	0.567939	0.706496	741
Average gait speed	ANXA10	-0.0593201	0.0403383	0.141835	0.266519	741
Average gait speed	HMOX2	-0.119224	0.0338652	0.000457117	0.00274551	741
Average gait speed	KLB	0.00726431	0.0374365	0.846195	0.912096	741
Average gait speed	AKT1S1	-0.0251959	0.0355397	0.478579	0.63436	741
Average gait speed	DUSP3	0.00379351	0.0386154	0.92177	0.957143	741
Average gait speed	FGR	-0.0487099	0.0313444	0.120608	0.236624	741
Average gait speed	PADI4	0.000509385	0.0320344	0.987318	0.991368	741
Average gait speed	NOS3	-0.111953	0.0357964	0.00183237	0.00838266	741
Average gait speed	PLIN1	-0.136333	0.0317079	1.94065e-05	0.00026026	741
Average gait speed	PBLD	-0.0365768	0.0351358	0.298212	0.454405	741
Average gait speed	TBC1D17	-0.0349017	0.0342124	0.307994	0.464601	741
Average gait speed	PTS	-0.124932	0.0318602	9.63015e-05	0.000819819	741
Average gait speed	NXPH1	-0.00969796	0.0365436	0.790791	0.876766	741
Average gait speed	MMP13	-0.0715763	0.0359582	0.0469	0.116536	741
Average gait speed	CDHR1	0.0659264	0.0344264	0.0558799	0.134402	741
Average gait speed	SIGLEC15	-0.126907	0.0383912	0.000993511	0.00517365	741
Average gait speed	CC2D1A	-0.0645651	0.0343367	0.0604545	0.142959	741
Average gait speed	MITD1	-0.0237184	0.0340467	0.486247	0.636412	741
Average gait speed	FKBP4	-0.096149	0.0363406	0.00832421	0.0285944	741
Average gait speed	NPM1	0.0120773	0.0312994	0.699709	0.808754	741
Average gait speed	PRDX1	-0.0970898	0.0344556	0.0049645	0.0189115	741
Average gait speed	LPO	-0.00595374	0.035214	0.865786	0.922753	741
Average gait speed	TNFRSF6B	-0.175738	0.0337231	2.43799e-07	7.23271e-06	741
Average gait speed	LAIR2	-0.0443446	0.0371558	0.233067	0.383511	741
Average gait speed	CD274	-0.129359	0.03446	0.00018781	0.00135195	741
Average gait speed	TNFRSF10A	-0.145432	0.0323913	8.26926e-06	0.000134927	741
Average gait speed	FRZB	0.0745957	0.0334509	0.0260474	0.0718321	741
Average gait speed	PSME1	-0.0312009	0.0358708	0.384685	0.546017	741
Average gait speed	LAYN	-0.133993	0.0321398	3.42217e-05	0.000394153	741
Average gait speed	SNCG	-0.147883	0.0358227	4.07393e-05	0.000438283	741
Average gait speed	BAG3	-0.0315773	0.0387382	0.415251	0.571745	741
Average gait speed	CCS	0.0148402	0.036808	0.686934	0.799653	741
Average gait speed	ADGRB3	-0.0387852	0.0341327	0.256198	0.406512	741
Average gait speed	HNMT	-0.120971	0.0319025	0.000161732	0.00118905	741
Average gait speed	CX3CL1	-0.0639599	0.0334097	0.0559546	0.134402	741
Average gait speed	DPEP1	0.0518291	0.0369704	0.161363	0.290929	741
Average gait speed	MAP4K5	-0.014598	0.0343428	0.670911	0.788502	741
Average gait speed	IL18RAP	-0.00129976	0.0356956	0.970963	0.980984	741
Average gait speed	CRIP2	-0.0444369	0.0386085	0.250121	0.399459	741
Average gait speed	PPP3R1	-0.144517	0.0355334	5.27378e-05	0.000530899	741
Average gait speed	DARS1	-0.0346123	0.0364074	0.342071	0.499087	741
Average gait speed	MAD1L1	-0.129321	0.0299728	1.81696e-05	0.00024754	741
Average gait speed	EREG	-0.0701085	0.039693	0.0777647	0.172634	741
Average gait speed	SKAP1	0.0467434	0.0306255	0.127366	0.247404	741
Average gait speed	PTPN1	-0.084363	0.034448	0.0145575	0.0452437	741
Average gait speed	GGT5	-0.0773044	0.0353889	0.0292455	0.0790921	741
Average gait speed	CLPP	-0.0190491	0.0354726	0.591423	0.727391	741
Average gait speed	PTPRN2	-0.0895958	0.0315923	0.00469354	0.0180905	741
Average gait speed	NMNAT1	-0.0359452	0.0319074	0.2603	0.41036	741
Average gait speed	CRTAM	-0.0599739	0.0366143	0.101851	0.210808	741
Average gait speed	CSF2RA	-0.0485616	0.035664	0.173727	0.306449	741
Average gait speed	PSG1	-0.0990939	0.032948	0.00272294	0.0115903	741
Average gait speed	DRAXIN	0.0434114	0.0372843	0.244665	0.397225	741
Average gait speed	EBAG9	-0.0226924	0.0346832	0.513138	0.659642	741
Average gait speed	ULBP2	-0.156675	0.0343987	6.13841e-06	0.000107313	741
Average gait speed	ABHD14B	-0.0873002	0.0368816	0.0181885	0.0536341	741
Average gait speed	PHOSPHO1	-0.116905	0.0374438	0.00186549	0.00849449	741
Average gait speed	CRADD	-0.00377508	0.0362287	0.917038	0.957122	741
Average gait speed	SPOCK1	-0.0598568	0.0348457	0.0862593	0.187438	741
Average gait speed	PAEP	-0.153159	0.0338305	6.96674e-06	0.000117594	741
Average gait speed	WWP2	-0.0183422	0.0327283	0.57535	0.7139	741
Average gait speed	APRT	-0.0320476	0.0376936	0.395482	0.554444	741
Average gait speed	CLEC10A	0.0176463	0.0346769	0.610991	0.743056	741
Average gait speed	CHMP1A	0.0112205	0.0350032	0.748638	0.846127	741
Average gait speed	NAAA	-0.025329	0.0324979	0.435992	0.592828	741
Average gait speed	SERPINB9	-0.01599	0.0341688	0.639944	0.766837	741
Average gait speed	GFRA3	0.0558357	0.0323497	0.0847661	0.185237	741
Average gait speed	DKK4	-0.0102955	0.0391212	0.792493	0.87766	741
Average gait speed	EFNA4	-0.134405	0.0323395	3.61762e-05	0.000405223	741
Average gait speed	VWC2	-0.0556496	0.0338181	0.100281	0.209367	741
Average gait speed	FKBP5	-0.0710352	0.0351388	0.0435826	0.109967	741
Average gait speed	RSPO1	-0.0503366	0.0422345	0.233709	0.383895	741
Average gait speed	WFIKKN1	0.127301	0.0319947	7.61022e-05	0.000694195	741
Average gait speed	CDCP1	-0.10401	0.0322851	0.00133073	0.00664687	741
Average gait speed	IFNGR2	-0.0690803	0.0326819	0.034875	0.0915352	741
Average gait speed	TBCC	0.00895581	0.0345245	0.795396	0.879878	741
Average gait speed	SCARB2	-0.178547	0.0325493	5.67248e-08	2.52426e-06	741
Average gait speed	GPC5	0.110066	0.0352916	0.00188689	0.00854934	741
Average gait speed	LY96	-0.100614	0.0342411	0.00340222	0.0139363	741
Average gait speed	FLRT2	-0.0535615	0.0354377	0.131109	0.251678	741
Average gait speed	TMPRSS5	0.0559366	0.0343962	0.104326	0.214119	741
Average gait speed	SETMAR	-0.0274803	0.0291075	0.34543	0.502876	741
Average gait speed	GLB1	-0.0467903	0.0357465	0.19096	0.327987	741
Average gait speed	MDGA1	-0.0173829	0.0364935	0.633981	0.763429	741
Average gait speed	TXLNA	-0.0347655	0.0338157	0.304245	0.461078	741
Average gait speed	TNFSF14	-0.0649292	0.0341149	0.0573972	0.13672	741
Average gait speed	MASP1	-0.133009	0.0334421	7.65813e-05	0.000694195	741
Average gait speed	STAMBP	-0.00347191	0.035873	0.922925	0.957143	741
Average gait speed	DNMBP	-0.133201	0.0329492	5.84133e-05	0.000566204	741
Average gait speed	IPCEF1	-0.0127419	0.0329529	0.699113	0.808754	741
Average gait speed	AFP	0.0570524	0.0340769	0.094511	0.201511	741
Average gait speed	MATN3	-0.0167793	0.032474	0.605521	0.738238	741
Average gait speed	OBP2B	0.034126	0.0332914	0.305667	0.461896	741
Average gait speed	TNFRSF10B	-0.173487	0.0304219	1.70713e-08	9.28487e-07	741
Average gait speed	EPHB6	-0.0967234	0.0338854	0.00443254	0.0172201	741
Average gait speed	CALCA	-0.119686	0.0306529	0.000103057	0.000862333	741
Average gait speed	SFRP1	-0.0437583	0.0399664	0.273928	0.423659	741
Average gait speed	TNFRSF9	-0.1099	0.0347677	0.00163679	0.00785496	741
Average gait speed	RBKS	0.00775841	0.0308755	0.801667	0.882421	741
Average gait speed	TCL1A	0.0621512	0.0336334	0.0650169	0.151551	741
Average gait speed	CD63	-0.0707821	0.0345984	0.0411285	0.104856	741
Average gait speed	PSME2	-0.07874	0.0345731	0.0230424	0.0659606	741
Average gait speed	ASGR1	-0.159846	0.0308053	2.73753e-07	7.88247e-06	741
Average gait speed	FUT8	0.0501807	0.0367074	0.172027	0.304912	741
Average gait speed	BMP4	-0.0265846	0.0374703	0.478248	0.63436	741
Average gait speed	CST5	-0.0329811	0.0356553	0.35527	0.513751	741
Average gait speed	ASAH2	0.0807494	0.0325698	0.0133876	0.0418737	741
Average gait speed	BCAN	0.0413863	0.0342752	0.227639	0.376361	741
Average gait speed	ACVRL1	-0.128559	0.0305973	2.97496e-05	0.000355181	741
Average gait speed	EIF4B	-0.0117475	0.0361514	0.745309	0.843534	741
Average gait speed	ADAM22	-0.0514239	0.0352766	0.145339	0.271541	741
Average gait speed	PLA2G10	-0.0417782	0.0359606	0.245702	0.397591	741
Average gait speed	LXN	-0.0943176	0.0318366	0.00314923	0.013113	741
Average gait speed	CCL2	-0.0596947	0.0362192	0.0997479	0.209107	741
Average gait speed	CDH15	-0.0125835	0.0351523	0.720468	0.826891	741
Average gait speed	CNTN5	0.131795	0.0362842	0.000300395	0.0019476	741
Average gait speed	ROBO2	0.0298474	0.0351345	0.39587	0.554444	741
Average gait speed	CDH3	-0.0847033	0.0325276	0.00939851	0.0310849	741
Average gait speed	DDR1	-0.058459	0.0365815	0.11046	0.221361	741
Average gait speed	CD300C	-0.124482	0.0334308	0.000211418	0.00147841	741
Average gait speed	PVR	-0.156495	0.0365439	2.09354e-05	0.000269681	741
Average gait speed	TXNDC5	-0.0760562	0.0355497	0.0327286	0.0873059	741
Average gait speed	FUT3_FUT5	-0.0143823	0.03368	0.669483	0.787769	741
Average gait speed	STC1	-0.14086	0.0366839	0.000133703	0.00101469	741
Average gait speed	RWDD1	-0.0284992	0.0360516	0.429484	0.584791	741
Average gait speed	EZR	-0.0857197	0.0296313	0.00392989	0.0157035	741
Average gait speed	CD8A	0.0408246	0.0349882	0.243664	0.396876	741
Average gait speed	MMP8	-0.0428347	0.032547	0.188553	0.325562	741
Average gait speed	SEMA4D	-0.0519236	0.0362385	0.152331	0.281983	741
Average gait speed	PDCD5	-0.0727413	0.0345473	0.0355805	0.0931372	741
Average gait speed	NSFL1C	-0.0382718	0.0381252	0.315782	0.471266	741
Average gait speed	SERPINB6	-0.0562083	0.0334896	0.0936966	0.20072	741
Average gait speed	CXCL13	-0.0801594	0.0375976	0.033334	0.0881999	741
Average gait speed	CD34	0.0448435	0.032962	0.1741	0.306553	741
Average gait speed	VCAN	-0.149893	0.0344759	1.56876e-05	0.000225855	741
Average gait speed	PPCDC	-9.41301e-05	0.0353888	0.997878	0.998899	741
Average gait speed	SMPD1	-0.0502466	0.0356507	0.159134	0.288505	741
Average gait speed	BST2	-0.0634558	0.0357369	0.0762054	0.170331	741
Average gait speed	SUMF2	0.0283576	0.0349867	0.4179	0.571745	741
Average gait speed	PRL	0.0705531	0.0362688	0.052121	0.126931	741
Average gait speed	LBR	-0.0694796	0.0328641	0.0348375	0.0915352	741
Average gait speed	LAMP2	0.0647863	0.033055	0.0503774	0.123918	741
Average gait speed	ANXA3	0.00904825	0.0366157	0.804889	0.882421	741
Average gait speed	CHGB	-0.0612754	0.0335337	0.0680622	0.157898	741
Average gait speed	ADAM8	-0.0593745	0.0303414	0.0507389	0.124328	741
Average gait speed	CD74	-0.137606	0.0344767	7.22884e-05	0.000674003	741
Average gait speed	LGALS8	-0.0494122	0.0355041	0.164423	0.294278	741
Average gait speed	FABP5	-0.104033	0.032346	0.00135551	0.00672492	741
Average gait speed	GOLM2	-0.0229624	0.0325529	0.480791	0.63436	741
Average gait speed	RGMB	-0.00898752	0.0314647	0.775236	0.8654	741
Average gait speed	ENO2	-0.0064145	0.036814	0.861724	0.921488	741
Average gait speed	OXT	-0.0437915	0.0362517	0.227441	0.376361	741
Average gait speed	SCARF2	-0.0591838	0.035383	0.0948181	0.201511	741
Average gait speed	TNFRSF8	-0.0540188	0.0357018	0.130695	0.251376	741
Average gait speed	THY1	-0.125856	0.0346981	0.000306295	0.00195989	741
Average gait speed	BST1	-0.0109356	0.040332	0.786359	0.873832	741
Average gait speed	TNFRSF21	-0.0704587	0.0357782	0.0492905	0.121857	741
Average gait speed	CPPED1	-0.0244044	0.0339086	0.471932	0.628615	741
Average gait speed	CPM	0.0361228	0.0329019	0.27261	0.422287	741
Average gait speed	NCAN	0.00339257	0.0340827	0.920737	0.957143	741
Average gait speed	CTSS	-0.10847	0.0361878	0.0028143	0.0118906	741
Average gait speed	NTRK3	0.152151	0.0344898	1.17979e-05	0.00017406	741
Average gait speed	SCARA5	-0.14724	0.0339873	1.68083e-05	0.000238483	741
Average gait speed	LRPAP1	-0.0993266	0.0376437	0.00850078	0.0288271	741
Average gait speed	CPA2	0.0431153	0.0333076	0.195912	0.333562	741
Average gait speed	CLEC1B	-0.0394626	0.0355294	0.267058	0.416985	741
Average gait speed	FOLR2	-0.094593	0.0327989	0.0040407	0.015951	741
Average gait speed	MSR1	-0.086281	0.0340233	0.0114202	0.0369823	741
Average gait speed	JAM2	-0.063109	0.0316039	0.0462064	0.115104	741
Average gait speed	RGMA	0.0949226	0.0330545	0.00419986	0.0163811	741
Average gait speed	DKK1	-0.0313734	0.0372837	0.400353	0.558328	741
Average gait speed	CGA	-0.0516558	0.0396293	0.192819	0.329481	741
Average gait speed	ITGAM	0.0538608	0.0325132	0.0980295	0.206389	741
Average gait speed	MIF	0.00482582	0.0344996	0.888793	0.941697	741
Average gait speed	NPTX1	-0.0435311	0.0386208	0.26005	0.41036	741
Average gait speed	GGT1	-0.0831653	0.0361105	0.021552	0.06224	741
Average gait speed	BCAM	-0.0589047	0.0368715	0.110568	0.221361	741
Average gait speed	STIP1	-0.039454	0.0368667	0.284888	0.437156	741
Average gait speed	AHSP	-0.00687967	0.033349	0.836619	0.905028	741
Average gait speed	DSC2	-0.128934	0.0332722	0.000116061	0.000939039	741
Average gait speed	CD164	-0.0845176	0.0299407	0.0048885	0.0186947	741
Average gait speed	NRP2	-0.0930101	0.0343503	0.00693235	0.024501	741
Average gait speed	SIGLEC5	-0.0322552	0.027758	0.245605	0.397591	741
Average gait speed	MMP3	-0.0894873	0.0345669	0.00982049	0.0323713	741
Average gait speed	WARS	0.0503879	0.0344902	0.14446	0.270565	741
Average gait speed	HARS1	-0.0110839	0.03592	0.757734	0.85169	741
Average gait speed	PEBP1	-0.0653194	0.0351173	0.0632792	0.148207	741
Average gait speed	IL17RA	-0.0561209	0.0348658	0.107908	0.217819	741
Average gait speed	CLEC14A	-0.0467884	0.0326806	0.152657	0.281983	741
Average gait speed	GP6	-0.0296417	0.0353343	0.401802	0.559551	741
Average gait speed	CNTN3	0.073886	0.0331512	0.0261307	0.0718595	741
Average gait speed	INHBC	-0.0331421	0.035763	0.354379	0.51322	741
Average gait speed	PIK3IP1	-0.108983	0.031916	0.00067353	0.00378957	741
Average gait speed	NCAM2	0.0205468	0.0349575	0.556869	0.695376	741
Average gait speed	CA6	0.133803	0.0346744	0.000123908	0.000978275	741
Average gait speed	SPINK1	-0.157496	0.0338424	3.8639e-06	7.27454e-05	741
Average gait speed	SUSD2	0.0808077	0.0347735	0.0204055	0.0592371	741
Average gait speed	MPO	-0.0264711	0.0390272	0.497811	0.646447	741
Average gait speed	GUCA2A	-0.0289483	0.0297634	0.331064	0.488856	741
Average gait speed	PIGR	-0.0683965	0.0338936	0.0439557	0.11034	741
Average gait speed	MMP9	-0.0500004	0.0344925	0.147594	0.274184	741
Average gait speed	THBS2	-0.127472	0.0319095	7.1244e-05	0.000670653	741
Average gait speed	PLA2G7	0.000530097	0.0368815	0.988536	0.991575	741
Average gait speed	NOMO1	-0.0859598	0.0370041	0.0204516	0.0592371	741
Average gait speed	TNXB	0.0867924	0.0346752	0.0125296	0.039442	741
Average gait speed	CD109	-0.0306826	0.0345297	0.374515	0.536039	741
Average gait speed	SPINT1	-0.0502893	0.0324566	0.121707	0.238303	741
Average gait speed	CD99	-0.0736048	0.030783	0.0170485	0.0507311	741
Average gait speed	FCRL5	0.0153275	0.0336471	0.648857	0.769977	741
Average gait speed	CLEC11A	-0.138215	0.0332687	3.64193e-05	0.000405223	741
Average gait speed	DSG2	-0.0691035	0.0370136	0.0623016	0.146267	741
Average gait speed	SOD2	0.0149369	0.0353416	0.672678	0.788983	741
Average gait speed	NUDT5	-0.0613872	0.0340386	0.0717244	0.164831	741
Average gait speed	IL1R1	-0.0783677	0.0349463	0.0252243	0.0707581	741
Average gait speed	CNTN4	0.03512	0.0360147	0.329803	0.48773	741
Average gait speed	TMSB10	-0.0843214	0.0330711	0.010983	0.035722	741
Average gait speed	CD177	-0.0481357	0.0311602	0.122828	0.239539	741
Average gait speed	TREML2	-0.0410551	0.0357885	0.251688	0.400968	741
Average gait speed	MYOC	-0.0376617	0.0345322	0.275794	0.424532	741
Average gait speed	CD99L2	-0.098271	0.0319049	0.00214603	0.00942136	741
Average gait speed	OGN	-0.128738	0.0326864	8.97484e-05	0.000777554	741
Average gait speed	PLAU	-0.00694092	0.0319105	0.827869	0.90154	741
Average gait speed	EFNA1	-0.159745	0.0315431	5.18377e-07	1.3355e-05	741
Average gait speed	IL1RAP	0.0250901	0.0354311	0.479082	0.63436	741
Average gait speed	B4GAT1	0.0595142	0.0329268	0.0710969	0.163774	741
Average gait speed	ALDH1A1	0.00478694	0.033612	0.886789	0.941612	741
Average gait speed	PILRA	-0.105389	0.0341643	0.00211332	0.00931956	741
Average gait speed	CD300LG	-0.117211	0.034821	0.000801909	0.00433594	741
Average gait speed	PECAM1	-0.0516362	0.0346378	0.136456	0.258897	741
Average gait speed	GNLY	-0.0412549	0.0345682	0.233084	0.383511	741
Average gait speed	FCER2	-0.110989	0.0356329	0.00191208	0.00854934	741
Average gait speed	MFGE8	-0.0115836	0.0349556	0.740452	0.840954	741
Average gait speed	TXNRD1	-0.0234724	0.0335694	0.484635	0.635151	741
Average gait speed	IL7R	0.0487387	0.0349974	0.16415	0.294278	741
Average gait speed	HAVCR2	-0.188267	0.0322864	8.23469e-09	5.28305e-07	741
Average gait speed	ARSA	-0.0635187	0.0338806	0.0612183	0.144069	741
Average gait speed	ITGA5	-0.0120482	0.0366643	0.742545	0.842353	741
Average gait speed	BLVRB	-0.0251338	0.0335726	0.454313	0.612634	741
Average gait speed	RELT	-0.146568	0.0327792	8.99657e-06	0.000142059	741
Average gait speed	DBI	-0.134227	0.0333272	6.2205e-05	0.000597046	741
Average gait speed	VSIG4	-0.18982	0.0310771	1.63202e-09	1.99718e-07	741
Average gait speed	TNFRSF1B	-0.197659	0.0314324	5.4944e-10	8.96503e-08	741
Average gait speed	IGF2R	-0.0590948	0.0341146	0.0836483	0.183614	741
Average gait speed	TIMP4	-0.146431	0.0350855	3.35682e-05	0.00039123	741
Average gait speed	SPINK5	-0.0461033	0.0324658	0.156014	0.284395	741
Average gait speed	CA2	-0.0179063	0.0374296	0.632509	0.763429	741
Average gait speed	CTRB1	-0.033207	0.0357766	0.35362	0.51288	741
Average gait speed	F11R	-0.099273	0.0335874	0.00321958	0.0132994	741
Average gait speed	LILRA2	-0.0146266	0.0315171	0.642723	0.768364	741
Average gait speed	PAMR1	0.0884431	0.0333294	0.00813537	0.0283012	741
Average gait speed	TFF1	-0.115996	0.0332045	0.000505434	0.0029107	741
Average gait speed	TNFRSF1A	-0.190986	0.0311253	1.38066e-09	1.93096e-07	741
Average gait speed	CLPS	-0.043714	0.0349117	0.210918	0.353577	741
Average gait speed	STC2	-0.0538058	0.0336147	0.109881	0.220889	741
Average gait speed	IGFBP4	-0.16756	0.0320248	2.18574e-07	7.00463e-06	741
Average gait speed	GRN	-0.160601	0.0342695	3.3118e-06	6.48451e-05	741
Average gait speed	PARK7	-0.04103	0.0372175	0.27063	0.420551	741
Average gait speed	EPHA2	-0.133606	0.0317255	2.85318e-05	0.000351113	741
Average gait speed	RTBDN	-0.0236195	0.0324376	0.466751	0.625102	741
Average gait speed	CA12	-0.137564	0.0333607	4.15538e-05	0.000442187	741
Average gait speed	INPP1	-0.0850824	0.0362975	0.0193415	0.0565233	741
Average gait speed	RET	-0.047933	0.0352823	0.174704	0.307064	741
Average gait speed	PPME1	-0.0334705	0.0367117	0.362218	0.519958	741
Average gait speed	DTX3	-0.0900012	0.0307359	0.00351429	0.0143354	741
Average gait speed	LYN	-0.0115743	0.0355109	0.744564	0.843534	741
Average gait speed	ICOSLG	-0.0285681	0.0310042	0.357129	0.514085	741
Average gait speed	OMG	0.0352383	0.0340229	0.30067	0.457075	741
Average gait speed	SMAD5	0.0762447	0.0302995	0.0120685	0.0384855	741
Average gait speed	PDCD1LG2	-0.186389	0.0329467	2.20143e-08	1.13432e-06	741
Average gait speed	IGF1R	-0.101834	0.0310416	0.00108468	0.00553074	741
Average gait speed	ADAMTS15	0.00438036	0.0331484	0.894907	0.945724	741
Average gait speed	SF3B4	-0.0754745	0.0361801	0.0373148	0.0971575	741
Average gait speed	SEPTIN9	-0.0795837	0.0296688	0.00747325	0.0263177	741
Average gait speed	ABL1	-0.134508	0.0335496	6.71152e-05	0.00063792	741
Average gait speed	VPS53	-0.00236779	0.0346543	0.945545	0.96788	741
Average gait speed	CDHR2	-0.0867548	0.0362176	0.016852	0.0504529	741
Average gait speed	POLR2F	-0.130177	0.0288064	7.23505e-06	0.000120053	741
Average gait speed	SERPINA9	0.0556026	0.0351544	0.114154	0.228075	741
Average gait speed	TBC1D23	-0.0295377	0.0346991	0.394906	0.554444	741
Average gait speed	AIFM1	-0.0385869	0.0353771	0.275748	0.424532	741
Average gait speed	MPI	-0.0188986	0.0384543	0.623249	0.75515	741
Average gait speed	SEZ6L2	-0.0581037	0.0323906	0.0732474	0.165229	741
Average gait speed	LPCAT2	-0.0485372	0.0270255	0.0729071	0.165222	741
Average gait speed	KLK13	-0.00766049	0.0350249	0.826932	0.901522	741
Average gait speed	LAT2	-0.0617137	0.0347531	0.0761829	0.170331	741
Average gait speed	LRP1	-0.13775	0.0331781	3.68384e-05	0.000405223	741
Average gait speed	ADGRG1	-0.156648	0.0338599	4.39574e-06	7.96932e-05	741
Average gait speed	KRT18	-0.0729926	0.0325318	0.0251458	0.0707407	741
Average gait speed	COX5B	-0.0853286	0.0371149	0.0217815	0.062534	741
Average gait speed	CD207	-0.0342115	0.0306342	0.264455	0.414749	741
Average gait speed	DDAH1	-0.0978774	0.0330513	0.00316105	0.013113	741
Average gait speed	FLT1	-0.00531606	0.0441192	0.904125	0.948702	741
Average gait speed	RP2	-0.0354136	0.0313321	0.258732	0.409207	741
Average gait speed	HS3ST3B1	-0.0345543	0.0424989	0.416444	0.571745	741
Average gait speed	PSMD9	-0.0274599	0.0338055	0.416887	0.571745	741
Average gait speed	DPEP2	-0.00720734	0.0347317	0.835665	0.905028	741
Average gait speed	CALB1	-0.0753579	0.0334544	0.0245804	0.0697513	741
Average gait speed	MME	-0.0366209	0.0357299	0.305729	0.461896	741
Average gait speed	GRPEL1	-0.143696	0.0354987	5.71403e-05	0.000565054	741
Average gait speed	VNN2	-0.066967	0.0349529	0.0557616	0.134402	741
Average gait speed	AARSD1	-0.021691	0.0349474	0.535005	0.67795	741
Average gait speed	IGSF3	-0.0824208	0.0368324	0.0255369	0.0712268	741
Average gait speed	DKKL1	-0.0157451	0.0335725	0.639216	0.766837	741
Average gait speed	INPPL1	-0.04662	0.0341191	0.172233	0.304912	741
Average gait speed	LAG3	-0.11378	0.0337055	0.000774857	0.00428579	741
Average gait speed	CD38	-0.0194548	0.0321569	0.545368	0.687007	741
Average gait speed	CNPY4	-0.0162436	0.0353699	0.646191	0.768428	741
Average gait speed	CDNF	-0.0223316	0.0318212	0.483036	0.634696	741
Average gait speed	CDKN1A	-0.0151948	0.0346201	0.660863	0.78044	741
Average gait speed	KIFBP	-0.0522017	0.0350502	0.136826	0.259095	741
Average gait speed	TAFA5	-0.105538	0.0340399	0.00200613	0.00892728	741
Average gait speed	ST3GAL1	-0.0680881	0.0362608	0.0608124	0.143459	741
Average gait speed	ERBIN	-0.00021766	0.0355557	0.995117	0.997154	741
Average gait speed	SRP14	-0.0252424	0.0338222	0.455708	0.613278	741
Average gait speed	DSG4	0.134529	0.0359471	0.000196445	0.00139362	741
Average gait speed	STX4	-0.168602	0.0377555	9.23465e-06	0.000143503	741
Average gait speed	IL12A_IL12B	-0.00613496	0.0363994	0.8662	0.922753	741
Average gait speed	CD302	-0.16158	0.0325463	8.55826e-07	1.9485e-05	741
Average gait speed	SEMA4C	-0.128209	0.0336534	0.00015075	0.00111806	741
Average gait speed	GFRA2	-0.121525	0.0353835	0.00062685	0.00354732	741
Average gait speed	ARSB	-0.0154489	0.0335157	0.644974	0.768428	741
Average gait speed	SCAMP3	-0.0976593	0.0353337	0.00585381	0.0214608	741
Average gait speed	LRRC25	-0.122815	0.0343586	0.00037376	0.00231589	741
Average gait speed	DRG2	0.00396198	0.0339308	0.907077	0.95078	741
Average gait speed	UBAC1	-0.0653777	0.0363507	0.0725028	0.165222	741
Average gait speed	ELOA	-0.0331364	0.0303804	0.275754	0.424532	741
Average gait speed	ERP44	-0.0561218	0.0343811	0.103034	0.212358	741
Average gait speed	KAZALD1	-0.113048	0.0359146	0.00171194	0.00809658	741
Average gait speed	DPP6	0.0111483	0.0316521	0.724778	0.829832	741
Average gait speed	VPS37A	-0.0366388	0.0360886	0.310321	0.465649	741
Average gait speed	PFKFB2	-0.0165442	0.0333929	0.620436	0.752673	741
Average gait speed	AREG	-0.127932	0.032284	8.13103e-05	0.000723661	741
Average gait speed	PODXL	0.0272382	0.0316455	0.389668	0.549835	741
Average gait speed	APBB1IP	-0.132318	0.0335739	8.88253e-05	0.000776428	741
Average gait speed	OGFR	-0.0173043	0.0307416	0.573678	0.712729	741
Average gait speed	OPTC	-0.0181576	0.0345199	0.599044	0.734202	741
Average gait speed	DNAJB1	0.0250342	0.0365775	0.493927	0.643881	741
Average gait speed	TMPRSS15	0.0834916	0.0338451	0.0138562	0.0432015	741
Average gait speed	RBP2	-0.0227194	0.0357115	0.524849	0.669046	741
Average gait speed	CES2	-0.0196597	0.0331847	0.553743	0.692356	741
Average gait speed	CCN1	0.0332309	0.0382166	0.384833	0.546017	741
Average gait speed	RBP5	-0.101629	0.0339099	0.00281778	0.0118906	741
Average gait speed	AMIGO2	-0.047192	0.0355893	0.185244	0.32155	741
Average gait speed	GALNT10	-0.0686083	0.0354255	0.053165	0.129153	741
Average gait speed	FAM3B	-0.0414455	0.034168	0.225522	0.374849	741
Average gait speed	S100A12	-0.093915	0.0356001	0.00851418	0.0288271	741
Average gait speed	SIRT2	-0.0167384	0.0365111	0.646766	0.768428	741
Average gait speed	GPA33	0.0989144	0.0361689	0.00639197	0.0228384	741
Average gait speed	GALNT7	0.0940406	0.0351419	0.00761567	0.0267231	741
Average gait speed	GCNT1	-0.0473408	0.0331362	0.153522	0.282004	741
Average gait speed	MSLN	-0.0987061	0.0358413	0.00603265	0.0218739	741
Average gait speed	VMO1	-0.132846	0.0356041	0.000205222	0.00144541	741
Average gait speed	VAT1	-0.0723919	0.0320269	0.0240907	0.0687605	741
Average gait speed	ALPP	-0.00879309	0.0325889	0.787376	0.873969	741
Average handgrip strength	VAMP5	-0.017497	0.0279434	0.531409	0.78351	729
Average handgrip strength	SUSD1	0.0949503	0.0249247	0.000151064	0.0184865	729
Average handgrip strength	TNF	-1.85856e-06	0.0312017	0.999952	0.999952	729
Average handgrip strength	CA5A	0.0160208	0.0298564	0.591711	0.815097	729
Average handgrip strength	FABP6	-0.0222148	0.025387	0.381839	0.666347	729
Average handgrip strength	STK11	0.0163185	0.0273478	0.550892	0.793663	729
Average handgrip strength	ACTA2	-0.0847439	0.0255357	0.000949741	0.0489366	729
Average handgrip strength	EDIL3	0.00536806	0.0271636	0.843398	0.944722	729
Average handgrip strength	ZBTB17	-0.0321193	0.0247754	0.195244	0.496232	729
Average handgrip strength	CEP43	0.0380651	0.0262767	0.147873	0.442758	729
Average handgrip strength	COMT	0.0481435	0.0268122	0.0729773	0.331709	729
Average handgrip strength	MMP7	-0.0439649	0.0288523	0.127997	0.4205	729
Average handgrip strength	HNRNPK	0.0301427	0.0278085	0.278753	0.578177	729
Average handgrip strength	ADAMTS16	-0.00833711	0.0271129	0.758554	0.913093	729
Average handgrip strength	GP2	0.014108	0.0253909	0.578635	0.811581	729
Average handgrip strength	MPHOSPH8	0.0125988	0.0258907	0.626677	0.834717	729
Average handgrip strength	SLITRK6	0.0248549	0.0289196	0.390376	0.671101	729
Average handgrip strength	GPR37	-0.0278213	0.0256602	0.278628	0.578177	729
Average handgrip strength	THPO	-0.00361565	0.0262877	0.890641	0.954941	729
Average handgrip strength	CLEC1A	-0.0186977	0.026257	0.47663	0.740669	729
Average handgrip strength	ENTPD6	0.0374671	0.0262426	0.153804	0.45291	729
Average handgrip strength	IL6	-0.0646385	0.0241469	0.00759901	0.148905	729
Average handgrip strength	CEACAM8	-0.0548405	0.024869	0.027755	0.224563	729
Average handgrip strength	S100P	-0.00132099	0.0270792	0.961106	0.982174	729
Average handgrip strength	ENTPD5	0.0321192	0.0271687	0.237508	0.542005	729
Average handgrip strength	ACE2	-0.00262217	0.0275106	0.924091	0.96566	729
Average handgrip strength	DCN	-0.0685145	0.026456	0.00979729	0.16764	729
Average handgrip strength	GLO1	-0.0410405	0.0275286	0.136441	0.432866	729
Average handgrip strength	PAG1	-0.031505	0.0253189	0.213781	0.513562	729
Average handgrip strength	ADAM15	0.00952325	0.0276606	0.730729	0.900576	729
Average handgrip strength	USP8	0.0256543	0.0274763	0.350776	0.64069	729
Average handgrip strength	BMP6	0.0163226	0.0260679	0.53141	0.78351	729
Average handgrip strength	CTSH	-0.0177472	0.0253385	0.4839	0.744392	729
Average handgrip strength	BAG6	0.0129555	0.027201	0.634014	0.838148	729
Average handgrip strength	MSTN	0.116136	0.0250041	4.04411e-06	0.00395918	729
Average handgrip strength	BOC	0.0309796	0.0267907	0.247916	0.555399	729
Average handgrip strength	ADH4	0.0634402	0.0274626	0.0211651	0.194057	729
Average handgrip strength	TIA1	0.0577051	0.0287743	0.0452871	0.267085	729
Average handgrip strength	CNPY2	0.0344741	0.0266465	0.196161	0.496232	729
Average handgrip strength	COL4A1	-0.0411283	0.0269245	0.127062	0.42025	729
[truncated: 9,750 more rows]

## Sheet: SD03
Age and sex adjusted linear regression for composite axes (PCs) of frailty. Predictors and outcomes for all models were standardized. False discovery rate (FDR) method was Benajmini-Hochberg, stratified by metabolites and proteins.
pc	predictor	beta	std_error	p.val	FDR	n
PC1	VAMP5	0.109019	0.0648924	0.0943212	0.724946	233
PC1	SUSD1	0.0402765	0.0660367	0.542526	0.93969	233
PC1	TNF	0.100469	0.0648748	0.122844	0.777715	233
PC1	CA5A	0.0578738	0.0668406	0.38748	0.93969	233
PC1	FABP6	0.0300354	0.0651337	0.64514	0.959806	233
PC1	STK11	0.06391	0.0662777	0.335925	0.935415	233
PC1	ACTA2	-0.0881784	0.0675013	0.192754	0.879044	233
PC1	EDIL3	0.0278769	0.0689339	0.686296	0.978534	233
PC1	ZBTB17	-0.00972372	0.0653166	0.881787	0.981501	233
PC1	CEP43	0.0403749	0.0656516	0.539174	0.93969	233
PC1	COMT	0.0876587	0.0656656	0.183226	0.875835	233
PC1	MMP7	-0.0515698	0.0668178	0.44103	0.93969	233
PC1	HNRNPK	0.0178265	0.0662505	0.788113	0.981501	233
PC1	ADAMTS16	0.0327202	0.0687959	0.634804	0.956112	233
PC1	GP2	-0.0813437	0.0661506	0.220081	0.886664	233
PC1	MPHOSPH8	0.0880805	0.0653486	0.179036	0.869178	233
PC1	SLITRK6	0.0154789	0.0659909	0.814759	0.981501	233
PC1	GPR37	-0.0815504	0.0651949	0.212258	0.881484	233
PC1	THPO	0.00464081	0.0654152	0.943504	0.985796	233
PC1	CLEC1A	0.0645817	0.0651201	0.322375	0.935415	233
PC1	ENTPD6	0.0745581	0.0649821	0.252429	0.91084	233
PC1	IL6	-0.185026	0.0644991	0.00450732	0.338855	233
PC1	CEACAM8	-0.0333227	0.0652821	0.610234	0.956112	233
PC1	S100P	0.0433616	0.0653712	0.507797	0.93969	233
PC1	ENTPD5	-0.107482	0.0647907	0.0985023	0.726285	233
PC1	ACE2	-0.0304286	0.0659016	0.644715	0.959806	233
PC1	DCN	0.00230725	0.0714498	0.974267	0.9937	233
PC1	GLO1	0.0203434	0.0654347	0.756162	0.981501	233
PC1	PAG1	-0.0223849	0.0663814	0.736262	0.981501	233
PC1	ADAM15	-0.0198713	0.0659397	0.763417	0.981501	233
PC1	USP8	0.0424181	0.0668921	0.526631	0.93969	233
PC1	BMP6	-0.00701541	0.0654118	0.914685	0.981501	233
PC1	CTSH	-0.0805222	0.0649787	0.216537	0.884575	233
PC1	BAG6	0.0775111	0.0656365	0.238862	0.91084	233
PC1	MSTN	0.247706	0.0652448	0.000187927	0.18398	233
PC1	BOC	0.0595051	0.0651852	0.362275	0.93969	233
PC1	ADH4	0.0861261	0.0680527	0.20695	0.881484	233
PC1	TIA1	0.0639024	0.0662096	0.335486	0.935415	233
PC1	CNPY2	0.0675662	0.0654231	0.302807	0.935415	233
PC1	COL4A1	-0.00110742	0.0653176	0.986488	0.9937	233
PC1	LILRA5	-0.110155	0.0657313	0.0951356	0.724946	233
PC1	MARCO	0.0558998	0.0654907	0.394244	0.93969	233
PC1	ANGPTL1	-0.0772897	0.0665684	0.246827	0.91084	233
PC1	PRSS27	0.0885082	0.0652882	0.176545	0.864188	233
PC1	SORT1	-0.0405393	0.0654905	0.536525	0.93969	233
PC1	SFTPD	-0.020928	0.0655684	0.749882	0.981501	233
PC1	DDC	0.0376213	0.0655592	0.566631	0.948207	233
PC1	SDC4	-0.0311367	0.0652773	0.633823	0.956112	233
PC1	HMOX1	-0.00711616	0.0652655	0.913271	0.981501	233
PC1	SERPINA12	0.133135	0.0650437	0.0418147	0.638851	233
PC1	GH1	-0.0944826	0.0657381	0.152009	0.850384	233
PC1	SPON2	-0.086459	0.0654572	0.187871	0.875835	233
PC1	NECTIN2	-0.112684	0.0649476	0.0840878	0.724946	233
PC1	CHRDL2	-0.0661015	0.0655792	0.314535	0.935415	233
PC1	ROR1	0.0340666	0.0667997	0.610556	0.956112	233
PC1	CA13	0.0699596	0.0663703	0.292957	0.935415	233
PC1	CCL27	0.0140174	0.067848	0.836505	0.981501	233
PC1	AK1	0.00702198	0.0664168	0.915892	0.981501	233
PC1	ANXA4	0.0614887	0.0665033	0.35615	0.93969	233
PC1	CLC	0.112435	0.0648428	0.0842701	0.724946	233
PC1	LEPR	-0.0213852	0.0661976	0.746951	0.981501	233
PC1	TSHB	0.0808052	0.065252	0.216852	0.884575	233
PC1	S100A11	-0.0053805	0.0653244	0.934428	0.98472	233
PC1	VSIR	0.03867	0.0656693	0.556535	0.946819	233
PC1	PCDH17	0.0413252	0.065373	0.527923	0.93969	233
PC1	PDGFRA	-0.109302	0.0650883	0.0944597	0.724946	233
PC1	CDH17	0.0838804	0.0656728	0.202809	0.881484	233
PC1	SNX9	-0.0508945	0.0655163	0.438066	0.93969	233
PC1	NTRK2	0.127847	0.0646599	0.0492156	0.648835	233
PC1	ACY1	0.0438956	0.0663079	0.50864	0.93969	233
PC1	AGXT	0.0547119	0.0672779	0.416935	0.93969	233
PC1	DPP7	0.0469291	0.0659637	0.477537	0.93969	233
PC1	PLIN3	0.0409508	0.0653374	0.531442	0.93969	233
PC1	PLPBP	0.0466395	0.0660129	0.480582	0.93969	233
PC1	ICAM5	-0.0622501	0.0662982	0.34875	0.935415	233
PC1	PRKAR1A	0.0321185	0.066849	0.631356	0.956112	233
PC1	IL6ST	0.0451372	0.0652534	0.489812	0.93969	233
PC1	DCTPP1	0.0422438	0.0652994	0.518328	0.93969	233
PC1	PM20D1	0.0905719	0.0689872	0.190538	0.879044	233
PC1	LACTB2	0.0206254	0.0660232	0.755023	0.981501	233
PC1	FADD	0.0419775	0.0662702	0.527086	0.93969	233
PC1	CGREF1	-0.0224962	0.0657501	0.732554	0.981501	233
PC1	CXCL8	-0.0419367	0.0654023	0.522027	0.93969	233
PC1	LGALS1	0.0250456	0.0657123	0.703452	0.978534	233
PC1	IGFBPL1	-0.0756667	0.0664992	0.256368	0.912484	233
PC1	MNDA	-0.0462298	0.0651049	0.478376	0.93969	233
PC1	CDH6	0.113043	0.0657503	0.0869162	0.724946	233
PC1	IL19	-0.0776306	0.0658653	0.23977	0.91084	233
PC1	ACAN	0.0639213	0.0669397	0.34063	0.935415	233
PC1	PLXNB3	0.0137009	0.0655165	0.834539	0.981501	233
PC1	TYRO3	0.0670852	0.0651006	0.303869	0.935415	233
PC1	EIF4EBP1	-0.0666162	0.0654856	0.310101	0.935415	233
PC1	PDCD6	0.0749792	0.0651088	0.250687	0.91084	233
PC1	APLP1	0.0967667	0.0653287	0.13992	0.820252	233
PC1	CLEC5A	-0.00524058	0.0662085	0.93698	0.984784	233
PC1	GSTA1	0.0962533	0.0676394	0.156087	0.851776	233
PC1	IGSF8	-0.0751437	0.0654411	0.252058	0.91084	233
PC1	MEP1B	0.0775315	0.0661931	0.242698	0.91084	233
PC1	SDC1	-0.128913	0.0646525	0.0473451	0.648835	233
PC1	CDH2	-0.00612517	0.0651992	0.925235	0.982049	233
PC1	MCFD2	-0.0397951	0.0651756	0.542081	0.93969	233
PC1	FCRL1	0.129831	0.0647869	0.0462519	0.648835	233
PC1	GPNMB	-0.0549438	0.0650902	0.399485	0.93969	233
PC1	QDPR	0.0802475	0.0670339	0.232498	0.91084	233
PC1	GHRL	-0.10827	0.0666611	0.105712	0.745046	233
PC1	PPP1R2	0.0618828	0.065521	0.345924	0.935415	233
PC1	CD2AP	-0.0274252	0.0661311	0.678743	0.978534	233
PC1	NADK	0.0163169	0.0656766	0.804014	0.981501	233
PC1	CBLIF	0.0316063	0.0651723	0.628165	0.956112	233
PC1	TINAGL1	0.0222708	0.0654512	0.733969	0.981501	233
PC1	CANT1	-0.00562348	0.0656131	0.931775	0.98472	233
PC1	SSC4D	0.194755	0.0684589	0.00484573	0.338855	233
PC1	OLR1	-0.0473105	0.065115	0.468232	0.93969	233
PC1	LRP11	-0.025183	0.0656194	0.701502	0.978534	233
PC1	SEMA3F	-0.0444395	0.0656318	0.499024	0.93969	233
PC1	LEP	0.0896789	0.069379	0.197454	0.879044	233
PC1	LPL	0.00193818	0.0683985	0.977418	0.9937	233
PC1	ADGRG2	0.115135	0.0669832	0.0869912	0.724946	233
PC1	SIGLEC7	-0.032052	0.0656203	0.625701	0.956112	233
PC1	NPTXR	0.103485	0.0652847	0.114315	0.766947	233
PC1	CDHR5	0.0678021	0.0653772	0.300787	0.935415	233
PC1	THOP1	0.058531	0.0658097	0.374723	0.93969	233
PC1	GLRX	-0.0172687	0.066051	0.793984	0.981501	233
PC1	KITLG	0.0902517	0.0659909	0.172766	0.859961	233
PC1	PILRB	-0.00100146	0.0651988	0.987758	0.9937	233
PC1	CLUL1	-0.0371642	0.067508	0.582502	0.955226	233
PC1	AHCY	0.0114192	0.0666765	0.864168	0.981501	233
PC1	FABP2	0.00188759	0.0652418	0.976944	0.9937	233
PC1	REN	0.0181898	0.0656375	0.781934	0.981501	233
PC1	GDF2	0.0183401	0.0664845	0.782908	0.981501	233
PC1	SOST	0.128224	0.0651128	0.050128	0.648835	233
PC1	NPDC1	-0.0386142	0.0664961	0.562014	0.946841	233
PC1	CXCL5	0.0597598	0.0651014	0.359611	0.93969	233
PC1	CCDC80	-0.0191073	0.0670019	0.775767	0.981501	233
PC1	CTSL	-0.0534407	0.0651424	0.41286	0.93969	233
PC1	NRCAM	0.150088	0.0643983	0.0206432	0.469992	233
PC1	HSPB1	0.0531521	0.0662708	0.423359	0.93969	233
PC1	THBD	0.045024	0.0652476	0.490862	0.93969	233
PC1	KYAT1	0.0432454	0.0657901	0.511632	0.93969	233
PC1	FAM3C	-0.0479307	0.0654194	0.46451	0.93969	233
PC1	TYMP	0.0167339	0.0656006	0.798884	0.981501	233
PC1	PCSK9	-0.0347013	0.0657311	0.59806	0.956112	233
PC1	IGFBP7	-0.0619616	0.0653239	0.34386	0.935415	233
PC1	UMOD	0.0438027	0.0656699	0.505435	0.93969	233
PC1	PLTP	0.0359835	0.0666965	0.590058	0.956112	233
PC1	MFAP5	0.0457935	0.0651525	0.482853	0.93969	233
PC1	LDLR	0.133618	0.0667757	0.0465728	0.648835	233
PC1	CA4	-0.00217044	0.0656283	0.973646	0.9937	233
PC1	EPHB4	-0.0282366	0.0655316	0.666957	0.974553	233
PC1	CDH5	0.174461	0.0645094	0.00735603	0.395623	233
PC1	CES1	-0.0152826	0.068063	0.822541	0.981501	233
PC1	FABP4	-0.116211	0.071271	0.104358	0.745046	233
PC1	IGFBP1	-0.0377998	0.0665687	0.570705	0.950205	233
PC1	ICAM2	0.0262128	0.0651944	0.688007	0.978534	233
PC1	ADAMTS13	0.142102	0.065185	0.0302781	0.559531	233
PC1	IL1RL1	-0.0995443	0.0652016	0.128212	0.779624	233
PC1	GDF15	-0.160694	0.0653534	0.0146799	0.463599	233
PC1	PLA2G1B	0.0079656	0.0651954	0.902863	0.981501	233
PC1	NOTCH3	0.0537777	0.0672599	0.424799	0.93969	233
PC1	LTBP2	-0.14867	0.066536	0.026421	0.547115	233
PC1	TGFBR3	0.00681324	0.0658375	0.917668	0.981501	233
PC1	PEAR1	0.116764	0.064805	0.0728954	0.696652	233
PC1	REG3A	-0.0476302	0.0664894	0.474501	0.93969	233
PC1	XG	-0.014915	0.0722654	0.836668	0.981501	233
PC1	ADGRE5	0.12631	0.0651199	0.0536498	0.665035	233
PC1	FUCA1	0.0226768	0.0655527	0.729712	0.981501	233
PC1	CD209	0.070757	0.0650289	0.277701	0.923926	233
PC1	MB	0.0504325	0.0660756	0.446097	0.93969	233
PC1	DKK3	0.0515583	0.0676306	0.446634	0.93969	233
PC1	TNFRSF10C	0.0212274	0.0652905	0.745385	0.981501	233
PC1	REG1B	-0.122478	0.0647415	0.0597784	0.665035	233
PC1	IL2RA	0.00142989	0.0652557	0.982537	0.9937	233
PC1	PDGFRB	-0.0366877	0.0655485	0.576229	0.953228	233
PC1	MET	0.0591065	0.0650867	0.364771	0.93969	233
PC1	ESAM	-0.0113193	0.0653331	0.862604	0.981501	233
PC1	CA3	-0.020242	0.0656608	0.758148	0.981501	233
PC1	TNFSF13B	-0.161211	0.0642951	0.0128575	0.463599	233
PC1	ALCAM	0.0642234	0.0669752	0.338614	0.935415	233
PC1	MSMB	0.00274896	0.0663771	0.967002	0.9937	233
PC1	CTSB	-0.0238164	0.067218	0.723428	0.981501	233
PC1	ICAM3	0.132412	0.06473	0.0419375	0.638851	233
PC1	DPT	0.0180948	0.0677391	0.789613	0.981501	233
PC1	CRTAC1	0.161087	0.0681834	0.0189868	0.469992	233
PC1	CPA1	-0.0384028	0.0652609	0.55681	0.946819	233
PC1	SERPINA11	-0.0941912	0.0687054	0.171735	0.859961	233
PC1	CXCL16	-0.191808	0.0640511	0.00304979	0.338855	233
PC1	SEMA7A	0.1358	0.064676	0.0368496	0.632908	233
PC1	LGALS3	-0.0777403	0.0659476	0.239694	0.91084	233
PC1	MEGF9	0.190332	0.0645688	0.00353236	0.338855	233
PC1	ENG	0.104128	0.0648207	0.109563	0.762539	233
PC1	ENPP2	0.0501061	0.0725868	0.490709	0.93969	233
PC1	CPB1	0.0507883	0.0651499	0.436454	0.93969	233
PC1	SELE	0.0481007	0.0675013	0.476826	0.93969	233
PC1	PAM	0.064701	0.0651356	0.321599	0.935415	233
PC1	COL6A3	-0.128209	0.0650935	0.0500887	0.648835	233
PC1	CST6	0.0649531	0.0672928	0.335448	0.935415	233
PC1	CSTB	-0.10389	0.0653391	0.113211	0.766947	233
PC1	DLK1	0.0243251	0.0658596	0.712209	0.978635	233
PC1	GUSB	-0.0153261	0.0660477	0.81671	0.981501	233
PC1	SCARF1	-0.0366665	0.0652029	0.574431	0.953228	233
PC1	CELA3A	-0.0502624	0.0651528	0.441233	0.93969	233
PC1	CCN3	-0.0656326	0.0670709	0.328832	0.935415	233
PC1	HYOU1	0.0234962	0.0653537	0.719534	0.981501	233
PC1	LILRB2	-0.0294775	0.065214	0.651688	0.960848	233
PC1	ST6GAL1	-0.101151	0.0649464	0.120744	0.777715	233
PC1	TIE1	0.100044	0.0651038	0.125751	0.777715	233
PC1	SIRPA	0.014762	0.0654815	0.821839	0.981501	233
PC1	PTPRS	0.100325	0.0653834	0.126309	0.777715	233
PC1	CNTN1	0.0874459	0.0657933	0.185137	0.875835	233
PC1	BPIFB1	-0.0123235	0.0651674	0.850177	0.981501	233
PC1	AZU1	0.0130026	0.0656341	0.843137	0.981501	233
PC1	PTPRF	-0.0158178	0.0660632	0.810983	0.981501	233
PC1	NOTCH1	0.159754	0.0647855	0.0144018	0.463599	233
PC1	CHIT1	-0.0415521	0.0657486	0.528027	0.93969	233
PC1	PDGFA	0.018495	0.0653148	0.777305	0.981501	233
PC1	ACP5	-0.0380726	0.0657092	0.562882	0.946841	233
PC1	ITGB2	0.175441	0.0643646	0.00691182	0.395623	233
PC1	FAS	0.0407649	0.0651653	0.532226	0.93969	233
PC1	PLXNB2	-0.0153038	0.0654486	0.815326	0.981501	233
PC1	GAS6	-0.0178178	0.0659503	0.787273	0.981501	233
PC1	EGFR	0.186071	0.064415	0.00424024	0.338855	233
PC1	QPCT	0.0129675	0.0651759	0.84247	0.981501	233
PC1	RNASET2	-0.011668	0.0657677	0.859341	0.981501	233
PC1	SPP1	-0.189457	0.0659721	0.00446474	0.338855	233
PC1	LILRB1	0.0127725	0.0653839	0.845295	0.981501	233
PC1	LILRB5	0.102287	0.0660976	0.123118	0.777715	233
PC1	IGFBP2	-0.0878557	0.0682549	0.199334	0.879044	233
PC1	PI3	-0.0936518	0.0669279	0.163078	0.859961	233
PC1	RETN	-0.00934478	0.0653069	0.886345	0.981501	233
PC1	CCL15	-0.0609417	0.0662096	0.358313	0.93969	233
PC1	PRTN3	-0.0202935	0.0655507	0.757159	0.981501	233
PC1	FAP	0.16594	0.0644878	0.0107075	0.463599	233
PC1	COL18A1	-0.163025	0.0650512	0.0129023	0.463599	233
PC1	AMY2A	0.0532996	0.0662568	0.421977	0.93969	233
PC1	CCL16	-0.0932379	0.0651346	0.15366	0.851776	233
PC1	COL1A1	-0.0502344	0.0652335	0.442052	0.93969	233
PC1	PRCP	0.0913586	0.0654866	0.164345	0.859961	233
PC1	PGLYRP1	-0.0706237	0.0650151	0.278504	0.923926	233
PC1	CD59	-0.0715878	0.0651186	0.272772	0.923926	233
PC1	AMY2B	0.0745398	0.06598	0.259771	0.912484	233
PC1	TCN2	-0.0178524	0.0657593	0.786265	0.981501	233
PC1	SERPINE1	-0.0240008	0.0661271	0.716977	0.981024	233
PC1	MCAM	0.120846	0.0663596	0.069901	0.696652	233
PC1	VASN	-0.0199601	0.0651448	0.759582	0.981501	233
PC1	ART3	-0.0229286	0.0685102	0.738177	0.981501	233
PC1	CNDP1	0.0247691	0.0656812	0.70644	0.978534	233
PC1	IL18BP	0.0343486	0.0655511	0.600787	0.956112	233
PC1	F9	-0.0480027	0.0659583	0.467496	0.93969	233
PC1	ANPEP	0.0196444	0.0651736	0.76337	0.981501	233
PC1	SSC5D	-0.0242463	0.065605	0.712037	0.978635	233
PC1	ITIH3	-0.11895	0.0653109	0.0698678	0.696652	233
PC1	CDH1	-0.00094825	0.0652977	0.988426	0.9937	233
PC1	NCAM1	0.0940519	0.0662777	0.157242	0.851776	233
PC1	OSMR	-0.0271161	0.0656308	0.679876	0.978534	233
PC1	HYAL1	0.0081003	0.065235	0.901289	0.981501	233
PC1	CTSD	-0.0494251	0.0653025	0.449909	0.93969	233
PC1	TNC	-0.111828	0.0650623	0.0870047	0.724946	233
PC1	CD163	0.0399198	0.0652525	0.541294	0.93969	233
PC1	SPARCL1	0.0292559	0.0664889	0.660343	0.96858	233
PC1	NID1	-0.0262979	0.0666621	0.693582	0.978534	233
PC1	AXL	0.0386427	0.0652381	0.554212	0.946819	233
PC1	PRSS2	-0.0417825	0.0654429	0.523815	0.93969	233
PC1	CTSZ	-0.0361684	0.0655746	0.581787	0.955226	233
PC1	CHL1	0.0200596	0.0662278	0.762251	0.981501	233
PC1	THBS4	-0.0141057	0.0656173	0.829983	0.981501	233
PC1	TFRC	-0.146269	0.0651071	0.0256195	0.545249	233
PC1	KIT	0.152488	0.0644374	0.0187933	0.469992	233
PC1	TFF3	-0.0875859	0.0664738	0.188954	0.876711	233
PC1	F7	-0.0114513	0.0668969	0.864235	0.981501	233
PC1	RARRES2	-0.0824281	0.0661231	0.213824	0.881484	233
PC1	APOM	0.0302297	0.0664656	0.649671	0.959806	233
PC1	TIMD4	-0.05493	0.0653659	0.401591	0.93969	233
PC1	ITGB1	0.139907	0.06552	0.0337956	0.610731	233
PC1	CD55	0.0200213	0.0652142	0.759116	0.981501	233
PC1	SELP	0.101493	0.065399	0.122068	0.777715	233
PC1	CD46	0.0611839	0.0653435	0.350083	0.936248	233
PC1	GP1BA	0.0328026	0.0655302	0.617153	0.956112	233
PC1	FCN2	-0.018154	0.066074	0.783754	0.981501	233
PC1	HSPG2	-0.071324	0.0657756	0.279349	0.923926	233
PC1	PCOLCE	0.066695	0.0651154	0.306794	0.935415	233
PC1	IL6R	0.101563	0.0648817	0.118878	0.777715	233
PC1	FCGR3B	0.0322932	0.0654645	0.622278	0.956112	233
PC1	TFPI	0.0474655	0.0656408	0.47035	0.93969	233
PC1	AOC3	-0.00707585	0.0657861	0.91444	0.981501	233
PC1	NRP1	0.0168153	0.0653211	0.797081	0.981501	233
PC1	FCGR2A	0.0136031	0.0664817	0.838055	0.981501	233
PC1	LCN2	-0.0736438	0.0650882	0.259051	0.912484	233
PC1	CR2	0.101159	0.0648492	0.120161	0.777715	233
PC1	ADA2	0.0586445	0.0650651	0.368365	0.93969	233
PC1	VCAM1	0.0117738	0.0657227	0.857983	0.981501	233
PC1	CD93	0.025276	0.0653079	0.699095	0.978534	233
PC1	IGFBP3	-0.0253293	0.0735791	0.730977	0.981501	233
PC1	CHI3L1	-0.0450281	0.0657643	0.494233	0.93969	233
PC1	CST3	-0.0475126	0.0657702	0.470783	0.93969	233
PC1	CCL14	-0.0721142	0.0659628	0.27543	0.923926	233
PC1	PROC	0.0344958	0.0669491	0.606872	0.956112	233
PC1	ANG	-0.0840691	0.0658696	0.203143	0.881484	233
PC1	FETUB	-0.0567123	0.0655662	0.387965	0.93969	233
PC1	COMP	0.046437	0.0664441	0.485331	0.93969	233
PC1	DPP4	0.123866	0.0650855	0.0582781	0.665035	233
PC1	ANGPTL3	-0.0672856	0.0671123	0.317121	0.935415	233
PC1	PTGDS	0.006347	0.0655742	0.922977	0.982049	233
PC1	CA1	-0.0418882	0.0658064	0.525062	0.93969	233
PC1	C2	-0.0760978	0.0653614	0.24553	0.91084	233
PC1	ICAM1	0.000241761	0.0653314	0.997051	0.99807	233
PC1	CCL5	0.0102398	0.0654885	0.875886	0.981501	233
PC1	IGFBP6	-0.00202012	0.0656178	0.975467	0.9937	233
PC1	EFEMP1	-0.00674821	0.066687	0.919486	0.981501	233
PC1	REG1A	-0.0892799	0.0651247	0.171746	0.859961	233
PC1	GGH	0.0261662	0.066933	0.696212	0.978534	233
PC1	TGFBI	0.016421	0.0652963	0.801665	0.981501	233
PC1	TIMP1	-0.10407	0.0656648	0.114376	0.766947	233
PC1	IL10	-0.00316838	0.065352	0.961375	0.9937	233
PC1	AMBN	0.204293	0.0639323	0.00159274	0.338855	233
PC1	LRRN1	0.122315	0.0651642	0.0617855	0.677773	233
PC1	NBN	-0.0152638	0.0651853	0.81507	0.981501	233
PC1	FCRL3	0.11772	0.0653176	0.0728178	0.696652	233
PC1	PRKAB1	-0.00221323	0.0652718	0.97298	0.9937	233
PC1	RABGAP1L	0.00532452	0.066024	0.935795	0.984784	233
PC1	IL22RA1	0.0758698	0.0656917	0.24932	0.91084	233
PC1	SCGN	-0.0733311	0.065958	0.267397	0.923926	233
PC1	MVK	0.0864056	0.0669029	0.19783	0.879044	233
PC1	WNT9A	-0.0549775	0.0673173	0.414954	0.93969	233
PC1	IL3RA	0.167483	0.0655032	0.0112086	0.463599	233
PC1	CXCL12	0.117235	0.0650467	0.0728098	0.696652	233
PC1	IL17A	-0.0250529	0.0652697	0.701455	0.978534	233
PC1	GALNT3	-0.00810454	0.0652555	0.901268	0.981501	233
PC1	IL17C	-0.105688	0.0650847	0.105783	0.745046	233
PC1	TNFRSF13C	0.0754559	0.0650622	0.247358	0.91084	233
PC1	IL17D	0.113411	0.0658662	0.0864483	0.724946	233
PC1	MILR1	0.00765078	0.0654149	0.906996	0.981501	233
PC1	IRAK1	-0.0165656	0.0657179	0.801211	0.981501	233
PC1	IL12RB1	-0.0300288	0.0653764	0.646439	0.959806	233
PC1	IL1RL2	0.0118433	0.0659374	0.857614	0.981501	233
PC1	FGF5	0.0724224	0.0658877	0.272844	0.923926	233
PC1	CSF3	-0.00888023	0.0662601	0.893504	0.981501	233
PC1	AMN	0.046146	0.0655243	0.481988	0.93969	233
PC1	ITGB6	-0.0172841	0.0661011	0.793958	0.981501	233
PC1	JCHAIN	-0.101213	0.0651951	0.121933	0.777715	233
PC1	SLAMF1	0.0313454	0.065236	0.631336	0.956112	233
PC1	ENAH	-0.0393175	0.0651222	0.546607	0.94079	233
PC1	IL15RA	-0.0246175	0.065483	0.707311	0.978534	233
PC1	IL10RA	0.0847317	0.0654966	0.197079	0.879044	233
PC1	PAPPA	0.0858636	0.0649778	0.187677	0.875835	233
PC1	JUN	-0.016118	0.0658875	0.806963	0.981501	233
PC1	LILRB4	-0.069578	0.0653231	0.287936	0.935415	233
PC1	CLEC4D	-0.0577438	0.0653158	0.377585	0.93969	233
PC1	CCL3	-0.123982	0.0649104	0.0573774	0.665035	233
PC1	PARP1	-0.0252241	0.0651407	0.69895	0.978534	233
PC1	FABP9	0.0789349	0.0650236	0.226021	0.899489	233
PC1	ITM2A	-0.0477468	0.0658826	0.469361	0.93969	233
PC1	BACH1	0.00325476	0.0652653	0.96027	0.9937	233
PC1	IFNLR1	0.141737	0.0647756	0.0296715	0.559531	233
PC1	TRAF2	0.0120143	0.0654455	0.854508	0.981501	233
PC1	SULT2A1	0.0198248	0.0660301	0.764267	0.981501	233
PC1	SPINK4	-0.128556	0.0647636	0.048337	0.648835	233
PC1	NUB1	0.0260977	0.0658383	0.692186	0.978534	233
PC1	PSPN	0.039249	0.0815014	0.630569	0.956112	233
PC1	ALDH3A1	-0.0334203	0.0662748	0.614557	0.956112	233
PC1	BCL2L11	-0.00158157	0.0663002	0.980989	0.9937	233
PC1	FOXO1	0.0878171	0.0653142	0.180106	0.869178	233
PC1	BID	0.0364874	0.0660276	0.58107	0.955226	233
PC1	METAP1D	0.0699516	0.0662446	0.2921	0.935415	233
PC1	HLA-DRA	0.0299609	0.0651346	0.645964	0.959806	233
PC1	TBC1D5	0.00159975	0.0655265	0.980544	0.9937	233
PC1	EPO	-0.166544	0.0644037	0.0103307	0.463599	233
PC1	CCL7	-0.0657442	0.0659358	0.319771	0.935415	233
PC1	EDAR	0.0178883	0.0652533	0.784227	0.981501	233
PC1	DPP10	0.0973066	0.0650415	0.136013	0.811929	233
PC1	ITGA6	0.0326272	0.0653445	0.618041	0.956112	233
PC1	FCRL6	0.0250887	0.0668524	0.707796	0.978534	233
PC1	LSP1	0.00693623	0.065227	0.915406	0.981501	233
PC1	STX8	0.00323136	0.0654315	0.960655	0.9937	233
PC1	HLA-E	-0.116794	0.0648853	0.0731747	0.696652	233
PC1	TRIM21	0.0272362	0.066136	0.680856	0.978534	233
PC1	PSIP1	-0.039689	0.0651943	0.543273	0.93969	233
PC1	IL7	0.0130682	0.0654412	0.841898	0.981501	233
PC1	SAMD9L	-0.00954902	0.0657256	0.884613	0.981501	233
PC1	SIGLEC10	0.0205982	0.0652919	0.752686	0.981501	233
PC1	ISM1	0.00722806	0.067272	0.91453	0.981501	233
PC1	SLC39A5	-0.0231469	0.0656137	0.724581	0.981501	233
PC1	BTN3A2	-0.0517233	0.0657873	0.432551	0.93969	233
PC1	MLN	-0.0150071	0.0652999	0.818438	0.981501	233
PC1	PROK1	0.149011	0.0732632	0.0431139	0.638851	233
PC1	NFATC1	0.0737321	0.0653026	0.260044	0.912484	233
PC1	CCL26	0.0618111	0.0657863	0.348427	0.935415	233
PC1	CLEC4C	0.00250209	0.0652829	0.96946	0.9937	233
PC1	CEACAM21	0.071368	0.0650484	0.273727	0.923926	233
PC1	PSMG3	-0.0272581	0.0660401	0.680176	0.978534	233
PC1	COL9A1	-0.00657057	0.0689326	0.924145	0.982049	233
PC1	ARHGEF12	-0.0146475	0.0656526	0.823652	0.981501	233
PC1	CNTNAP2	0.116566	0.0647858	0.0732943	0.696652	233
PC1	MAPK9	-0.00873144	0.0651842	0.893559	0.981501	233
PC1	BCR	0.0193852	0.0656284	0.767973	0.981501	233
PC1	CLIP2	0.0730128	0.0665617	0.273829	0.923926	233
PC1	SELPLG	-0.0592929	0.0654183	0.365695	0.93969	233
PC1	CXADR	-0.0575757	0.0650983	0.377385	0.93969	233
PC1	IL15	-0.124181	0.0647751	0.0564676	0.665035	233
PC1	FCAR	0.0125229	0.065313	0.848119	0.981501	233
PC1	CD83	-0.0327513	0.0655365	0.617737	0.956112	233
PC1	NCR1	0.0203827	0.0655248	0.756032	0.981501	233
PC1	NCF2	-0.0273039	0.0652985	0.676237	0.978534	233
PC1	NPPC	-0.0421127	0.0654407	0.520527	0.93969	233
PC1	CCL28	0.0334447	0.0655766	0.610536	0.956112	233
PC1	PTX3	-0.0454295	0.0664299	0.494748	0.93969	233
PC1	PTH1R	-0.0386714	0.0662923	0.560234	0.946841	233
PC1	EGLN1	0.0214035	0.0654974	0.74413	0.981501	233
PC1	CLEC4A	0.0537425	0.0657629	0.414654	0.93969	233
PC1	OSM	-0.0541811	0.0660633	0.412989	0.93969	233
PC1	HSD11B1	-0.0417883	0.0659438	0.526912	0.93969	233
PC1	IL4R	-0.113319	0.0659157	0.086937	0.724946	233
PC1	IRAK4	0.0241505	0.0666633	0.71748	0.981024	233
PC1	ICAM4	0.0140284	0.0662266	0.832433	0.981501	233
PC1	DECR1	0.0635908	0.0655148	0.332756	0.935415	233
PC1	LY75	0.174358	0.0645614	0.00743738	0.395623	233
PC1	ITGA11	0.190251	0.0642593	0.00339257	0.338855	233
PC1	AXIN1	0.0417903	0.0658908	0.52656	0.93969	233
PC1	CD4	-0.0298654	0.0653189	0.647943	0.959806	233
PC1	IL17RB	-0.00103307	0.0676208	0.987824	0.9937	233
PC1	LTA	0.0810303	0.0649522	0.213475	0.881484	233
PC1	PIK3AP1	-0.00259829	0.0655031	0.968393	0.9937	233
PC1	HEXIM1	-0.0353692	0.0657244	0.591	0.956112	233
PC1	CLEC4G	-0.0908233	0.065033	0.163894	0.859961	233
PC1	NTF3	-0.0773269	0.0651879	0.236767	0.91084	233
PC1	TNFSF11	0.107675	0.0647825	0.0978608	0.726285	233
PC1	MICB_MICA	0.0570085	0.0660206	0.388769	0.93969	233
PC1	CD200R1	0.0940648	0.0652428	0.150735	0.848099	233
PC1	KRT19	-0.109018	0.0652298	0.0960313	0.724946	233
PC1	PTPRM	0.137345	0.0646245	0.0346348	0.610731	233
PC1	CD70	0.0269596	0.0669601	0.687602	0.978534	233
PC1	TGFA	-0.0160526	0.0653522	0.806187	0.981501	233
PC1	IL5RA	-0.0252743	0.0667946	0.705492	0.978534	233
PC1	SLAMF7	0.00824707	0.0652899	0.899594	0.981501	233
PC1	CD200	0.0631455	0.0664823	0.343211	0.935415	233
PC1	GZMB	-0.00951437	0.0652448	0.884187	0.981501	233
PC1	IL32	0.0178769	0.0657185	0.785849	0.981501	233
PC1	LIFR	0.00766741	0.0653778	0.906742	0.981501	233
PC1	CD84	0.0365607	0.0651319	0.575119	0.953228	233
PC1	RAB6A	0.124835	0.0646638	0.0547768	0.665035	233
PC1	TNFSF10	0.0642131	0.0652418	0.32604	0.935415	233
PC1	TLR3	-0.031435	0.0653388	0.630899	0.956112	233
PC1	CXCL6	0.0458295	0.0652306	0.483033	0.93969	233
PC1	PCDH1	0.132107	0.0650746	0.0435034	0.638851	233
PC1	HPCAL1	0.044496	0.0666282	0.504918	0.93969	233
PC1	CD40LG	0.0461321	0.0657962	0.48393	0.93969	233
PC1	CKAP4	-0.0893208	0.0652281	0.172228	0.859961	233
PC1	IDS	0.00745394	0.0651944	0.909073	0.981501	233
PC1	DFFA	0.0395607	0.0655552	0.546792	0.94079	233
PC1	TGFB1	0.00467532	0.0657814	0.943401	0.985796	233
PC1	CXCL17	0.0343514	0.065441	0.600145	0.956112	233
PC1	NUDC	0.0160223	0.0659767	0.80834	0.981501	233
PC1	TNFSF12	0.123936	0.0651018	0.0581987	0.665035	233
PC1	EIF4G1	0.0129869	0.0667977	0.846018	0.981501	233
PC1	BSG	-0.0240611	0.0652694	0.712734	0.978635	233
PC1	DNAJA2	0.0277533	0.0667906	0.678145	0.978534	233
PC1	CD244	0.0747012	0.0651791	0.252954	0.91084	233
PC1	KLRB1	0.094396	0.0649942	0.147766	0.845833	233
PC1	SERPINB8	0.00465242	0.0652833	0.943249	0.985796	233
PC1	KLRD1	0.0173244	0.065852	0.792725	0.981501	233
PC1	IL16	0.0248033	0.0652371	0.704148	0.978534	233
PC1	NFASC	0.0574301	0.0651391	0.378889	0.93969	233
PC1	CD79B	0.0120209	0.0655154	0.854582	0.981501	233
PC1	CLEC7A	-0.0623519	0.0651542	0.339581	0.935415	233
PC1	CD22	0.1356	0.0648434	0.0376138	0.634895	233
PC1	LAMP3	0.0304722	0.0651791	0.640577	0.958906	233
PC1	FCRL2	0.108046	0.0654417	0.100102	0.731344	233
PC1	LAT	0.0349638	0.0658495	0.595957	0.956112	233
PC1	GMPR	0.0150895	0.0669966	0.822003	0.981501	233
PC1	TPSAB1	0.0385151	0.065563	0.557479	0.946819	233
PC1	PPP1R9B	0.0620283	0.0669546	0.355201	0.93969	233
PC1	PRDX5	0.0517522	0.0658171	0.432503	0.93969	233
PC1	ADA	0.0721205	0.0660219	0.275817	0.923926	233
PC1	TNFRSF11A	-0.0996766	0.0651012	0.127124	0.777841	233
PC1	CD160	0.0751206	0.0652705	0.250969	0.91084	233
PC1	HCLS1	0.0424587	0.0663432	0.522821	0.93969	233
PC1	CD6	0.123276	0.0650615	0.0593838	0.665035	233
PC1	VEGFA	-0.100895	0.0655793	0.125302	0.777715	233
PC1	ADAM23	0.0537347	0.0658521	0.415354	0.93969	233
PC1	IL18R1	-0.0625154	0.0654635	0.340602	0.935415	233
PC1	TNFRSF4	0.048577	0.0652777	0.457543	0.93969	233
PC1	C1QA	-0.0315036	0.0668638	0.637974	0.958085	233
PC1	CCL13	0.0442376	0.0651667	0.497926	0.93969	233
PC1	HGF	0.0503016	0.0654641	0.443051	0.93969	233
PC1	MERTK	0.0480513	0.0663155	0.469445	0.93969	233
PC1	AGRP	-0.0581832	0.0656447	0.376367	0.93969	233
PC1	CTSO	-0.016102	0.0663758	0.808541	0.981501	233
PC1	FLT3LG	-0.0683701	0.0657398	0.299432	0.935415	233
PC1	VEGFD	-0.0632601	0.0653254	0.333874	0.935415	233
PC1	CLSTN2	-0.0315955	0.0658351	0.631743	0.956112	233
PC1	FASLG	0.115906	0.0653154	0.0772998	0.724946	233
PC1	IL12B	0.0822997	0.065034	0.206983	0.881484	233
PC1	CDSN	-0.035172	0.0662786	0.596163	0.956112	233
PC1	CCL11	-0.00698545	0.0652621	0.914853	0.981501	233
PC1	KYNU	0.0867206	0.0654493	0.186491	0.875835	233
PC1	LY9	0.0923905	0.0651442	0.157479	0.851776	233
PC1	CCL20	0.0241037	0.0652812	0.712298	0.978635	233
PC1	MMP1	-0.04601	0.0654198	0.48258	0.93969	233
PC1	PGF	-0.0499054	0.0654311	0.446417	0.93969	233
PC1	CCL25	0.0606695	0.065618	0.356155	0.93969	233
PC1	CXCL9	0.0557084	0.0660113	0.399594	0.93969	233
PC1	SMPDL3A	0.0924297	0.0651405	0.157279	0.851776	233
PC1	EPHA1	-0.0260261	0.0652481	0.690354	0.978534	233
PC1	IFNGR1	0.0268641	0.0660029	0.684378	0.978534	233
PC1	CTSC	0.0679706	0.065776	0.302523	0.935415	233
PC1	CD276	-0.0920945	0.0655522	0.161405	0.859961	233
PC1	DBNL	0.0319067	0.0661954	0.630261	0.956112	233
PC1	PKLR	-0.0145461	0.0660391	0.825861	0.981501	233
PC1	NCK2	0.0887532	0.0660289	0.180228	0.869178	233
PC1	CCL21	0.0523432	0.0655299	0.425253	0.93969	233
PC1	MMP10	-0.00194324	0.0653375	0.976299	0.9937	233
PC1	SCGB1A1	0.0555443	0.0683172	0.417042	0.93969	233
PC1	ENPP7	-0.00891437	0.0653998	0.891699	0.981501	233
PC1	SIGLEC1	-0.0191326	0.065244	0.769599	0.981501	233
PC1	F2R	-0.0123478	0.0651772	0.849908	0.981501	233
PC1	CD48	0.117648	0.0653469	0.0731198	0.696652	233
PC1	CCL23	0.0108067	0.0653121	0.868725	0.981501	233
PC1	IL18	0.0919945	0.0656448	0.162449	0.859961	233
PC1	CCL4	-0.0398725	0.0659657	0.546148	0.94079	233
PC1	IL10RB	-0.0036888	0.0651785	0.954917	0.993185	233
PC1	CXCL10	0.0720296	0.0651337	0.269942	0.923926	233
PC1	CRLF1	0.0405598	0.0659067	0.538893	0.93969	233
PC1	IL1RN	-0.154907	0.0663184	0.0203659	0.469992	233
PC1	CRIM1	-0.00507053	0.065857	0.938696	0.984977	233
PC1	TNFRSF13B	0.100231	0.0649045	0.123899	0.777715	233
PC1	ANGPTL4	0.00776289	0.0655802	0.905876	0.981501	233
PC1	CST7	-0.0446373	0.0652881	0.494857	0.93969	233
PC1	ERBB3	0.0439265	0.0689404	0.524652	0.93969	233
PC1	NELL2	0.154357	0.0653645	0.0190405	0.469992	233
PC1	LY6D	-0.0466775	0.0660963	0.480778	0.93969	233
PC1	CCN2	0.0486307	0.0661955	0.463303	0.93969	233
PC1	GLOD4	0.0425003	0.0662019	0.521528	0.93969	233
PC1	DNER	0.176611	0.064127	0.00635838	0.395623	233
PC1	BTN2A1	-0.0204073	0.0657505	0.756559	0.981501	233
PC1	SHMT1	0.0781119	0.0655125	0.23437	0.91084	233
PC1	FGF19	0.0371242	0.0664301	0.576813	0.953228	233
PC1	CD58	0.143564	0.0646621	0.0273837	0.547115	233
PC1	HSPA1A	0.00494421	0.0665683	0.940858	0.985796	233
PC1	CSF1	-0.0895229	0.0649707	0.16958	0.859961	233
PC1	SPINT2	-0.047623	0.0655625	0.46835	0.93969	233
PC1	FIS1	0.0701289	0.0657104	0.286987	0.935415	233
PC1	SCGB3A2	-0.00708042	0.0683565	0.917593	0.981501	233
PC1	CD40	-0.00683701	0.0651776	0.916548	0.981501	233
PC1	OMD	-0.0116339	0.0671612	0.862628	0.981501	233
PC1	ANGPTL2	-0.109448	0.0650287	0.0937253	0.724946	233
PC1	GAL	0.0868704	0.0704111	0.218557	0.886664	233
PC1	SCG3	0.0251679	0.0665138	0.705494	0.978534	233
PC1	SMOC2	0.0268889	0.0653598	0.681166	0.978534	233
PC1	TREM2	-0.09723	0.06581	0.140933	0.821271	233
PC1	MZB1	-0.049243	0.0654402	0.45253	0.93969	233
PC1	TNFSF13	-0.084767	0.0657827	0.19884	0.879044	233
PC1	ROBO1	0.125368	0.0653069	0.056142	0.665035	233
PC1	TNFRSF11B	0.0115465	0.066984	0.863293	0.981501	233
PC1	ENPP5	0.146878	0.0673812	0.0302913	0.559531	233
PC1	LAIR1	-0.0845009	0.0655125	0.198406	0.879044	233
PC1	COLEC12	-0.102658	0.0663155	0.122996	0.777715	233
PC1	SIRPB1	0.000674239	0.0651639	0.991754	0.995822	233
PC1	ANGPT1	0.0400873	0.0655355	0.541351	0.93969	233
PC1	PDGFB	0.0481669	0.0651	0.460124	0.93969	233
PC1	EPCAM	-0.031768	0.0654328	0.627782	0.956112	233
PC1	DNPH1	0.0327947	0.0661763	0.620676	0.956112	233
PC1	CCL17	0.0639709	0.0650556	0.326484	0.935415	233
PC1	MEGF10	0.0849576	0.0655652	0.196358	0.879044	233
PC1	CRHBP	-0.00661541	0.0656083	0.919772	0.981501	233
PC1	LGALS4	-0.0753454	0.0657564	0.253063	0.91084	233
PC1	LHPP	0.0621245	0.0657664	0.345847	0.935415	233
PC1	TPP1	0.0335314	0.0661284	0.612597	0.956112	233
PC1	CRELD2	-0.0100827	0.065179	0.8772	0.981501	233
PC1	CTRC	0.0215062	0.0652146	0.74187	0.981501	233
PC1	MEPE	0.0408897	0.0653954	0.532417	0.93969	233
PC1	CDON	0.00928057	0.0666366	0.889358	0.981501	233
PC1	ADGRE2	0.162114	0.0648488	0.0131249	0.463599	233
PC1	AGER	0.0880743	0.0661007	0.184045	0.875835	233
PC1	IL1R2	0.0374454	0.0658459	0.570129	0.950205	233
PC1	ESM1	-0.0616396	0.0654923	0.347608	0.935415	233
PC1	SPON1	0.0632355	0.0658704	0.338069	0.935415	233
PC1	CXCL1	0.0997405	0.0649764	0.126157	0.777715	233
PC1	PRSS8	0.00301636	0.0661486	0.963669	0.9937	233
PC1	PLAUR	-0.144959	0.0650678	0.0268654	0.547115	233
PC1	PRELP	0.0359865	0.0685818	0.600283	0.956112	233
PC1	MATN2	-0.0221463	0.0659513	0.737331	0.981501	233
PC1	LTBR	-0.0375571	0.0654628	0.566723	0.948207	233
PC1	LAMA4	-0.0443719	0.0655542	0.499169	0.93969	233
PC1	FST	0.105605	0.0657888	0.109824	0.762539	233
PC1	CHRDL1	0.022231	0.068151	0.744569	0.981501	233
PC1	CCL24	-0.0152662	0.0654004	0.815638	0.981501	233
PC1	LGMN	-0.00868973	0.0659081	0.895222	0.981501	233
PC1	DAG1	0.0592632	0.0658356	0.368976	0.93969	233
PC1	PNLIPRP2	0.0260416	0.0654825	0.691231	0.978534	233
PC1	OSCAR	0.0307215	0.0654132	0.63905	0.958085	233
PC1	PON3	0.0805066	0.0658533	0.22277	0.893821	233
PC1	FABP1	-0.00934257	0.0658723	0.88734	0.981501	233
PC1	B4GALT1	-0.031049	0.0652386	0.634578	0.956112	233
PC1	LGALS9	-0.122992	0.0656568	0.062308	0.677773	233
PC1	FSTL3	-0.0411841	0.0659374	0.53286	0.93969	233
PC1	TNFRSF14	-0.0682697	0.0651104	0.295504	0.935415	233
PC1	REG4	0.0422356	0.0654914	0.519636	0.93969	233
PC1	WFIKKN2	0.0298049	0.0655977	0.650001	0.959806	233
PC1	AGRN	-0.0903962	0.065234	0.16718	0.859961	233
PC1	TFF2	-0.154509	0.0658972	0.0198976	0.469992	233
PC1	CXCL3	0.0791701	0.0650238	0.224646	0.897667	233
PC1	NME3	0.149133	0.0652038	0.0230985	0.513942	233
PC1	VSTM1	-0.00134977	0.0652011	0.983502	0.9937	233
PC1	SLC39A14	-0.0582742	0.0662396	0.379917	0.93969	233
PC1	ILKAP	0.0466585	0.0652012	0.474962	0.93969	233
PC1	BAX	0.0758885	0.0650227	0.244381	0.91084	233
PC1	CARHSP1	-0.0092749	0.065731	0.887912	0.981501	233
PC1	GDNF	-0.0360327	0.0651136	0.580541	0.955226	233
PC1	SLIT2	0.0817714	0.0654459	0.212776	0.881484	233
PC1	NOS1	-0.057606	0.0654337	0.379581	0.93969	233
PC1	ODAM	-0.022736	0.065148	0.727417	0.981501	233
PC1	SLC16A1	-0.064085	0.0666369	0.337212	0.935415	233
PC1	C19orf12	0.0567171	0.0659619	0.390773	0.93969	233
PC1	SSB	-0.0594037	0.0660635	0.369496	0.93969	233
PC1	PXN	0.031694	0.0652725	0.62774	0.956112	233
PC1	TST	0.0567768	0.0654961	0.386919	0.93969	233
PC1	TARBP2	0.0503802	0.0654415	0.442182	0.93969	233
PC1	NEFL	-0.11955	0.068221	0.0810438	0.724946	233
PC1	FHIT	0.0730101	0.0664107	0.27276	0.923926	233
PC1	KIRREL2	-0.00613371	0.0658557	0.925875	0.982049	233
PC1	CLSTN1	0.118129	0.065113	0.0709532	0.696652	233
PC1	TDRKH	0.0440869	0.0657996	0.503521	0.93969	233
PC1	KEL	0.0825046	0.0649792	0.205477	0.881484	233
PC1	BRK1	-0.0843395	0.064938	0.195329	0.879044	233
PC1	FMNL1	-0.00842104	0.0653195	0.897534	0.981501	233
PC1	GKN1	-0.0633216	0.0663311	0.340772	0.935415	233
PC1	ANXA10	0.010357	0.065925	0.875302	0.981501	233
PC1	HMOX2	0.0472187	0.0653823	0.470911	0.93969	233
PC1	KLB	-0.0519868	0.0670941	0.439237	0.93969	233
PC1	AKT1S1	0.0187562	0.0659677	0.776419	0.981501	233
PC1	DUSP3	0.0968061	0.065337	0.13981	0.820252	233
PC1	FGR	-0.0352237	0.0654526	0.590992	0.956112	233
PC1	PADI4	-0.0751624	0.0652195	0.250336	0.91084	233
PC1	NOS3	0.120228	0.0648335	0.0649655	0.692613	233
PC1	PLIN1	-0.074479	0.0659526	0.259961	0.912484	233
PC1	PBLD	0.0980162	0.0677184	0.14915	0.845833	233
PC1	TBC1D17	-0.0502685	0.0652862	0.442111	0.93969	233
PC1	PTS	-0.112478	0.0666346	0.0927756	0.724946	233
PC1	NXPH1	0.208103	0.0648782	0.00152978	0.338855	233
PC1	MMP13	-0.0523666	0.0678985	0.441354	0.93969	233
PC1	CDHR1	0.131015	0.0646041	0.0437212	0.638851	233
PC1	SIGLEC15	-0.0696817	0.0650461	0.285177	0.935415	233
PC1	CC2D1A	-0.0144483	0.0656857	0.826097	0.981501	233
PC1	MITD1	0.0632457	0.0660302	0.339159	0.935415	233
PC1	FKBP4	0.0223802	0.066009	0.734884	0.981501	233
PC1	NPM1	0.00906309	0.0652285	0.889617	0.981501	233
PC1	PRDX1	0.0192818	0.0652896	0.768012	0.981501	233
PC1	LPO	0.0148118	0.0662144	0.823194	0.981501	233
PC1	TNFRSF6B	-0.0280553	0.0659546	0.670965	0.977492	233
PC1	LAIR2	0.0153343	0.0658736	0.816137	0.981501	233
PC1	CD274	-0.0127257	0.0652625	0.845571	0.981501	233
PC1	TNFRSF10A	-0.115966	0.0656522	0.0786655	0.724946	233
PC1	FRZB	0.11921	0.0648217	0.0672037	0.696652	233
PC1	PSME1	0.0539586	0.0664003	0.417277	0.93969	233
PC1	LAYN	-0.0444207	0.0668294	0.506919	0.93969	233
PC1	SNCG	0.00206842	0.066446	0.975193	0.9937	233
PC1	BAG3	0.155372	0.0644843	0.0167669	0.469992	233
PC1	CCS	0.0110362	0.0669211	0.869157	0.981501	233
PC1	ADGRB3	-0.0721646	0.0655668	0.272215	0.923926	233
PC1	HNMT	0.0493396	0.0659429	0.455097	0.93969	233
PC1	CX3CL1	0.0148052	0.0657644	0.822083	0.981501	233
PC1	DPEP1	0.0564405	0.0672001	0.401848	0.93969	233
PC1	MAP4K5	0.0274414	0.0660178	0.678043	0.978534	233
PC1	IL18RAP	0.0837489	0.0650056	0.19893	0.879044	233
PC1	CRIP2	0.0331746	0.0661642	0.616573	0.956112	233
PC1	PPP3R1	0.0409549	0.0655437	0.532693	0.93969	233
PC1	DARS1	0.0146623	0.0666294	0.826022	0.981501	233
PC1	MAD1L1	-0.0668738	0.0650507	0.305022	0.935415	233
PC1	EREG	-0.00984448	0.0651666	0.880057	0.981501	233
PC1	SKAP1	0.0942129	0.0651418	0.149468	0.845833	233
PC1	PTPN1	0.0288067	0.0655806	0.66089	0.96858	233
PC1	GGT5	-0.0151658	0.0653102	0.816581	0.981501	233
PC1	CLPP	0.0426869	0.0666092	0.522257	0.93969	233
PC1	PTPRN2	-0.0155544	0.0667171	0.815861	0.981501	233
PC1	NMNAT1	-0.0051253	0.0652985	0.937507	0.984784	233
PC1	CRTAM	0.166813	0.0658327	0.0119484	0.463599	233
PC1	CSF2RA	0.0218771	0.065835	0.739965	0.981501	233
PC1	PSG1	-0.0781985	0.0655527	0.234139	0.91084	233
PC1	DRAXIN	0.0498851	0.066428	0.453445	0.93969	233
PC1	EBAG9	0.0428484	0.0665757	0.520476	0.93969	233
PC1	ULBP2	-0.136463	0.0658457	0.0393413	0.638851	233
PC1	ABHD14B	0.0140105	0.0662004	0.832578	0.981501	233
PC1	PHOSPHO1	-0.0192366	0.0657832	0.770227	0.981501	233
PC1	CRADD	0.0694213	0.0659867	0.293886	0.935415	233
PC1	SPOCK1	0.000462126	0.0656461	0.994389	0.996425	233
PC1	PAEP	-0.064976	0.065321	0.320923	0.935415	233
PC1	WWP2	0.0336167	0.0655952	0.608804	0.956112	233
PC1	APRT	0.00658535	0.0667061	0.921445	0.981605	233
PC1	CLEC10A	0.0744458	0.0651841	0.254611	0.912484	233
PC1	CHMP1A	0.0340893	0.0663072	0.607669	0.956112	233
PC1	NAAA	0.0911989	0.0656422	0.166081	0.859961	233
PC1	SERPINB9	0.0109494	0.0654227	0.867231	0.981501	233
PC1	GFRA3	0.010534	0.0666168	0.874495	0.981501	233
PC1	DKK4	0.045185	0.0655106	0.491059	0.93969	233
PC1	EFNA4	-0.056013	0.0654051	0.392671	0.93969	233
PC1	VWC2	-0.00813232	0.0656758	0.901562	0.981501	233
PC1	FKBP5	-0.0128145	0.0661709	0.846615	0.981501	233
PC1	RSPO1	0.0560415	0.0652816	0.391537	0.93969	233
PC1	WFIKKN1	0.196104	0.0641616	0.00250596	0.338855	233
PC1	CDCP1	-0.0542886	0.0660082	0.411675	0.93969	233
PC1	IFNGR2	0.0617698	0.0651376	0.343978	0.935415	233
PC1	TBCC	0.0438656	0.0660171	0.507066	0.93969	233
PC1	SCARB2	-0.0924983	0.0656185	0.160003	0.859961	233
PC1	GPC5	0.104896	0.0660235	0.113492	0.766947	233
PC1	LY96	0.00814841	0.0655117	0.901123	0.981501	233
PC1	FLRT2	-0.0494662	0.0654465	0.45053	0.93969	233
PC1	TMPRSS5	0.0632936	0.0664162	0.341603	0.935415	233
PC1	SETMAR	0.0814418	0.0653992	0.214293	0.881484	233
PC1	GLB1	0.115764	0.0659558	0.0805661	0.724946	233
PC1	MDGA1	0.0830997	0.0664525	0.212388	0.881484	233
PC1	TXLNA	-0.00927081	0.0658259	0.888121	0.981501	233
PC1	TNFSF14	0.0656783	0.0656423	0.318101	0.935415	233
PC1	MASP1	0.0042354	0.0652672	0.948316	0.988712	233
PC1	STAMBP	0.0412686	0.0660122	0.532484	0.93969	233
PC1	DNMBP	-0.0459064	0.0650872	0.481337	0.93969	233
PC1	IPCEF1	0.0494688	0.0662568	0.456057	0.93969	233
PC1	AFP	0.129382	0.0657699	0.0503692	0.648835	233
PC1	MATN3	0.0078753	0.0659116	0.904998	0.981501	233
PC1	OBP2B	-0.010364	0.0684196	0.879733	0.981501	233
PC1	TNFRSF10B	-0.121336	0.065461	0.0650873	0.692613	233
PC1	EPHB6	0.0420027	0.0663586	0.527387	0.93969	233
PC1	CALCA	-0.0557397	0.0666534	0.40388	0.93969	233
PC1	SFRP1	0.058349	0.0652003	0.37177	0.93969	233
PC1	TNFRSF9	0.0435224	0.0658437	0.50928	0.93969	233
PC1	RBKS	0.0816185	0.0663504	0.219917	0.886664	233
PC1	TCL1A	0.0649106	0.0653347	0.321511	0.935415	233
PC1	CD63	0.0365386	0.0654814	0.577389	0.953228	233
PC1	PSME2	-0.0307755	0.0665463	0.644185	0.959806	233
PC1	ASGR1	-0.0660569	0.065702	0.315765	0.935415	233
PC1	FUT8	0.0988345	0.0650732	0.130187	0.786748	233
PC1	BMP4	0.0256112	0.0651354	0.694538	0.978534	233
PC1	CST5	-0.0753964	0.0672205	0.263195	0.920243	233
PC1	ASAH2	0.189728	0.064991	0.00385832	0.338855	233
PC1	BCAN	0.0765218	0.0655298	0.244126	0.91084	233
PC1	ACVRL1	-0.04307	0.06582	0.513536	0.93969	233
PC1	EIF4B	0.0187274	0.0664572	0.778354	0.981501	233
PC1	ADAM22	0.0436004	0.0658023	0.508255	0.93969	233
PC1	PLA2G10	-0.111165	0.0665619	0.0962645	0.724946	233
PC1	LXN	-0.01624	0.0658402	0.805394	0.981501	233
PC1	CCL2	-0.0693048	0.0656524	0.292249	0.935415	233
PC1	CDH15	0.0256594	0.0667473	0.70102	0.978534	233
PC1	CNTN5	0.117904	0.0693129	0.0902937	0.724946	233
PC1	ROBO2	0.0333445	0.0657268	0.612419	0.956112	233
PC1	CDH3	0.047403	0.0651982	0.467931	0.93969	233
PC1	DDR1	0.00565752	0.0657004	0.931454	0.98472	233
PC1	CD300C	-0.0479605	0.0652704	0.463215	0.93969	233
PC1	PVR	-0.118616	0.0648269	0.0685901	0.696652	233
PC1	TXNDC5	0.00329012	0.0653784	0.959908	0.9937	233
PC1	FUT3_FUT5	-0.0568304	0.066608	0.394436	0.93969	233
PC1	STC1	-0.0400861	0.0652311	0.539479	0.93969	233
PC1	RWDD1	0.0284641	0.0665883	0.669443	0.976729	233
PC1	EZR	-0.0123704	0.0652825	0.849876	0.981501	233
PC1	CD8A	0.0451445	0.0665827	0.498442	0.93969	233
PC1	MMP8	-0.000949908	0.0661349	0.988553	0.9937	233
PC1	SEMA4D	0.0411754	0.0654957	0.530189	0.93969	233
PC1	PDCD5	0.0125131	0.0660532	0.849916	0.981501	233
PC1	NSFL1C	0.00668577	0.0667851	0.920346	0.981501	233
PC1	SERPINB6	0.0330196	0.0655495	0.614931	0.956112	233
PC1	CXCL13	0.111919	0.064776	0.0853743	0.724946	233
PC1	CD34	0.218135	0.0636981	0.000729676	0.338855	233
PC1	VCAN	-0.034135	0.0655588	0.603095	0.956112	233
PC1	PPCDC	0.0572489	0.0661418	0.387644	0.93969	233
PC1	SMPD1	0.0883009	0.0665737	0.18604	0.875835	233
PC1	BST2	-0.0074587	0.065658	0.909655	0.981501	233
PC1	SUMF2	0.0167118	0.0651796	0.797876	0.981501	233
PC1	PRL	-0.0579674	0.0683979	0.3976	0.93969	233
PC1	LBR	-0.0143573	0.0654915	0.826671	0.981501	233
PC1	LAMP2	0.0993072	0.0659575	0.133542	0.802072	233
PC1	ANXA3	0.0505539	0.0665528	0.448271	0.93969	233
PC1	CHGB	-0.0730613	0.0671427	0.277673	0.923926	233
PC1	ADAM8	0.0476359	0.0659659	0.470951	0.93969	233
PC1	CD74	0.015261	0.0654782	0.815915	0.981501	233
PC1	LGALS8	-0.00199294	0.0665118	0.976122	0.9937	233
PC1	FABP5	-0.0417648	0.0656458	0.525272	0.93969	233
PC1	GOLM2	-0.0729113	0.0661573	0.271579	0.923926	233
PC1	RGMB	0.023377	0.0657531	0.722523	0.981501	233
PC1	ENO2	0.048509	0.0662905	0.46506	0.93969	233
PC1	OXT	0.000930512	0.0651985	0.988625	0.9937	233
PC1	SCARF2	-0.0248872	0.0685434	0.716875	0.981024	233
PC1	TNFRSF8	0.0614399	0.065147	0.346625	0.935415	233
PC1	THY1	-0.0334716	0.0660907	0.613028	0.956112	233
PC1	BST1	0.0506514	0.0655599	0.440557	0.93969	233
PC1	TNFRSF21	0.0580329	0.0657949	0.378687	0.93969	233
PC1	CPPED1	0.0325512	0.065862	0.621615	0.956112	233
PC1	CPM	0.134223	0.0655984	0.0418853	0.638851	233
PC1	NCAN	0.0597025	0.0676904	0.378705	0.93969	233
PC1	CTSS	-0.0530659	0.0651975	0.416533	0.93969	233
PC1	NTRK3	0.135879	0.0668426	0.043225	0.638851	233
PC1	SCARA5	-0.0765669	0.0650757	0.240584	0.91084	233
PC1	LRPAP1	-0.0631264	0.066053	0.340235	0.935415	233
PC1	CPA2	-0.0351506	0.0651282	0.589918	0.956112	233
PC1	CLEC1B	-0.0105997	0.0653828	0.871356	0.981501	233
PC1	FOLR2	-0.0691106	0.0656502	0.293584	0.935415	233
PC1	MSR1	-0.0589489	0.0655067	0.369124	0.93969	233
PC1	JAM2	-0.0213593	0.0656431	0.745187	0.981501	233
PC1	RGMA	0.0630441	0.0653561	0.335751	0.935415	233
PC1	DKK1	0.0563533	0.0652736	0.388854	0.93969	233
PC1	CGA	-0.0367947	0.0740109	0.619559	0.956112	233
PC1	ITGAM	0.160926	0.0650435	0.0140826	0.463599	233
PC1	MIF	0.0317347	0.0658434	0.630286	0.956112	233
PC1	NPTX1	0.0628518	0.0652864	0.336709	0.935415	233
PC1	GGT1	0.0263806	0.0665526	0.692189	0.978534	233
PC1	BCAM	0.0649071	0.065599	0.323486	0.935415	233
PC1	STIP1	0.0327315	0.0665757	0.623443	0.956112	233
PC1	AHSP	0.0167876	0.0664908	0.800896	0.981501	233
PC1	DSC2	0.00778425	0.0656269	0.905685	0.981501	233
PC1	CD164	0.145417	0.0645892	0.0253082	0.545249	233
PC1	NRP2	0.0103879	0.0654239	0.873984	0.981501	233
PC1	SIGLEC5	0.0486591	0.066054	0.462085	0.93969	233
PC1	MMP3	-0.0579511	0.0667234	0.386015	0.93969	233
PC1	WARS	0.0340829	0.0651825	0.60156	0.956112	233
PC1	HARS1	0.0570102	0.0664604	0.391896	0.93969	233
PC1	PEBP1	0.0687907	0.0655926	0.295395	0.935415	233
PC1	IL17RA	0.105608	0.0650173	0.105686	0.745046	233
PC1	CLEC14A	0.0135339	0.0653457	0.836106	0.981501	233
PC1	GP6	0.0307529	0.0654025	0.638653	0.958085	233
PC1	CNTN3	0.175434	0.0659462	0.00836015	0.409229	233
PC1	INHBC	-0.00869503	0.0657554	0.894916	0.981501	233
PC1	PIK3IP1	-0.00554804	0.0658375	0.932916	0.98472	233
PC1	NCAM2	0.0451725	0.0652481	0.489439	0.93969	233
PC1	CA6	0.156098	0.0665681	0.0198851	0.469992	233
PC1	SPINK1	-0.114413	0.0659186	0.0839662	0.724946	233
PC1	SUSD2	0.124597	0.0657431	0.0593243	0.665035	233
PC1	MPO	0.0458294	0.0653948	0.484132	0.93969	233
PC1	GUCA2A	-0.0675103	0.0654722	0.303568	0.935415	233
PC1	PIGR	-0.0821198	0.0652449	0.209442	0.881484	233
PC1	MMP9	-0.00688599	0.0659435	0.916925	0.981501	233
PC1	THBS2	-0.154805	0.0644259	0.0170651	0.469992	233
PC1	PLA2G7	0.198772	0.0638489	0.00208668	0.338855	233
PC1	NOMO1	-0.0659924	0.065492	0.314691	0.935415	233
PC1	TNXB	0.143156	0.0650149	0.0286702	0.559531	233
PC1	CD109	0.0188616	0.0652381	0.772752	0.981501	233
PC1	SPINT1	0.0123789	0.0652827	0.849775	0.981501	233
PC1	CD99	0.0104169	0.0657637	0.874282	0.981501	233
PC1	FCRL5	0.0910572	0.0662347	0.170547	0.859961	233
PC1	CLEC11A	-0.109866	0.0650382	0.0925326	0.724946	233
PC1	DSG2	-0.0131975	0.0669825	0.843979	0.981501	233
PC1	SOD2	0.057067	0.0664772	0.391544	0.93969	233
PC1	NUDT5	0.0658431	0.0654553	0.315514	0.935415	233
PC1	IL1R1	0.0749488	0.0659826	0.257191	0.912484	233
PC1	CNTN4	0.0882257	0.0649516	0.175696	0.864188	233
PC1	TMSB10	-0.0145053	0.0652064	0.82416	0.981501	233
PC1	CD177	0.000511094	0.0652353	0.993756	0.996425	233
PC1	TREML2	0.127156	0.0649067	0.0513193	0.652488	233
PC1	MYOC	0.0496294	0.0659704	0.452645	0.93969	233
PC1	CD99L2	-0.0679869	0.065825	0.302767	0.935415	233
PC1	OGN	-0.0781381	0.0679685	0.251498	0.91084	233
PC1	PLAU	0.0465929	0.0659395	0.480534	0.93969	233
PC1	EFNA1	-0.15925	0.0658484	0.0163687	0.469992	233
PC1	IL1RAP	-0.00229051	0.065357	0.972073	0.9937	233
PC1	B4GAT1	0.0222665	0.0651968	0.73302	0.981501	233
PC1	ALDH1A1	0.0335984	0.0672032	0.617589	0.956112	233
PC1	PILRA	0.00363308	0.0652546	0.955649	0.993185	233
PC1	CD300LG	0.0403228	0.0680314	0.553962	0.946819	233
PC1	PECAM1	0.0751937	0.0650345	0.248799	0.91084	233
PC1	GNLY	0.155003	0.0648753	0.0176934	0.469992	233
PC1	FCER2	0.0584406	0.065088	0.370198	0.93969	233
PC1	MFGE8	0.0229045	0.0663607	0.730297	0.981501	233
PC1	TXNRD1	0.0695232	0.0661439	0.294324	0.935415	233
PC1	IL7R	0.126807	0.0662398	0.0568212	0.665035	233
PC1	HAVCR2	-0.0890466	0.065338	0.174265	0.861642	233
PC1	ARSA	0.103973	0.065265	0.112521	0.766947	233
PC1	ITGA5	0.0904931	0.0651783	0.166366	0.859961	233
PC1	BLVRB	-0.0376017	0.0656839	0.567568	0.948207	233
PC1	RELT	-0.050149	0.0651824	0.44247	0.93969	233
PC1	DBI	-0.00157998	0.0652343	0.980698	0.9937	233
PC1	VSIG4	-0.111196	0.0648866	0.0879388	0.724946	233
PC1	TNFRSF1B	-0.0435751	0.0651515	0.50428	0.93969	233
PC1	IGF2R	0.0156901	0.0654054	0.810631	0.981501	233
PC1	TIMP4	-0.0297419	0.0667717	0.656432	0.966386	233
PC1	SPINK5	0.157329	0.0649348	0.0161753	0.469992	233
PC1	CA2	-0.0316235	0.0661679	0.633158	0.956112	233
PC1	CTRB1	0.0205288	0.0652862	0.75347	0.981501	233
PC1	F11R	-0.0473707	0.0651907	0.468184	0.93969	233
PC1	LILRA2	0.068119	0.0666214	0.307633	0.935415	233
PC1	PAMR1	0.0439049	0.0661738	0.507692	0.93969	233
PC1	TFF1	-0.140763	0.0663432	0.0349346	0.610731	233
PC1	TNFRSF1A	-0.0818076	0.0652046	0.210893	0.881484	233
PC1	CLPS	0.0315969	0.0652349	0.628596	0.956112	233
PC1	STC2	0.00546263	0.0656433	0.933752	0.98472	233
PC1	IGFBP4	-0.129131	0.0653715	0.0494312	0.648835	233
PC1	GRN	-0.0388398	0.0653778	0.553044	0.946819	233
PC1	PARK7	0.0391005	0.0666957	0.558283	0.946819	233
PC1	EPHA2	-0.0617892	0.0661123	0.350974	0.936248	233
PC1	RTBDN	-0.0385469	0.0663195	0.561656	0.946841	233
PC1	CA12	-0.134479	0.0645515	0.0383346	0.636094	233
PC1	INPP1	0.0685336	0.0658001	0.298722	0.935415	233
PC1	RET	0.098115	0.0686579	0.154355	0.851776	233
PC1	PPME1	-0.046836	0.0663224	0.48079	0.93969	233
PC1	DTX3	-0.0497215	0.0676195	0.462902	0.93969	233
PC1	LYN	0.0657812	0.0661503	0.321068	0.935415	233
PC1	ICOSLG	0.0384157	0.0656473	0.559	0.946819	233
PC1	OMG	0.106328	0.0650061	0.103285	0.745046	233
PC1	SMAD5	-0.0148829	0.0652231	0.819707	0.981501	233
PC1	PDCD1LG2	-0.0399126	0.065252	0.541364	0.93969	233
PC1	IGF1R	0.0054766	0.0655244	0.933463	0.98472	233
PC1	ADAMTS15	-0.111723	0.0667571	0.0955788	0.724946	233
PC1	SF3B4	0.0354879	0.0667518	0.59549	0.956112	233
PC1	SEPTIN9	0.0123917	0.0657629	0.850706	0.981501	233
PC1	ABL1	-0.063217	0.0653181	0.334149	0.935415	233
PC1	VPS53	0.042748	0.066087	0.518381	0.93969	233
PC1	CDHR2	0.0470605	0.0672104	0.484515	0.93969	233
PC1	POLR2F	-0.0346834	0.0656877	0.598008	0.956112	233
PC1	SERPINA9	0.04119	0.0663818	0.535545	0.93969	233
PC1	TBC1D23	0.0229964	0.0658901	0.727401	0.981501	233
PC1	AIFM1	0.0212855	0.0670887	0.751325	0.981501	233
PC1	MPI	0.0612555	0.066361	0.356945	0.93969	233
PC1	SEZ6L2	0.0119787	0.0668258	0.857898	0.981501	233
PC1	LPCAT2	-0.0547668	0.0651094	0.401141	0.93969	233
PC1	KLK13	-0.077225	0.0651632	0.237206	0.91084	233
PC1	LAT2	0.0379388	0.0657747	0.564641	0.948171	233
PC1	LRP1	-0.111386	0.0661979	0.0938114	0.724946	233
PC1	ADGRG1	-0.0648457	0.0658697	0.325931	0.935415	233
PC1	KRT18	0.0165451	0.0657852	0.801652	0.981501	233
PC1	COX5B	-0.0292617	0.0659832	0.657844	0.967011	233
PC1	CD207	0.0498022	0.0655919	0.448471	0.93969	233
PC1	DDAH1	0.0095729	0.0658215	0.884494	0.981501	233
PC1	FLT1	0.0574549	0.0654126	0.380676	0.93969	233
PC1	RP2	7.73694e-05	0.0657607	0.999062	0.999062	233
PC1	HS3ST3B1	0.0253379	0.0656042	0.699689	0.978534	233
PC1	PSMD9	-0.0325751	0.065506	0.619466	0.956112	233
PC1	DPEP2	0.01881	0.0651452	0.773042	0.981501	233
PC1	CALB1	0.0451924	0.0659956	0.494176	0.93969	233
PC1	MME	0.0987514	0.0666582	0.139859	0.820252	233
PC1	GRPEL1	-0.0222184	0.0660644	0.736942	0.981501	233
PC1	VNN2	-0.0232067	0.0658507	0.724852	0.981501	233
PC1	AARSD1	-0.0482322	0.0656841	0.463514	0.93969	233
PC1	IGSF3	-0.00885654	0.0657538	0.892973	0.981501	233
PC1	DKKL1	0.0949169	0.0652034	0.146844	0.845647	233
PC1	INPPL1	0.00129962	0.0655418	0.984197	0.9937	233
PC1	LAG3	0.0278709	0.0661698	0.674002	0.978534	233
PC1	CD38	0.0150684	0.0657101	0.818828	0.981501	233
PC1	CNPY4	-0.0284423	0.0657552	0.66575	0.974245	233
PC1	CDNF	-0.0161978	0.0657028	0.805491	0.981501	233
PC1	CDKN1A	0.0389628	0.0658055	0.554375	0.946819	233
PC1	KIFBP	0.0417688	0.066363	0.529716	0.93969	233
PC1	TAFA5	-0.0195853	0.0656429	0.765698	0.981501	233
PC1	ST3GAL1	-0.0742089	0.0674228	0.272205	0.923926	233
PC1	ERBIN	0.0586417	0.0663678	0.377846	0.93969	233
PC1	SRP14	0.0146603	0.0652835	0.822519	0.981501	233
PC1	DSG4	0.0821373	0.0649439	0.20725	0.881484	233
PC1	STX4	-0.0566389	0.0653364	0.386915	0.93969	233
PC1	IL12A_IL12B	0.0637169	0.0650737	0.32854	0.935415	233
PC1	CD302	-0.109238	0.0658814	0.0986679	0.726285	233
PC1	SEMA4C	-0.024413	0.0652547	0.708662	0.978534	233
PC1	GFRA2	-0.108597	0.0649803	0.0960433	0.724946	233
PC1	ARSB	0.089894	0.0657724	0.173046	0.859961	233
PC1	SCAMP3	-0.00315314	0.0657234	0.961777	0.9937	233
PC1	LRRC25	-0.0123652	0.0657632	0.851023	0.981501	233
PC1	DRG2	0.0123279	0.0657533	0.851444	0.981501	233
PC1	UBAC1	-0.0250922	0.0659594	0.703987	0.978534	233
PC1	ELOA	-0.0170189	0.0653272	0.794698	0.981501	233
PC1	ERP44	-0.0454044	0.0651553	0.486594	0.93969	233
PC1	KAZALD1	-0.082083	0.0654511	0.21108	0.881484	233
PC1	DPP6	0.172874	0.0642727	0.00767808	0.395623	233
PC1	VPS37A	0.0267258	0.0668258	0.689579	0.978534	233
PC1	PFKFB2	-0.00447371	0.065855	0.945899	0.987244	233
PC1	AREG	-0.0563757	0.065513	0.390399	0.93969	233
PC1	PODXL	0.158798	0.0643574	0.0143414	0.463599	233
PC1	APBB1IP	0.0463548	0.0657748	0.481682	0.93969	233
PC1	OGFR	0.032939	0.0651769	0.613779	0.956112	233
PC1	OPTC	-0.0437093	0.0687855	0.525773	0.93969	233
PC1	DNAJB1	0.0129834	0.0661846	0.844651	0.981501	233
PC1	TMPRSS15	0.0560336	0.0660327	0.397005	0.93969	233
PC1	RBP2	-0.0580581	0.0652702	0.374666	0.93969	233
PC1	CES2	0.109609	0.0651638	0.0939215	0.724946	233
PC1	CCN1	0.0958033	0.065142	0.14275	0.826934	233
PC1	RBP5	-0.0103239	0.0670043	0.877684	0.981501	233
PC1	AMIGO2	0.0261704	0.06529	0.688917	0.978534	233
PC1	GALNT10	-0.00150621	0.0652572	0.981606	0.9937	233
PC1	FAM3B	-0.0296793	0.0651438	0.649112	0.959806	233
PC1	S100A12	-0.0485362	0.0656829	0.460695	0.93969	233
PC1	SIRT2	0.0162464	0.0664202	0.806985	0.981501	233
PC1	GPA33	-0.066533	0.0654717	0.310602	0.935415	233
PC1	GALNT7	0.0818393	0.0651824	0.210561	0.881484	233
PC1	GCNT1	0.0781358	0.0651374	0.231552	0.91084	233
PC1	MSLN	-0.0214879	0.0657438	0.744085	0.981501	233
PC1	VMO1	-0.0440414	0.0654889	0.501942	0.93969	233
PC1	VAT1	-0.0040692	0.0652706	0.950344	0.989773	233
PC1	ALPP	0.00842538	0.06598	0.898502	0.981501	233
PC2	VAMP5	-0.122664	0.0542403	0.0246673	0.234459	233
PC2	SUSD1	0.0132783	0.0555071	0.811151	0.957921	233
PC2	TNF	0.0174389	0.0547655	0.75045	0.931531	233
PC2	CA5A	0.0203442	0.05622	0.717785	0.914925	233
PC2	FABP6	-0.0911503	0.0544034	0.0952105	0.450295	233
PC2	STK11	0.00210678	0.0557841	0.969907	0.991364	233
PC2	ACTA2	-0.158465	0.0559383	0.00502479	0.0946555	233
PC2	EDIL3	-0.0680587	0.0577483	0.239805	0.631099	233
PC2	ZBTB17	-0.0841258	0.0545844	0.124647	0.496799	233
PC2	CEP43	0.0502521	0.055091	0.362642	0.765774	233
PC2	COMT	-0.0100517	0.0553674	0.8561	0.974475	233
PC2	MMP7	-0.00947933	0.0561945	0.866191	0.977232	233
PC2	HNRNPK	-0.0242535	0.0556343	0.663287	0.899388	233
PC2	ADAMTS16	0.0472031	0.057731	0.414413	0.809858	233
PC2	GP2	0.00690575	0.0557459	0.90152	0.980259	233
PC2	MPHOSPH8	-0.0310443	0.05507	0.573493	0.888666	233
PC2	SLITRK6	0.0471257	0.0553497	0.395427	0.796464	233
PC2	GPR37	0.0026863	0.0549483	0.961051	0.987708	233
PC2	THPO	7.78262e-05	0.0549475	0.998871	0.999712	233
PC2	CLEC1A	-0.0907041	0.0544877	0.0973456	0.453816	233
PC2	ENTPD6	0.0250827	0.0547147	0.647081	0.896448	233
PC2	IL6	-0.00494884	0.0551413	0.928566	0.982444	233
PC2	CEACAM8	-0.0245743	0.0548423	0.654512	0.89762	233
PC2	S100P	-0.0546106	0.0548441	0.320426	0.732887	233
PC2	ENTPD5	0.0237401	0.0547259	0.664842	0.900249	233
PC2	ACE2	-0.0335669	0.0553368	0.544723	0.882302	233
PC2	DCN	-0.085638	0.0597486	0.153134	0.545047	233
PC2	GLO1	0.0137832	0.0549673	0.802231	0.95545	233
PC2	PAG1	-0.012633	0.0557661	0.820987	0.962152	233
PC2	ADAM15	-0.0601646	0.0552556	0.277368	0.687452	233
PC2	USP8	0.0258913	0.0562108	0.645515	0.896448	233
PC2	BMP6	-0.0496189	0.0548475	0.366591	0.770156	233
PC2	CTSH	0.0791319	0.0545128	0.147976	0.536549	233
PC2	BAG6	-0.0723293	0.0550935	0.190549	0.581143	233
PC2	MSTN	0.114471	0.0559936	0.0420623	0.354991	233
PC2	BOC	-0.0300077	0.0548174	0.584629	0.891513	233
PC2	ADH4	0.031823	0.0573234	0.579335	0.891513	233
PC2	TIA1	0.0318548	0.0556875	0.567864	0.888082	233
PC2	CNPY2	-0.0954732	0.0547189	0.082362	0.449924	233
PC2	COL4A1	-0.143266	0.054042	0.00858542	0.135984	233
PC2	LILRA5	-0.0302465	0.055514	0.586391	0.891704	233
PC2	MARCO	-0.0434417	0.0550229	0.430625	0.818472	233
PC2	ANGPTL1	-0.0981069	0.0557039	0.0795355	0.449703	233
PC2	PRSS27	-0.0798758	0.0548063	0.14637	0.536549	233
PC2	SORT1	-0.0151199	0.0550471	0.783816	0.948523	233
PC2	SFTPD	0.071304	0.0548859	0.195205	0.588019	233
PC2	DDC	-0.155658	0.054139	0.00441871	0.0893828	233
PC2	SDC4	0.109615	0.054378	0.044989	0.358202	233
PC2	HMOX1	-0.0386671	0.0547631	0.480856	0.857206	233
PC2	SERPINA12	0.0334898	0.055088	0.543834	0.882302	233
PC2	GH1	-0.17867	0.0541954	0.0011336	0.0528475	233
PC2	SPON2	-0.0947137	0.0548352	0.0854724	0.449924	233
PC2	NECTIN2	-0.104766	0.0544734	0.0556882	0.383935	233
PC2	CHRDL2	0.00894473	0.0552035	0.871424	0.977232	233
PC2	ROR1	-0.145076	0.0553171	0.00931131	0.140243	233
PC2	CA13	-0.00310138	0.0558838	0.955791	0.987708	233
PC2	CCL27	-0.0499103	0.0569002	0.381322	0.784152	233
PC2	AK1	0.0437507	0.0557146	0.43311	0.819396	233
PC2	ANXA4	0.0357738	0.0559151	0.522951	0.87516	233
PC2	CLC	-0.00277491	0.0548222	0.959675	0.987708	233
PC2	LEPR	-0.0659431	0.0554458	0.235543	0.626622	233
PC2	TSHB	0.0897667	0.0546722	0.101981	0.455244	233
PC2	S100A11	0.0732148	0.0546578	0.181732	0.572073	233
PC2	VSIR	-0.0310817	0.0551638	0.573685	0.888666	233
PC2	PCDH17	0.0162274	0.0549489	0.768018	0.937708	233
PC2	PDGFRA	-0.0519059	0.0549009	0.345427	0.751495	233
PC2	CDH17	-0.0545134	0.0552421	0.324778	0.736013	233
PC2	SNX9	-0.0547598	0.0549853	0.320351	0.732887	233
PC2	NTRK2	0.151876	0.0538468	0.00521508	0.0963313	233
PC2	ACY1	0.100684	0.0553516	0.0702195	0.420272	233
PC2	AGXT	-0.0259872	0.056567	0.646378	0.896448	233
PC2	DPP7	-0.0317809	0.055429	0.566962	0.888082	233
PC2	PLIN3	-0.0370872	0.0548739	0.499811	0.859956	233
PC2	PLPBP	0.00323077	0.055509	0.953638	0.986904	233
PC2	ICAM5	-0.0204013	0.0557794	0.71489	0.914526	233
PC2	PRKAR1A	-0.0104046	0.0561754	0.853223	0.974475	233
PC2	IL6ST	-0.047285	0.0547792	0.388934	0.793264	233
PC2	DCTPP1	0.0255307	0.0548738	0.642187	0.895863	233
PC2	PM20D1	0.135677	0.0574698	0.0190724	0.214083	233
PC2	LACTB2	-0.0275715	0.0554395	0.619436	0.895489	233
PC2	FADD	0.0143505	0.0557058	0.796938	0.95545	233
PC2	CGREF1	-0.0108194	0.0552377	0.844885	0.972636	233
PC2	CXCL8	-0.0183664	0.054972	0.738607	0.925088	233
PC2	LGALS1	0.0941747	0.0548621	0.08741	0.449924	233
PC2	IGFBPL1	-0.0640526	0.055855	0.252675	0.654028	233
PC2	MNDA	0.0519125	0.0546389	0.343062	0.75136	233
PC2	CDH6	-0.0338369	0.0555387	0.542964	0.882302	233
PC2	IL19	-0.0639481	0.0553314	0.248996	0.650046	233
PC2	ACAN	-0.163298	0.0552962	0.00347316	0.0776574	233
PC2	PLXNB3	0.0678026	0.0548546	0.217709	0.616368	233
PC2	TYRO3	0.083235	0.0545326	0.128307	0.500447	233
PC2	EIF4EBP1	-0.0245929	0.0551062	0.655816	0.89762	233
PC2	PDCD6	0.0880013	0.0545385	0.108	0.461842	233
PC2	APLP1	-0.128067	0.0544832	0.0195938	0.214083	233
PC2	CLEC5A	-0.169887	0.0544691	0.00204768	0.0663974	233
PC2	GSTA1	0.0700877	0.0568776	0.219118	0.616368	233
PC2	IGSF8	-0.0747536	0.054905	0.174691	0.5663	233
PC2	MEP1B	0.254964	0.0531605	2.91473e-06	0.000570703	233
PC2	SDC1	-0.0823146	0.0545049	0.132365	0.503562	233
PC2	CDH2	0.0661844	0.0545916	0.226626	0.624781	233
PC2	MCFD2	-0.0442121	0.0547123	0.419881	0.812378	233
PC2	FCRL1	0.102836	0.054472	0.0603092	0.394951	233
PC2	GPNMB	-0.0445699	0.0546797	0.415857	0.810437	233
PC2	QDPR	0.00697525	0.0564806	0.901821	0.980259	233
PC2	GHRL	-0.184231	0.0549834	0.00094284	0.0509488	233
PC2	PPP1R2	0.0223481	0.0551231	0.685546	0.904514	233
PC2	CD2AP	0.031466	0.0555302	0.571509	0.888666	233
PC2	NADK	0.0960547	0.0548076	0.0810122	0.449924	233
PC2	CBLIF	0.0941427	0.0544166	0.0849709	0.449924	233
PC2	TINAGL1	0.0331734	0.0549473	0.54662	0.882302	233
PC2	CANT1	0.00475382	0.0551132	0.931339	0.982444	233
PC2	SSC4D	0.232632	0.0564553	5.28205e-05	0.00558023	233
PC2	OLR1	0.0727777	0.0545462	0.18345	0.572073	233
PC2	LRP11	-0.0572872	0.0550061	0.298755	0.70984	233
PC2	SEMA3F	0.034854	0.0551359	0.527922	0.879869	233
PC2	LEP	0.377362	0.0529063	1.28089e-11	1.25399e-08	233
PC2	LPL	-0.0688081	0.0572727	0.230832	0.626622	233
PC2	ADGRG2	-0.0569045	0.0565007	0.314928	0.726008	233
PC2	SIGLEC7	0.0181708	0.0551348	0.742026	0.926586	233
PC2	NPTXR	-0.107993	0.0546735	0.0494434	0.366639	233
PC2	CDHR5	0.169738	0.0538889	0.00185163	0.0663974	233
PC2	THOP1	0.0916688	0.0550413	0.0971894	0.453816	233
PC2	GLRX	0.00689757	0.0554874	0.90118	0.980259	233
PC2	KITLG	0.13052	0.0549841	0.0184329	0.212304	233
PC2	PILRB	-0.0996061	0.0543682	0.0682404	0.419689	233
PC2	CLUL1	-0.0797718	0.0564969	0.159317	0.553052	233
PC2	AHCY	0.00100415	0.0560099	0.985712	0.995554	233
PC2	FABP2	-0.0768177	0.0545658	0.160546	0.553052	233
PC2	REN	0.195313	0.0536112	0.000333174	0.0232984	233
PC2	GDF2	0.00907365	0.0558511	0.871086	0.977232	233
PC2	SOST	0.0763723	0.0549226	0.165714	0.560277	233
PC2	NPDC1	-0.0462227	0.0558124	0.40843	0.804534	233
PC2	CXCL5	0.0433308	0.0547089	0.429166	0.818472	233
PC2	CCDC80	-0.105018	0.0558602	0.0613762	0.397574	233
PC2	CTSL	-0.0868549	0.0544967	0.112368	0.46812	233
PC2	NRCAM	0.109782	0.0542476	0.0441597	0.358202	233
PC2	HSPB1	-0.0286391	0.0557116	0.607705	0.895489	233
PC2	THBD	-0.0542622	0.0547458	0.32265	0.732887	233
PC2	KYAT1	-0.065737	0.0551431	0.234449	0.626622	233
PC2	FAM3C	-0.0620169	0.0548619	0.259483	0.661547	233
PC2	TYMP	-0.0129932	0.0551038	0.813803	0.958822	233
PC2	PCSK9	-0.00455297	0.055245	0.934389	0.982444	233
PC2	IGFBP7	-0.0264567	0.0549501	0.630643	0.895863	233
PC2	UMOD	-0.0560601	0.05509	0.309937	0.722835	233
PC2	PLTP	-0.0863746	0.0557674	0.122802	0.495476	233
PC2	MFAP5	0.0993646	0.0543903	0.0690193	0.419689	233
PC2	LDLR	0.1603	0.0555774	0.00429738	0.0893828	233
PC2	CA4	0.0656691	0.054955	0.233338	0.626622	233
PC2	EPHB4	-0.0832486	0.0547915	0.130049	0.501381	233
PC2	CDH5	-0.0223735	0.0550247	0.684675	0.904514	233
PC2	CES1	0.177443	0.055962	0.00172809	0.0663974	233
PC2	FABP4	0.135638	0.0595413	0.0236465	0.23186	233
PC2	IGFBP1	-0.329703	0.0515392	8.81832e-10	4.31657e-07	233
PC2	ICAM2	-0.051734	0.054674	0.345031	0.751495	233
PC2	ADAMTS13	0.174466	0.054104	0.00144532	0.0593433	233
PC2	IL1RL1	-0.0729181	0.0548342	0.18491	0.572816	233
PC2	GDF15	-0.0413548	0.0555477	0.457343	0.838462	233
PC2	PLA2G1B	-0.0947681	0.0544048	0.0828674	0.449924	233
PC2	NOTCH3	-0.028601	0.0565436	0.613468	0.895489	233
PC2	LTBP2	-0.126577	0.0558717	0.0244173	0.234358	233
PC2	TGFBR3	-0.0808597	0.0550442	0.143206	0.533075	233
PC2	PEAR1	-0.00529828	0.0548178	0.923087	0.981843	233
PC2	REG3A	-0.105438	0.0554759	0.0586091	0.391386	233
PC2	XG	2.19139e-05	0.0607065	0.999712	0.999712	233
PC2	ADGRE5	-0.0320037	0.0551058	0.561968	0.885261	233
PC2	FUCA1	0.0799086	0.0548231	0.146328	0.536549	233
PC2	CD209	-0.0259088	0.0547367	0.636425	0.895863	233
PC2	MB	0.109093	0.0551026	0.0489215	0.366639	233
PC2	DKK3	-0.110794	0.0564066	0.050716	0.367785	233
PC2	TNFRSF10C	-0.00569788	0.0548536	0.91736	0.980487	233
PC2	REG1B	-0.117671	0.0542499	0.0311079	0.278324	233
PC2	IL2RA	-0.0999926	0.0544133	0.0674094	0.419689	233
PC2	PDGFRB	0.0735916	0.0548815	0.181276	0.572073	233
PC2	MET	0.0104139	0.0547651	0.849355	0.972636	233
PC2	ESAM	-0.0895016	0.054562	0.102302	0.455244	233
PC2	CA3	0.0291606	0.055131	0.597364	0.895489	233
PC2	TNFSF13B	-0.0725882	0.0545318	0.184474	0.572816	233
PC2	ALCAM	0.0130661	0.0563635	0.816886	0.960061	233
PC2	MSMB	-0.00453843	0.0557543	0.935195	0.982444	233
PC2	CTSB	-0.170097	0.0553469	0.00237376	0.0663974	233
PC2	ICAM3	-0.0877187	0.0545588	0.10926	0.461842	233
PC2	DPT	0.103225	0.0564975	0.06899	0.419689	233
PC2	CRTAC1	-0.000988998	0.0579659	0.986402	0.995554	233
PC2	CPA1	-0.0169752	0.0548473	0.757224	0.933463	233
PC2	SERPINA11	-0.104583	0.0575333	0.0704031	0.420272	233
PC2	CXCL16	-0.0554117	0.054722	0.312318	0.722835	233
PC2	SEMA7A	0.0751273	0.0546213	0.170345	0.5614	233
PC2	LGALS3	0.0577845	0.0554306	0.298295	0.70984	233
PC2	MEGF9	0.0943938	0.0549021	0.0869089	0.449924	233
PC2	ENG	0.0680859	0.0545683	0.213408	0.616368	233
PC2	ENPP2	0.128556	0.0604402	0.0344906	0.304201	233
PC2	CPB1	0.0210684	0.0547789	0.700884	0.912898	233
PC2	SELE	0.141317	0.0559885	0.0122794	0.171736	233
PC2	PAM	0.0424327	0.0547581	0.439191	0.820317	233
PC2	COL6A3	-0.0234394	0.0551161	0.671037	0.902398	233
PC2	CST6	0.0292623	0.0566059	0.605692	0.895489	233
PC2	CSTB	-0.0184088	0.0551717	0.738939	0.925088	233
PC2	DLK1	0.0677526	0.0551552	0.220558	0.616368	233
PC2	GUSB	0.0766544	0.055253	0.166689	0.560277	233
PC2	SCARF1	-0.035606	0.0547558	0.516171	0.872765	233
PC2	CELA3A	-0.0747908	0.0545743	0.171891	0.562814	233
PC2	CCN3	-0.106857	0.0560119	0.0576751	0.391386	233
PC2	HYOU1	-0.0612758	0.0547612	0.264328	0.668675	233
PC2	LILRB2	-0.0589139	0.0546639	0.28228	0.69786	233
PC2	ST6GAL1	0.00899717	0.0548381	0.869822	0.977232	233
PC2	TIE1	0.0307744	0.0549289	0.57585	0.889208	233
PC2	SIRPA	-0.0544676	0.0548908	0.322103	0.732887	233
PC2	PTPRS	-0.0175526	0.0551896	0.750743	0.931531	233
PC2	CNTN1	0.0399103	0.0554145	0.472128	0.852791	233
PC2	BPIFB1	0.0216145	0.0547244	0.693232	0.912197	233
PC2	AZU1	0.0318879	0.0550953	0.563308	0.885261	233
PC2	PTPRF	-0.0115329	0.055493	0.83555	0.96628	233
PC2	NOTCH1	0.0384541	0.0550772	0.485769	0.857206	233
PC2	CHIT1	0.0307537	0.0552377	0.57824	0.891492	233
PC2	PDGFA	0.0899586	0.0545492	0.100492	0.455244	233
PC2	ACP5	-0.00371577	0.0552338	0.946423	0.983596	233
PC2	ITGB2	-0.0399818	0.0548709	0.466959	0.849727	233
PC2	FAS	-0.00694753	0.0547818	0.899193	0.980259	233
PC2	PLXNB2	0.127617	0.054331	0.0196808	0.214083	233
PC2	GAS6	-0.0956401	0.0550435	0.0836373	0.449924	233
PC2	EGFR	0.148765	0.0541994	0.00653571	0.114258	233
PC2	QPCT	-0.0274454	0.0547206	0.616463	0.895489	233
PC2	RNASET2	-0.0246953	0.0552227	0.655158	0.89762	233
PC2	SPP1	-0.167922	0.0553014	0.00267059	0.0670387	233
PC2	LILRB1	-5.02011e-05	0.0549252	0.999272	0.999712	233
PC2	LILRB5	0.0451605	0.0557298	0.418582	0.811468	233
PC2	IGFBP2	-0.299391	0.0540309	8.23223e-08	2.68645e-05	233
PC2	PI3	-0.0891669	0.056149	0.113657	0.471484	233
PC2	RETN	-0.0647202	0.0546915	0.23789	0.62855	233
PC2	CCL15	-0.0489016	0.0556232	0.380237	0.784152	233
PC2	PRTN3	-0.0424762	0.0550007	0.440742	0.820317	233
PC2	FAP	0.106487	0.0544929	0.0519009	0.37361	233
PC2	COL18A1	0.00404941	0.0553848	0.941779	0.983596	233
PC2	AMY2A	-0.109962	0.0552566	0.0477777	0.366639	233
PC2	CCL16	0.0916462	0.0546207	0.0947377	0.450234	233
PC2	COL1A1	-0.0123024	0.0548592	0.82276	0.962152	233
PC2	PRCP	0.130797	0.0545598	0.0173183	0.207023	233
PC2	PGLYRP1	-0.0311723	0.0547126	0.569408	0.888666	233
PC2	CD59	-0.0432679	0.0547673	0.430327	0.818472	233
PC2	AMY2B	-0.092891	0.0552356	0.0939853	0.450234	233
PC2	TCN2	-0.00669835	0.0552431	0.903598	0.980259	233
PC2	SERPINE1	0.143689	0.0547435	0.00925429	0.140243	233
PC2	MCAM	0.0447647	0.0560644	0.425436	0.816088	233
PC2	VASN	0.0281677	0.0546993	0.607081	0.895489	233
PC2	ART3	-0.124804	0.0569668	0.029474	0.267177	233
PC2	CNDP1	0.149942	0.0542907	0.00621417	0.110612	233
PC2	IL18BP	-0.102486	0.0546762	0.062146	0.397574	233
PC2	F9	0.244604	0.0530597	6.69371e-06	0.00109219	233
PC2	ANPEP	-0.00618165	0.0547533	0.910209	0.980259	233
PC2	SSC5D	0.0968978	0.0547496	0.0780851	0.449678	233
PC2	ITIH3	-0.0847589	0.0549706	0.12448	0.496799	233
PC2	CDH1	-0.0707357	0.0546487	0.196841	0.591128	233
PC2	NCAM1	-0.047753	0.0558265	0.393234	0.796464	233
PC2	OSMR	-0.00658519	0.0551469	0.905054	0.980259	233
PC2	HYAL1	0.042265	0.0547262	0.440733	0.820317	233
PC2	CTSD	0.111734	0.0544222	0.0411993	0.350731	233
PC2	TNC	-0.00647649	0.0550002	0.906366	0.980259	233
PC2	CD163	-0.052667	0.0547445	0.337039	0.746144	233
PC2	SPARCL1	-0.00690882	0.0558705	0.901695	0.980259	233
PC2	NID1	0.0307886	0.0559763	0.582836	0.891513	233
PC2	AXL	-0.0567678	0.0547117	0.30056	0.710418	233
PC2	PRSS2	-0.00384041	0.0550185	0.944412	0.983596	233
PC2	CTSZ	-0.0608925	0.0549703	0.269139	0.672101	233
PC2	CHL1	-0.0779098	0.0554019	0.161001	0.553052	233
PC2	THBS4	-0.0383914	0.0550638	0.486375	0.857206	233
PC2	TFRC	0.0273684	0.0552579	0.620874	0.895489	233
PC2	KIT	0.0751614	0.0545578	0.169657	0.56113	233
PC2	TFF3	-0.128292	0.0554024	0.0214627	0.225377	233
PC2	F7	0.165388	0.055122	0.00299466	0.0708507	233
PC2	RARRES2	0.0688853	0.0555435	0.216169	0.616368	233
PC2	APOM	0.0163698	0.0558439	0.769684	0.937708	233
PC2	TIMD4	0.024386	0.0549665	0.657714	0.89762	233
PC2	ITGB1	0.0288813	0.0555473	0.603607	0.895489	233
PC2	CD55	-0.0359091	0.054738	0.512471	0.868009	233
PC2	SELP	0.0279454	0.0551905	0.613103	0.895489	233
PC2	CD46	-0.0328134	0.0549489	0.550989	0.882625	233
PC2	GP1BA	-0.0564385	0.0549472	0.305438	0.715369	233
PC2	FCN2	0.152705	0.0545845	0.00558678	0.101286	233
PC2	HSPG2	-0.0403317	0.0553271	0.466767	0.849727	233
PC2	PCOLCE	-0.01195	0.0548146	0.827617	0.964568	233
PC2	IL6R	0.0233925	0.0547678	0.669692	0.902171	233
PC2	FCGR3B	-0.118015	0.054462	0.0312724	0.278324	233
PC2	TFPI	0.00629058	0.0551977	0.909366	0.980259	233
PC2	AOC3	0.0518435	0.0551535	0.348215	0.755882	233
PC2	NRP1	-0.010113	0.0548717	0.853939	0.974475	233
PC2	FCGR2A	0.0099152	0.055844	0.859232	0.974475	233
PC2	LCN2	-0.0351078	0.0547758	0.522205	0.87516	233
PC2	CR2	0.122787	0.0541557	0.0243054	0.234358	233
PC2	ADA2	0.0199542	0.0547338	0.715771	0.914526	233
PC2	VCAM1	-0.0843864	0.0549267	0.125834	0.496799	233
PC2	CD93	-0.0527965	0.0547637	0.336024	0.746144	233
PC2	IGFBP3	-0.116605	0.0613383	0.0585556	0.391386	233
PC2	CHI3L1	-0.125334	0.0546729	0.0227891	0.230457	233
PC2	CST3	-0.0132592	0.055301	0.810728	0.957921	233
PC2	CCL14	-0.0770438	0.0553175	0.165044	0.560277	233
PC2	PROC	0.146871	0.0554245	0.00861188	0.135984	233
PC2	ANG	-0.0166474	0.0555141	0.764543	0.937708	233
PC2	FETUB	0.0491312	0.055068	0.373227	0.782417	233
PC2	COMP	0.0492603	0.0557757	0.378062	0.784152	233
PC2	DPP4	0.0696628	0.054908	0.205829	0.603314	233
PC2	ANGPTL3	-0.0181626	0.0564833	0.748081	0.93067	233
PC2	PTGDS	-0.062252	0.0549278	0.258256	0.661547	233
PC2	CA1	0.0146203	0.055316	0.791783	0.954625	233
PC2	C2	0.109569	0.0545859	0.0458955	0.358202	233
PC2	ICAM1	-0.0051245	0.0548755	0.92568	0.981843	233
PC2	CCL5	0.0244782	0.0549876	0.656626	0.89762	233
PC2	IGFBP6	-0.00267379	0.0551169	0.961351	0.987708	233
PC2	EFEMP1	-0.0337562	0.055972	0.547046	0.882302	233
PC2	REG1A	-0.13683	0.0541776	0.012227	0.171736	233
PC2	GGH	0.197764	0.0547011	0.000368835	0.0240727	233
PC2	TGFBI	0.0349667	0.054806	0.524105	0.875595	233
PC2	TIMP1	-0.0541855	0.0553425	0.328567	0.739944	233
PC2	IL10	-0.107407	0.0544333	0.0496768	0.366639	233
PC2	AMBN	-0.0257795	0.054859	0.638857	0.895863	233
PC2	LRRN1	0.0934626	0.0548086	0.0895033	0.449924	233
PC2	NBN	0.0127189	0.0547539	0.816519	0.960061	233
PC2	FCRL3	0.0272496	0.0552233	0.622172	0.895489	233
PC2	PRKAB1	-0.0609059	0.0546787	0.266496	0.670692	233
PC2	RABGAP1L	-0.009155	0.0554558	0.869022	0.977232	233
PC2	IL22RA1	-0.0760719	0.0551108	0.168827	0.560277	233
PC2	SCGN	-0.0585109	0.0554175	0.292163	0.705198	233
PC2	MVK	0.035043	0.0563533	0.534663	0.882302	233
PC2	WNT9A	-0.163752	0.0555834	0.00355092	0.0776574	233
PC2	IL3RA	-0.0360776	0.0557498	0.518193	0.873168	233
PC2	CXCL12	0.0158214	0.0550136	0.77392	0.937708	233
PC2	IL17A	-0.123621	0.0542305	0.0235553	0.23186	233
PC2	GALNT3	-0.0264097	0.0547868	0.630234	0.895863	233
PC2	IL17C	-0.0661842	0.0548089	0.228468	0.626527	233
PC2	TNFRSF13C	0.0309761	0.0547724	0.572259	0.888666	233
PC2	IL17D	0.00834212	0.05568	0.881036	0.980259	233
PC2	MILR1	-0.0261497	0.0549212	0.634435	0.895863	233
PC2	IRAK1	-0.0340004	0.0551631	0.538268	0.882302	233
PC2	IL12RB1	-0.0893918	0.0546211	0.103092	0.456685	233
PC2	IL1RL2	0.0513019	0.0552856	0.354414	0.763798	233
PC2	FGF5	-0.076441	0.0552592	0.167915	0.560277	233
PC2	CSF3	0.0381051	0.0556018	0.493834	0.857206	233
PC2	AMN	0.0919741	0.0547619	0.0944127	0.450234	233
PC2	ITGB6	-0.0284876	0.0554994	0.608239	0.895489	233
PC2	JCHAIN	-0.0472989	0.0549607	0.390361	0.794518	233
PC2	SLAMF1	-0.107035	0.0543658	0.0501834	0.366639	233
PC2	ENAH	-0.0916423	0.0544084	0.093478	0.450234	233
PC2	IL15RA	-0.0867581	0.0547213	0.114243	0.471916	233
PC2	IL10RA	-0.0432594	0.0551419	0.433552	0.819396	233
PC2	PAPPA	-0.0076779	0.0547849	0.888668	0.980259	233
PC2	JUN	0.00185801	0.0553507	0.973251	0.991364	233
PC2	LILRB4	-0.073101	0.0547927	0.183484	0.572073	233
PC2	CLEC4D	-0.0449493	0.0548766	0.413583	0.809858	233
PC2	CCL3	-0.140891	0.0541611	0.00989147	0.146723	233
PC2	PARP1	0.0182375	0.054721	0.739227	0.925088	233
PC2	FABP9	-0.00128135	0.0547934	0.981363	0.99457	233
PC2	ITM2A	-0.0619832	0.0552513	0.263105	0.667306	233
PC2	BACH1	0.0142995	0.0548131	0.794422	0.95545	233
PC2	IFNLR1	0.00855543	0.0549726	0.876461	0.978781	233
PC2	TRAF2	-0.00757063	0.0549741	0.890589	0.980259	233
PC2	SULT2A1	-0.058394	0.05534	0.292452	0.705198	233
PC2	SPINK4	-0.104771	0.054427	0.0554707	0.383935	233
PC2	NUB1	-0.0312979	0.0552826	0.571851	0.888666	233
PC2	PSPN	0.207165	0.0671115	0.00227213	0.0663974	233
PC2	ALDH3A1	-0.0494386	0.0556039	0.374872	0.782515	233
PC2	BCL2L11	-0.114494	0.055174	0.0390898	0.338663	233
PC2	FOXO1	0.00375096	0.0550776	0.945763	0.983596	233
PC2	BID	0.0272152	0.0554691	0.624154	0.895489	233
PC2	METAP1D	-0.0487688	0.0556857	0.382064	0.784152	233
PC2	HLA-DRA	-0.0996796	0.0543387	0.0678902	0.419689	233
PC2	TBC1D5	-0.0172593	0.0550286	0.754079	0.932456	233
PC2	EPO	0.0927017	0.0545385	0.0905362	0.449924	233
PC2	CCL7	-0.011362	0.0554992	0.837969	0.96628	233
PC2	EDAR	0.0337508	0.0547745	0.53839	0.882302	233
PC2	DPP10	-0.0189087	0.0548852	0.730777	0.924329	233
PC2	ITGA6	-0.0203405	0.054901	0.711357	0.914526	233
PC2	FCRL6	-0.0332295	0.0561284	0.554417	0.882625	233
PC2	LSP1	0.0263254	0.0547626	0.631175	0.895863	233
PC2	STX8	-0.0387749	0.0549011	0.480739	0.857206	233
PC2	HLA-E	-0.0936813	0.0545358	0.0871861	0.449924	233
PC2	TRIM21	0.0260465	0.0555463	0.639577	0.895863	233
PC2	PSIP1	-0.0164221	0.0547949	0.764677	0.937708	233
PC2	IL7	0.00733879	0.0549714	0.893914	0.980259	233
PC2	SAMD9L	-0.0146317	0.0552017	0.791203	0.954625	233
PC2	SIGLEC10	-0.0140232	0.0548474	0.79843	0.95545	233
PC2	ISM1	0.0500439	0.0564111	0.375941	0.783078	233
PC2	SLC39A5	0.101161	0.0547218	0.0657984	0.415591	233
PC2	BTN3A2	-0.0652391	0.0551658	0.238194	0.62855	233
PC2	MLN	0.0428933	0.0547831	0.434457	0.819524	233
PC2	PROK1	0.0882769	0.0618177	0.154649	0.545047	233
PC2	NFATC1	0.0213748	0.0549867	0.69784	0.912695	233
PC2	CCL26	0.11147	0.0548729	0.0433675	0.358202	233
PC2	CLEC4C	0.0403098	0.0547712	0.462504	0.846338	233
PC2	CEACAM21	-0.137403	0.0540245	0.011639	0.170068	233
PC2	PSMG3	-0.0423033	0.055422	0.446074	0.822798	233
PC2	COL9A1	-0.067376	0.0577311	0.244398	0.639747	233
PC2	ARHGEF12	-0.0279048	0.0551215	0.613175	0.895489	233
PC2	CNTNAP2	0.00730991	0.0547994	0.893999	0.980259	233
PC2	MAPK9	-0.013335	0.0547479	0.807781	0.956248	233
PC2	BCR	0.0225296	0.0551164	0.683095	0.904514	233
PC2	CLIP2	-0.0211415	0.0560392	0.706328	0.912898	233
PC2	SELPLG	0.0325917	0.0550059	0.554092	0.882625	233
PC2	CXADR	-0.165815	0.0536669	0.00225137	0.0663974	233
PC2	IL15	-0.0958213	0.0544774	0.0799268	0.449703	233
PC2	FCAR	-0.021437	0.0548472	0.696272	0.912695	233
PC2	CD83	-0.0909847	0.0547496	0.0979147	0.454228	233
PC2	NCR1	-0.0718106	0.0548457	0.191738	0.582956	233
PC2	NCF2	0.0744066	0.054649	0.174683	0.5663	233
PC2	NPPC	-0.0499819	0.0549188	0.363723	0.765774	233
PC2	CCL28	-0.000174116	0.0551138	0.997482	0.999712	233
PC2	PTX3	-0.132675	0.0551638	0.0169622	0.207023	233
PC2	PTH1R	-0.0780794	0.0554856	0.160724	0.553052	233
PC2	EGLN1	0.020743	0.0550117	0.706475	0.912898	233
PC2	CLEC4A	-0.000471839	0.0553195	0.993202	0.999712	233
PC2	OSM	0.131267	0.0548916	0.0175937	0.207521	233
PC2	HSD11B1	-0.0243399	0.0554161	0.660916	0.899126	233
PC2	IL4R	-0.133347	0.0550223	0.0161475	0.206209	233
PC2	IRAK4	0.0180018	0.0559987	0.748149	0.93067	233
PC2	ICAM4	0.0619162	0.0554833	0.265616	0.670202	233
PC2	DECR1	-0.0286747	0.0551111	0.603352	0.895489	233
PC2	LY75	0.0263107	0.0550592	0.633204	0.895863	233
PC2	ITGA11	-0.0522242	0.054891	0.342396	0.75136	233
PC2	AXIN1	-0.0137489	0.0553876	0.804178	0.95545	233
PC2	CD4	-0.0455197	0.0548085	0.407108	0.804534	233
PC2	IL17RB	-0.151147	0.0559145	0.0073829	0.124618	233
PC2	LTA	0.0549849	0.0546224	0.315172	0.726008	233
PC2	PIK3AP1	-0.0122794	0.0550149	0.823578	0.962152	233
PC2	HEXIM1	-0.0541466	0.0551255	0.327017	0.739375	233
PC2	CLEC4G	0.0576115	0.0547257	0.293574	0.706164	233
PC2	NTF3	0.00856754	0.054921	0.876172	0.978781	233
PC2	TNFSF11	0.10943	0.054263	0.044899	0.358202	233
PC2	MICB_MICA	0.013709	0.0555383	0.805254	0.955568	233
PC2	CD200R1	0.00992518	0.0550464	0.857072	0.974475	233
PC2	KRT19	-0.124987	0.0545021	0.0227405	0.230457	233
PC2	PTPRM	0.0604754	0.0546696	0.269801	0.672101	233
PC2	CD70	-0.0569176	0.0561386	0.311712	0.722835	233
PC2	TGFA	-0.00515344	0.0549002	0.925295	0.981843	233
PC2	IL5RA	0.027876	0.0560929	0.619693	0.895489	233
PC2	SLAMF7	-0.135531	0.0541073	0.0129464	0.178514	233
PC2	CD200	-0.0471921	0.0558662	0.399141	0.797642	233
PC2	GZMB	0.0587357	0.0546687	0.283778	0.698036	233
PC2	IL32	-0.143444	0.0543908	0.00892985	0.138767	233
PC2	LIFR	-0.0209382	0.0548997	0.703268	0.912898	233
PC2	CD84	-0.081178	0.0544831	0.137609	0.516166	233
PC2	RAB6A	0.0172628	0.0547441	0.752793	0.932456	233
PC2	TNFSF10	0.00249952	0.0549168	0.963737	0.987956	233
PC2	TLR3	0.109161	0.0544346	0.0461016	0.358202	233
PC2	CXCL6	0.0638933	0.0546881	0.243892	0.639747	233
PC2	PCDH1	-0.0669081	0.054973	0.224816	0.623123	233
PC2	HPCAL1	-0.0244789	0.0559969	0.662417	0.899388	233
PC2	CD40LG	-0.000998813	0.0553262	0.985612	0.995554	233
PC2	CKAP4	-0.08742	0.0547095	0.111445	0.466259	233
PC2	IDS	-0.0243221	0.0547394	0.657227	0.89762	233
PC2	DFFA	-0.00473149	0.0551074	0.931653	0.982444	233
PC2	TGFB1	-0.0195798	0.0552399	0.723328	0.918467	233
PC2	CXCL17	-0.0301593	0.0549655	0.583749	0.891513	233
PC2	NUDC	-0.0208318	0.0554086	0.70729	0.912898	233
PC2	TNFSF12	0.00322525	0.0551143	0.953386	0.986904	233
PC2	EIF4G1	-0.047618	0.0560245	0.396241	0.796464	233
PC2	BSG	-0.067169	0.0546608	0.220395	0.616368	233
PC2	DNAJA2	-0.027675	0.0560935	0.622223	0.895489	233
PC2	CD244	-0.0397104	0.0548426	0.469756	0.851651	233
PC2	KLRB1	0.0141083	0.0548362	0.797194	0.95545	233
PC2	SERPINB8	0.00194585	0.0548366	0.971724	0.991364	233
PC2	KLRD1	-0.0277371	0.0552918	0.616396	0.895489	233
PC2	IL16	0.036652	0.0547611	0.503973	0.860212	233
PC2	NFASC	0.0332315	0.0547638	0.544575	0.882302	233
PC2	CD79B	-0.0880793	0.0547265	0.108896	0.461842	233
PC2	CLEC7A	-0.0917491	0.0545008	0.0936514	0.450234	233
PC2	CD22	0.106034	0.0545359	0.0530836	0.376586	233
PC2	LAMP3	-0.0793376	0.0545232	0.147006	0.536549	233
PC2	FCRL2	0.0230402	0.0552744	0.677191	0.904514	233
PC2	LAT	-0.0105173	0.0553414	0.849442	0.972636	233
PC2	GMPR	-0.0338336	0.0562371	0.548019	0.882419	233
PC2	TPSAB1	0.0529801	0.0550012	0.336436	0.746144	233
PC2	PPP1R9B	-0.0275842	0.0563158	0.624735	0.895489	233
PC2	PRDX5	-0.0503679	0.055259	0.362996	0.765774	233
PC2	ADA	0.0258691	0.0555745	0.642027	0.895863	233
PC2	TNFRSF11A	-0.0556173	0.0548393	0.311564	0.722835	233
PC2	CD160	-0.0566233	0.0548563	0.303061	0.711504	233
PC2	HCLS1	-0.00436585	0.0557755	0.937677	0.982444	233
PC2	CD6	-0.0664781	0.0549011	0.227193	0.624781	233
PC2	VEGFA	0.00939979	0.0553653	0.865335	0.977232	233
PC2	ADAM23	-0.0895115	0.0550776	0.105498	0.457465	233
PC2	IL18R1	0.0356583	0.0550464	0.517773	0.873168	233
PC2	TNFRSF4	-0.0631538	0.0547388	0.249814	0.650445	233
PC2	C1QA	-0.07495	0.0559722	0.18188	0.572073	233
PC2	CCL13	0.0941848	0.0544386	0.084958	0.449924	233
PC2	HGF	0.0120692	0.0550531	0.826667	0.964568	233
PC2	MERTK	0.0444217	0.0556896	0.425891	0.816088	233
PC2	AGRP	-0.0284414	0.0552022	0.606895	0.895489	233
PC2	CTSO	0.042651	0.0556897	0.444542	0.822798	233
PC2	FLT3LG	0.00208412	0.0553496	0.969997	0.991364	233
PC2	VEGFD	-0.0881858	0.054674	0.108135	0.461842	233
PC2	CLSTN2	-0.0421657	0.0552572	0.446201	0.822798	233
PC2	FASLG	-0.0244503	0.0552154	0.658316	0.89762	233
PC2	IL12B	0.00730793	0.0548153	0.894058	0.980259	233
PC2	CDSN	0.0074803	0.0557042	0.893294	0.980259	233
PC2	CCL11	-0.0322791	0.0547782	0.556261	0.882625	233
PC2	KYNU	0.0456559	0.0551034	0.408222	0.804534	233
PC2	LY9	-0.0795355	0.0547072	0.14736	0.536549	233
PC2	CCL20	-0.0268826	0.0548219	0.624347	0.895489	233
PC2	MMP1	-0.0215769	0.0549916	0.695152	0.912695	233
PC2	PGF	-0.0325989	0.0549879	0.553875	0.882625	233
PC2	CCL25	-0.0536418	0.0551062	0.331368	0.742381	233
PC2	CXCL9	-0.132307	0.0548413	0.0166287	0.207023	233
PC2	SMPDL3A	-0.0159569	0.054946	0.771765	0.937708	233
PC2	EPHA1	0.0288033	0.0547925	0.59962	0.895489	233
PC2	IFNGR1	-0.125664	0.0548354	0.0228338	0.230457	233
PC2	CTSC	-0.0337423	0.0553338	0.542602	0.882302	233
PC2	CD276	-0.135537	0.0545686	0.0137161	0.183946	233
PC2	DBNL	-0.00990124	0.0556266	0.858884	0.974475	233
PC2	PKLR	-0.00777647	0.0554745	0.88864	0.980259	233
PC2	NCK2	0.0252871	0.0556557	0.650009	0.897544	233
PC2	CCL21	0.0256176	0.0550939	0.642386	0.895863	233
PC2	MMP10	-0.00184548	0.0548816	0.973204	0.991364	233
PC2	SCGB1A1	-0.017722	0.0574553	0.758022	0.933463	233
PC2	ENPP7	-0.0263818	0.0549086	0.631353	0.895863	233
PC2	SIGLEC1	-0.0924404	0.0544719	0.0910501	0.450192	233
PC2	F2R	-0.0884775	0.0544382	0.105478	0.457465	233
PC2	CD48	-0.10377	0.0548497	0.0597668	0.394951	233
PC2	CCL23	0.0395962	0.0548012	0.470699	0.851782	233
PC2	IL18	0.0488494	0.0552815	0.377813	0.784152	233
PC2	CCL4	-0.080206	0.0551996	0.147588	0.536549	233
PC2	IL10RB	-0.0748987	0.0545243	0.170886	0.5614	233
PC2	CXCL10	-0.0569996	0.0547269	0.298729	0.70984	233
PC2	CRLF1	0.120142	0.0548337	0.0294586	0.267177	233
PC2	IL1RN	0.195219	0.0548691	0.00045432	0.0261635	233
PC2	CRIM1	-0.0214644	0.0553005	0.698273	0.912695	233
PC2	TNFRSF13B	0.0160683	0.0547908	0.769584	0.937708	233
PC2	ANGPTL4	0.0134644	0.05508	0.807099	0.956248	233
PC2	CST7	0.0337964	0.0548507	0.538406	0.882302	233
PC2	ERBB3	0.0599095	0.0578239	0.301263	0.710418	233
PC2	NELL2	-0.067517	0.0553894	0.224117	0.623123	233
PC2	LY6D	-0.0683812	0.0553954	0.218312	0.616368	233
PC2	CCN2	0.00863891	0.0556649	0.876804	0.978781	233
PC2	GLOD4	-0.0597228	0.0555176	0.283174	0.698036	233
PC2	DNER	-0.0534697	0.0546355	0.32878	0.739944	233
PC2	BTN2A1	-0.0709798	0.0550407	0.198495	0.59427	233
PC2	SHMT1	0.043532	0.0551242	0.430516	0.818472	233
PC2	FGF19	0.0265682	0.0558099	0.634494	0.895863	233
PC2	CD58	-0.0775321	0.0546562	0.157392	0.55031	233
PC2	HSPA1A	-0.0386456	0.0558578	0.489728	0.857206	233
PC2	CSF1	-0.0885765	0.0544858	0.105393	0.457465	233
PC2	SPINT2	-0.0966138	0.0547632	0.0790299	0.449703	233
PC2	FIS1	0.0242667	0.0553087	0.661257	0.899126	233
PC2	SCGB3A2	-0.0600202	0.0572817	0.295832	0.70984	233
PC2	CD40	-0.0695123	0.0545556	0.2039	0.599454	233
PC2	OMD	-0.141002	0.0556424	0.0119427	0.171736	233
PC2	ANGPTL2	-0.00581142	0.0549577	0.915879	0.980487	233
PC2	GAL	0.102869	0.0589489	0.0823162	0.449924	233
PC2	SCG3	-0.166729	0.0547904	0.00261553	0.0670387	233
PC2	SMOC2	-0.0760455	0.0546902	0.165734	0.560277	233
PC2	TREM2	-0.0328805	0.0554989	0.554132	0.882625	233
PC2	MZB1	-0.0826331	0.0547643	0.132706	0.503562	233
PC2	TNFSF13	-0.0788398	0.0552103	0.154657	0.545047	233
PC2	ROBO1	0.0611527	0.0551477	0.268641	0.672101	233
PC2	TNFRSF11B	-0.0849111	0.0559878	0.130747	0.501966	233
PC2	ENPP5	0.0394262	0.0571231	0.490769	0.857206	233
PC2	LAIR1	-0.0703198	0.0550324	0.202617	0.599282	233
PC2	COLEC12	-0.026187	0.0559671	0.640301	0.895863	233
PC2	SIRPB1	-0.0926986	0.054392	0.089687	0.449924	233
PC2	ANGPT1	0.0703736	0.0548963	0.201161	0.596778	233
PC2	PDGFB	0.0907117	0.0544183	0.0968947	0.453816	233
PC2	EPCAM	-0.165932	0.0538857	0.00232803	0.0663974	233
PC2	DNPH1	-0.0126015	0.0556098	0.820932	0.962152	233
PC2	CCL17	0.0383689	0.0547013	0.48375	0.857206	233
PC2	MEGF10	-0.11304	0.0547674	0.0401448	0.344752	233
PC2	CRHBP	0.0308774	0.0550726	0.575572	0.889208	233
PC2	LGALS4	-0.03341	0.0553476	0.546681	0.882302	233
PC2	LHPP	-0.0203411	0.0553332	0.713502	0.914526	233
PC2	TPP1	0.0532042	0.0554659	0.338457	0.746283	233
PC2	CRELD2	-0.0363152	0.0546988	0.507414	0.863928	233
PC2	CTRC	-0.101937	0.0543758	0.062111	0.397574	233
PC2	MEPE	-0.0743212	0.0547574	0.176028	0.566878	233
PC2	CDON	0.0210035	0.055958	0.707753	0.912898	233
PC2	ADGRE2	-0.0139225	0.0552017	0.801105	0.95545	233
PC2	AGER	-0.0336104	0.0556932	0.546779	0.882302	233
PC2	IL1R2	0.0655272	0.0551781	0.236238	0.626767	233
PC2	ESM1	-0.096527	0.0547476	0.0792131	0.449703	233
PC2	SPON1	-0.0441545	0.0553637	0.425966	0.816088	233
PC2	CXCL1	-0.0379956	0.0548009	0.488799	0.857206	233
PC2	PRSS8	0.0467553	0.0554772	0.400229	0.798012	233
PC2	PLAUR	-0.120552	0.0546668	0.0284334	0.26456	233
PC2	PRELP	-0.0381466	0.0575862	0.508364	0.864043	233
PC2	MATN2	-0.0510955	0.0553079	0.356543	0.763798	233
PC2	LTBR	-0.0904952	0.0547005	0.099421	0.454828	233
PC2	LAMA4	-0.0456375	0.0550361	0.407839	0.804534	233
PC2	FST	-0.0284366	0.0555389	0.609135	0.895489	233
PC2	CHRDL1	-0.0889013	0.056956	0.119934	0.487201	233
PC2	CCL24	0.0389391	0.0548807	0.478722	0.857206	233
PC2	LGMN	-0.0509345	0.0552606	0.357647	0.764491	233
PC2	DAG1	0.00443512	0.055397	0.936259	0.982444	233
PC2	PNLIPRP2	0.0299445	0.0549869	0.586575	0.891704	233
PC2	OSCAR	-0.103601	0.0545437	0.0587679	0.391386	233
PC2	PON3	-0.0986899	0.0551106	0.0746526	0.442939	233
PC2	FABP1	-0.0742443	0.0551154	0.179289	0.572073	233
PC2	B4GALT1	-0.0231391	0.0548044	0.673265	0.904152	233
PC2	LGALS9	-0.0398332	0.0555084	0.473732	0.854113	233
PC2	FSTL3	-0.0375925	0.055377	0.49792	0.858211	233
PC2	TNFRSF14	-0.110204	0.0543362	0.0436981	0.358202	233
PC2	REG4	-0.16791	0.0539313	0.00208499	0.0663974	233
PC2	WFIKKN2	-0.155496	0.0541589	0.0044737	0.0893828	233
PC2	AGRN	-0.0386784	0.0549646	0.482337	0.857206	233
PC2	TFF2	-0.13395	0.0553084	0.0162187	0.206209	233
PC2	CXCL3	0.0411724	0.0547271	0.45263	0.831378	233
PC2	NME3	0.0162469	0.055381	0.769508	0.937708	233
PC2	VSTM1	-0.0316716	0.0547271	0.563348	0.885261	233
PC2	SLC39A14	-0.0951497	0.0553775	0.0871113	0.449924	233
PC2	ILKAP	-0.06815	0.0546431	0.213604	0.616368	233
PC2	BAX	-0.0682295	0.0545936	0.212659	0.616368	233
PC2	CARHSP1	-0.0207804	0.0551975	0.706913	0.912898	233
PC2	GDNF	-0.0700554	0.054534	0.200223	0.5958	233
PC2	SLIT2	-0.0187854	0.0551458	0.733679	0.925088	233
PC2	NOS1	-0.0066974	0.0550536	0.903281	0.980259	233
PC2	ODAM	0.00564091	0.0547357	0.918008	0.980487	233
PC2	SLC16A1	-0.0380386	0.0560296	0.497886	0.858211	233
PC2	C19orf12	0.0187404	0.0554817	0.735841	0.925088	233
PC2	SSB	0.00655217	0.0555877	0.906273	0.980259	233
PC2	PXN	0.0303046	0.0548187	0.58093	0.891513	233
PC2	TST	-0.0231206	0.0550839	0.675073	0.904514	233
PC2	TARBP2	-0.000527788	0.0550401	0.992357	0.999712	233
PC2	NEFL	-0.174448	0.0565231	0.00227628	0.0663974	233
PC2	FHIT	-0.0228111	0.0559098	0.683656	0.904514	233
PC2	KIRREL2	-0.179483	0.0540315	0.00104083	0.0509488	233
PC2	CLSTN1	0.0838683	0.0548052	0.127323	0.500306	233
PC2	TDRKH	-0.0114412	0.0553188	0.836331	0.96628	233
PC2	KEL	-0.00520626	0.0547714	0.924355	0.981843	233
PC2	BRK1	-0.0828645	0.0544721	0.129582	0.501381	233
PC2	FMNL1	0.0333352	0.0548243	0.543766	0.882302	233
PC2	GKN1	0.0106183	0.0558226	0.849309	0.972636	233
PC2	ANXA10	-0.0905893	0.0550536	0.101244	0.455244	233
PC2	HMOX2	-0.0418952	0.054912	0.446278	0.822798	233
PC2	KLB	-0.13409	0.0557309	0.0169208	0.207023	233
PC2	AKT1S1	-0.000267025	0.0554208	0.99616	0.999712	233
PC2	DUSP3	-0.0227226	0.0551232	0.680568	0.904514	233
PC2	FGR	0.0511598	0.0549091	0.352463	0.76341	233
PC2	PADI4	0.0731373	0.0547282	0.182753	0.572073	233
PC2	NOS3	-0.0113938	0.0548605	0.835659	0.96628	233
PC2	PLIN1	0.236798	0.0533029	1.38456e-05	0.0019364	233
PC2	PBLD	0.0104263	0.057137	0.855369	0.974475	233
PC2	TBC1D17	-0.00185559	0.0549094	0.973071	0.991364	233
PC2	PTS	-0.0192718	0.0563039	0.732453	0.925088	233
PC2	NXPH1	-0.104275	0.0552788	0.0605135	0.394951	233
PC2	MMP13	-0.173114	0.0559493	0.00221949	0.0663974	233
PC2	CDHR1	0.0375958	0.0546943	0.492538	0.857206	233
PC2	SIGLEC15	-0.029529	0.0547388	0.590099	0.895489	233
PC2	CC2D1A	-0.0106273	0.0551755	0.847436	0.972636	233
PC2	MITD1	0.0275603	0.0555446	0.620241	0.895489	233
PC2	FKBP4	-0.0790436	0.055213	0.153619	0.545047	233
PC2	NPM1	0.0468947	0.0547047	0.392213	0.796464	233
PC2	PRDX1	-0.0928354	0.0545077	0.0898946	0.449924	233
PC2	LPO	-0.0418022	0.0555556	0.45256	0.831378	233
PC2	TNFRSF6B	-0.0762525	0.0551924	0.168448	0.560277	233
PC2	LAIR2	0.0400588	0.0552752	0.469366	0.851651	233
PC2	CD274	-0.0862765	0.0545259	0.114961	0.472884	233
PC2	TNFRSF10A	-0.0483188	0.0554285	0.384268	0.7861	233
PC2	FRZB	0.0990171	0.0544573	0.070332	0.420272	233
PC2	PSME1	-0.0299112	0.0558197	0.59258	0.895489	233
PC2	LAYN	-0.138027	0.0554436	0.0135034	0.183608	233
PC2	SNCG	0.0203301	0.0557967	0.715926	0.914526	233
PC2	BAG3	0.0319196	0.0548067	0.560868	0.885261	233
PC2	CCS	0.00854462	0.0562124	0.879316	0.980259	233
PC2	ADGRB3	-0.105918	0.0547744	0.0543813	0.380606	233
PC2	HNMT	0.0141459	0.05545	0.798866	0.95545	233
PC2	CX3CL1	-0.0485026	0.0551533	0.380098	0.784152	233
PC2	DPEP1	-0.0450666	0.0564546	0.425534	0.816088	233
PC2	MAP4K5	-0.00424907	0.0554733	0.939011	0.982444	233
PC2	IL18RAP	-0.0324399	0.0547585	0.554156	0.882625	233
PC2	CRIP2	-0.00570349	0.0556053	0.918393	0.980487	233
PC2	PPP3R1	-0.00525168	0.0551007	0.924151	0.981843	233
PC2	DARS1	-0.0471998	0.0558858	0.399228	0.797642	233
PC2	MAD1L1	-0.0525709	0.0546564	0.337142	0.746144	233
PC2	EREG	0.00157963	0.0547408	0.977004	0.992206	233
PC2	SKAP1	0.12781	0.0543139	0.019461	0.214083	233
PC2	PTPN1	-0.0143669	0.0551009	0.794529	0.95545	233
PC2	GGT5	-0.0287965	0.0548322	0.59997	0.895489	233
PC2	CLPP	-0.0374919	0.0559452	0.503435	0.860212	233
PC2	PTPRN2	-0.169865	0.0549115	0.00222448	0.0663974	233
PC2	NMNAT1	0.0582966	0.0547142	0.287783	0.70483	233
PC2	CRTAM	-0.0988957	0.0556853	0.0770648	0.446758	233
PC2	CSF2RA	0.0229823	0.055292	0.678053	0.904514	233
PC2	PSG1	-0.0630897	0.0550756	0.253194	0.654028	233
PC2	DRAXIN	-0.0839796	0.05559	0.132244	0.503562	233
PC2	EBAG9	0.00636436	0.0559706	0.909568	0.980259	233
PC2	ULBP2	-0.0807784	0.055569	0.14741	0.536549	233
PC2	ABHD14B	-0.106649	0.0551635	0.0544279	0.380606	233
PC2	PHOSPHO1	-0.0353517	0.055217	0.522662	0.87516	233
PC2	CRADD	-0.0230001	0.05554	0.679176	0.904514	233
PC2	SPOCK1	0.00464507	0.0551401	0.932938	0.982444	233
PC2	PAEP	-0.0270097	0.0549573	0.623567	0.895489	233
PC2	WWP2	0.0116065	0.0551244	0.833425	0.96628	233
PC2	APRT	-0.0429994	0.0559604	0.443047	0.822798	233
PC2	CLEC10A	0.0657315	0.0547364	0.231041	0.626622	233
PC2	CHMP1A	0.00784751	0.0557259	0.888133	0.980259	233
PC2	NAAA	-0.0326937	0.0553273	0.555161	0.882625	233
PC2	SERPINB9	-0.0200205	0.0549407	0.715895	0.914526	233
PC2	GFRA3	-0.0845901	0.0556794	0.130083	0.501381	233
PC2	DKK4	-0.0245484	0.0550603	0.656129	0.89762	233
PC2	EFNA4	-0.0428397	0.0549535	0.436453	0.820317	233
PC2	VWC2	-0.031912	0.0551274	0.56324	0.885261	233
PC2	FKBP5	-0.0453805	0.0555053	0.414442	0.809858	233
PC2	RSPO1	-0.0676773	0.0547405	0.217602	0.616368	233
PC2	WFIKKN1	0.208666	0.0532251	0.000116786	0.00914439	233
PC2	CDCP1	-0.0274901	0.0554971	0.620833	0.895489	233
PC2	IFNGR2	0.0745226	0.0545994	0.173625	0.5663	233
PC2	TBCC	-0.00382608	0.0555054	0.945104	0.983596	233
PC2	SCARB2	-0.0738765	0.0551406	0.181643	0.572073	233
PC2	GPC5	0.147685	0.054902	0.00767195	0.127302	233
PC2	LY96	-0.025006	0.055005	0.649818	0.897544	233
PC2	FLRT2	-0.0445443	0.054963	0.418528	0.811468	233
PC2	TMPRSS5	-0.128007	0.0552545	0.0214052	0.225377	233
PC2	SETMAR	0.0606174	0.0549734	0.271329	0.674191	233
PC2	GLB1	-0.0291522	0.0557391	0.601472	0.895489	233
PC2	MDGA1	0.0823618	0.0557434	0.140911	0.526533	233
PC2	TXLNA	0.0183821	0.0552809	0.739799	0.925088	233
PC2	TNFSF14	0.072994	0.0550471	0.186151	0.572816	233
PC2	MASP1	-0.0340533	0.0547769	0.534776	0.882302	233
PC2	STAMBP	-0.0162	0.0554853	0.770575	0.937708	233
PC2	DNMBP	-0.0158239	0.0547208	0.772709	0.937708	233
PC2	IPCEF1	0.0685743	0.055537	0.218189	0.616368	233
PC2	AFP	0.0851779	0.0554246	0.125717	0.496799	233
PC2	MATN3	-0.0686953	0.0551792	0.214423	0.616368	233
PC2	OBP2B	-0.0192916	0.0574593	0.737371	0.925088	233
PC2	TNFRSF10B	-0.071786	0.0551928	0.194689	0.588019	233
PC2	EPHB6	-0.0800166	0.0555369	0.151012	0.545047	233
PC2	CALCA	0.0292821	0.056039	0.601806	0.895489	233
PC2	SFRP1	-0.0918145	0.0545256	0.0935673	0.450234	233
PC2	TNFRSF9	-0.110064	0.0548797	0.0460814	0.358202	233
PC2	RBKS	0.00504861	0.0559153	0.928135	0.982444	233
PC2	TCL1A	0.065349	0.0548276	0.234535	0.626622	233
PC2	CD63	0.044747	0.0549604	0.416394	0.810437	233
PC2	PSME2	-0.0698843	0.0557321	0.211145	0.616368	233
PC2	ASGR1	0.00750983	0.0553073	0.892112	0.980259	233
PC2	FUT8	0.0578705	0.054801	0.292076	0.705198	233
PC2	BMP4	-0.0619822	0.0545768	0.257275	0.661081	233
PC2	CST5	-0.0292496	0.0565852	0.605716	0.895489	233
PC2	ASAH2	0.210804	0.0538237	0.000118565	0.00914439	233
PC2	BCAN	-0.174012	0.053996	0.00145479	0.0593433	233
PC2	ACVRL1	-0.0587049	0.0552024	0.2887	0.70483	233
PC2	EIF4B	-0.0106586	0.0558274	0.848757	0.972636	233
PC2	ADAM22	-0.00610894	0.0553236	0.912172	0.980259	233
PC2	PLA2G10	-0.16041	0.0552417	0.00404742	0.0861397	233
PC2	LXN	-0.0345489	0.0552642	0.532489	0.882302	233
PC2	CCL2	-0.00256657	0.0552799	0.963009	0.987956	233
PC2	CDH15	0.0881398	0.0557807	0.115461	0.472956	233
PC2	CNTN5	0.0202282	0.0585723	0.730145	0.924329	233
PC2	ROBO2	0.0961451	0.0548731	0.081089	0.449924	233
PC2	CDH3	-0.0682873	0.0546418	0.212675	0.616368	233
PC2	DDR1	-0.0261208	0.0551604	0.636278	0.895863	233
PC2	CD300C	-0.0545782	0.0547713	0.320072	0.732887	233
PC2	PVR	-0.0378718	0.0547922	0.490146	0.857206	233
PC2	TXNDC5	-0.0845736	0.0546312	0.122983	0.495476	233
PC2	FUT3_FUT5	-0.110246	0.0555621	0.0484276	0.366639	233
PC2	STC1	0.12599	0.0542017	0.0209766	0.225377	233
PC2	RWDD1	-0.0230851	0.0559338	0.680197	0.904514	233
PC2	EZR	0.0158043	0.0548298	0.773421	0.937708	233
PC2	CD8A	-0.00889883	0.0559806	0.873838	0.978781	233
PC2	MMP8	0.103183	0.0551314	0.0625397	0.397574	233
PC2	SEMA4D	0.00909067	0.0550587	0.869004	0.977232	233
PC2	PDCD5	0.00942254	0.0554837	0.865297	0.977232	233
PC2	NSFL1C	-0.0343541	0.0560529	0.540559	0.882302	233
PC2	SERPINB6	-0.0624105	0.0549356	0.257116	0.661081	233
PC2	CXCL13	0.0100061	0.0547595	0.855173	0.974475	233
PC2	CD34	0.0246747	0.0548333	0.653139	0.89762	233
PC2	VCAN	-0.179331	0.0538107	0.00100304	0.0509488	233
PC2	PPCDC	-0.00759295	0.0556457	0.891584	0.980259	233
PC2	SMPD1	-0.0511892	0.0560324	0.361907	0.765774	233
PC2	BST2	-0.0887732	0.0548395	0.106871	0.46091	233
PC2	SUMF2	0.0729394	0.0545443	0.182468	0.572073	233
PC2	PRL	-0.104772	0.0571243	0.0679367	0.419689	233
PC2	LBR	0.00171994	0.0550167	0.975088	0.991364	233
PC2	LAMP2	0.145619	0.0548381	0.00847708	0.135984	233
PC2	ANXA3	0.0474219	0.0558851	0.397012	0.796464	233
PC2	CHGB	-0.157692	0.0555751	0.00495543	0.0946555	233
PC2	ADAM8	-0.048545	0.0553797	0.381631	0.784152	233
PC2	CD74	-0.0906208	0.0546794	0.098826	0.454228	233
PC2	LGALS8	-0.0239256	0.0558457	0.668746	0.902171	233
PC2	FABP5	0.0521112	0.0550818	0.34511	0.751495	233
PC2	GOLM2	0.0322675	0.0556766	0.562786	0.885261	233
PC2	RGMB	-0.132307	0.0545498	0.0160646	0.206209	233
PC2	ENO2	-0.0223497	0.0557276	0.688755	0.907525	233
PC2	OXT	0.230365	0.0526067	1.81409e-05	0.00221999	233
PC2	SCARF2	-0.0688779	0.057411	0.231483	0.626622	233
PC2	TNFRSF8	-0.152657	0.0538917	0.00502766	0.0946555	233
PC2	THY1	-0.0114158	0.0555403	0.837332	0.96628	233
PC2	BST1	-0.0253257	0.0551148	0.646306	0.896448	233
PC2	TNFRSF21	-0.0904076	0.0550363	0.10182	0.455244	233
PC2	CPPED1	-0.0337868	0.0553067	0.541872	0.882302	233
PC2	CPM	0.163781	0.0545387	0.00296989	0.0708507	233
PC2	NCAN	-0.170979	0.0558226	0.00245431	0.0667437	233
PC2	CTSS	-0.0294485	0.0548087	0.591584	0.895489	233
PC2	NTRK3	-0.0326215	0.0566092	0.565007	0.886446	233
PC2	SCARA5	-0.0523564	0.0547174	0.339652	0.747234	233
PC2	LRPAP1	0.0393867	0.0555322	0.478886	0.857206	233
PC2	CPA2	-0.0256099	0.0547144	0.640184	0.895863	233
PC2	CLEC1B	-0.000394007	0.0549229	0.994282	0.999712	233
PC2	FOLR2	-0.0210749	0.0552601	0.703278	0.912898	233
PC2	MSR1	-0.0347688	0.0550731	0.528461	0.879869	233
PC2	JAM2	-0.0677737	0.054969	0.21886	0.616368	233
PC2	RGMA	-0.0840769	0.0547274	0.125849	0.496799	233
PC2	DKK1	0.0234277	0.0548953	0.669947	0.902171	233
PC2	CGA	-0.185907	0.0609754	0.00256707	0.0670387	233
PC2	ITGAM	-0.0304978	0.0553234	0.58199	0.891513	233
PC2	MIF	-0.00643741	0.055333	0.907485	0.980259	233
PC2	NPTX1	0.0117918	0.0549441	0.830259	0.965349	233
PC2	GGT1	0.039432	0.0558607	0.480968	0.857206	233
PC2	BCAM	0.0199109	0.0552033	0.718669	0.914925	233
PC2	STIP1	-0.0139672	0.0559436	0.80307	0.95545	233
PC2	AHSP	-0.0383062	0.0558008	0.493105	0.857206	233
PC2	DSC2	-0.0893581	0.0548092	0.104403	0.457465	233
PC2	CD164	-0.0502603	0.0547496	0.359584	0.765774	233
PC2	NRP2	0.00684214	0.0549554	0.901026	0.980259	233
PC2	SIGLEC5	-0.0213544	0.0555312	0.70093	0.912898	233
PC2	MMP3	-0.071921	0.0559365	0.199825	0.5958	233
PC2	WARS	0.0168957	0.0547728	0.758006	0.933463	233
PC2	HARS1	-0.00669861	0.0559127	0.904743	0.980259	233
PC2	PEBP1	-0.0369884	0.0551739	0.50328	0.860212	233
PC2	IL17RA	0.0386367	0.054867	0.48203	0.857206	233
PC2	CLEC14A	-0.087688	0.054587	0.109566	0.461842	233
PC2	GP6	-0.0583196	0.0548275	0.288588	0.70483	233
PC2	CNTN3	0.212937	0.0544537	0.000121427	0.00914439	233
PC2	INHBC	0.257415	0.0525503	1.82602e-06	0.000446918	233
PC2	PIK3IP1	-0.0676483	0.0551215	0.220986	0.616368	233
PC2	NCAM2	-0.0886273	0.0545504	0.105605	0.457465	233
PC2	CA6	0.0333235	0.0565398	0.556186	0.882625	233
PC2	SPINK1	-0.135103	0.0550131	0.0148004	0.195806	233
PC2	SUSD2	-0.0536368	0.0555407	0.335203	0.746144	233
PC2	MPO	-0.00591567	0.0549873	0.914421	0.980487	233
PC2	GUCA2A	-0.129525	0.0544537	0.0181987	0.212102	233
PC2	PIGR	-0.109548	0.0545145	0.0456548	0.358202	233
PC2	MMP9	0.0703417	0.0551966	0.203819	0.599454	233
PC2	THBS2	-0.0925584	0.0544514	0.09052	0.449924	233
PC2	PLA2G7	0.0778211	0.0545124	0.154773	0.545047	233
PC2	NOMO1	0.0428767	0.0550604	0.436948	0.820317	233
PC2	TNXB	-0.00615451	0.0551843	0.911297	0.980259	233
PC2	CD109	-0.0250909	0.0547831	0.647383	0.896448	233
PC2	SPINT1	-0.0176649	0.0548275	0.747602	0.93067	233
PC2	CD99	-0.0289958	0.0552094	0.599955	0.895489	233
PC2	FCRL5	0.0797757	0.0556151	0.152815	0.545047	233
PC2	CLEC11A	-0.0458854	0.0548859	0.404018	0.803931	233
PC2	DSG2	-0.0994239	0.0558833	0.076544	0.446758	233
PC2	SOD2	-0.046457	0.0558444	0.406332	0.804534	233
PC2	NUDT5	-0.0656137	0.0549311	0.233529	0.626622	233
PC2	IL1R1	-0.0796313	0.0553297	0.151455	0.545047	233
PC2	CNTN4	-0.0565488	0.0546493	0.301873	0.710418	233
PC2	TMSB10	-0.00465157	0.0547766	0.9324	0.982444	233
PC2	CD177	-0.000268043	0.0547958	0.996101	0.999712	233
PC2	TREML2	0.0267996	0.0549462	0.626198	0.895863	233
PC2	MYOC	-0.0906065	0.0551577	0.101821	0.455244	233
PC2	CD99L2	-0.0584367	0.0552851	0.291623	0.705198	233
PC2	OGN	-0.085384	0.0569774	0.135365	0.511111	233
PC2	PLAU	-0.0863545	0.0551533	0.118795	0.484585	233
PC2	EFNA1	-0.128041	0.0553699	0.0216399	0.225377	233
PC2	IL1RAP	-0.0223268	0.0548784	0.684504	0.904514	233
PC2	B4GAT1	0.0543168	0.0546597	0.321405	0.732887	233
PC2	ALDH1A1	-0.0491173	0.0563862	0.384619	0.7861	233
PC2	PILRA	-0.114054	0.0542917	0.0367558	0.321285	233
PC2	CD300LG	-0.0773857	0.0569592	0.175605	0.566878	233
PC2	PECAM1	0.0262398	0.0547589	0.632262	0.895863	233
PC2	GNLY	-0.038749	0.055109	0.482686	0.857206	233
PC2	FCER2	0.0371833	0.0547131	0.49744	0.858211	233
PC2	MFGE8	0.0617946	0.0556059	0.267606	0.671761	233
PC2	TXNRD1	0.0338688	0.0556478	0.543375	0.882302	233
PC2	IL7R	-0.0787781	0.0558409	0.159673	0.553052	233
PC2	HAVCR2	-0.097326	0.0547276	0.0766693	0.446758	233
PC2	ARSA	0.0972125	0.0547481	0.0771216	0.446758	233
PC2	ITGA5	0.0534054	0.0548645	0.331379	0.742381	233
PC2	BLVRB	-0.0278489	0.0551814	0.614269	0.895489	233
PC2	RELT	-0.0672643	0.0546416	0.219582	0.616368	233
PC2	DBI	-0.00713475	0.054793	0.896512	0.980259	233
PC2	VSIG4	-0.0939693	0.0544987	0.0860121	0.449924	233
PC2	TNFRSF1B	-0.121994	0.0541824	0.0253006	0.238166	233
PC2	IGF2R	0.0192234	0.0549309	0.726694	0.921546	233
PC2	TIMP4	0.00826385	0.056108	0.883037	0.980259	233
PC2	SPINK5	-0.107863	0.0547763	0.0501409	0.366639	233
PC2	CA2	-0.00423957	0.0556061	0.939292	0.982444	233
PC2	CTRB1	-0.0368297	0.0547964	0.502186	0.860212	233
PC2	F11R	-0.0556197	0.0546981	0.310298	0.722835	233
PC2	LILRA2	0.00271202	0.0560874	0.961477	0.987708	233
PC2	PAMR1	0.0764843	0.0554074	0.168811	0.560277	233
PC2	TFF1	-0.108692	0.0558112	0.0526973	0.376574	233
PC2	TNFRSF1A	-0.0918954	0.0546214	0.0938533	0.450234	233
PC2	CLPS	-0.0292214	0.0547895	0.594316	0.895489	233
PC2	STC2	0.0838558	0.0548602	0.127759	0.500306	233
PC2	IGFBP4	-0.0825018	0.0551071	0.135739	0.511111	233
PC2	GRN	-0.0301573	0.0549216	0.583474	0.891513	233
PC2	PARK7	-0.0369464	0.0560113	0.510158	0.865588	233
PC2	EPHA2	-0.0956128	0.0552783	0.0850381	0.449924	233
PC2	RTBDN	-0.108968	0.0552805	0.0499075	0.366639	233
PC2	CA12	-0.127189	0.0540836	0.0195359	0.214083	233
PC2	INPP1	-0.0370112	0.055347	0.504353	0.860212	233
PC2	RET	0.183391	0.0566454	0.00138436	0.0593433	233
PC2	PPME1	-0.0431513	0.0556966	0.439283	0.820317	233
PC2	DTX3	-0.073975	0.056655	0.192961	0.584858	233
PC2	LYN	0.00280131	0.0556839	0.959921	0.987708	233
PC2	ICOSLG	-0.0758906	0.0549548	0.168636	0.560277	233
PC2	OMG	-0.0570769	0.0547917	0.298646	0.70984	233
PC2	SMAD5	0.0737227	0.0545747	0.178074	0.571589	233
PC2	PDCD1LG2	-0.0928475	0.0545104	0.089869	0.449924	233
PC2	IGF1R	-0.0955845	0.0546758	0.0817688	0.449924	233
PC2	ADAMTS15	0.0522299	0.0563103	0.354623	0.763798	233
PC2	SF3B4	-0.00990532	0.0561004	0.860007	0.974475	233
PC2	SEPTIN9	-0.0663549	0.0550689	0.229469	0.626622	233
PC2	ABL1	-0.0354303	0.0549276	0.519549	0.87395	233
PC2	VPS53	-0.0174032	0.05555	0.754347	0.932456	233
PC2	CDHR2	0.166078	0.0554394	0.00303956	0.0708507	233
PC2	POLR2F	-0.0197801	0.055194	0.720394	0.915929	233
PC2	SERPINA9	0.00639992	0.0558041	0.908795	0.980259	233
PC2	TBC1D23	-0.0239011	0.055338	0.666213	0.90086	233
PC2	AIFM1	-0.00345111	0.0563646	0.951231	0.986729	233
PC2	MPI	-0.0054258	0.0558438	0.922684	0.981843	233
PC2	SEZ6L2	-0.0781313	0.0558978	0.16354	0.559809	233
PC2	LPCAT2	0.00584348	0.0547731	0.915132	0.980487	233
PC2	KLK13	-0.147577	0.0540298	0.00679776	0.116755	233
PC2	LAT2	0.00766604	0.0552867	0.889841	0.980259	233
PC2	LRP1	-0.0935587	0.0556044	0.0938199	0.450234	233
PC2	ADGRG1	0.193207	0.0539556	0.00041815	0.0255855	233
PC2	KRT18	-0.058407	0.0551304	0.290519	0.705198	233
PC2	COX5B	-0.0427684	0.0553758	0.440715	0.820317	233
PC2	CD207	0.0501686	0.055065	0.363211	0.765774	233
PC2	DDAH1	-0.0376054	0.0552349	0.496669	0.858211	233
PC2	FLT1	-0.0438602	0.0549608	0.425682	0.816088	233
PC2	RP2	-0.0264035	0.0552096	0.632934	0.895863	233
PC2	HS3ST3B1	-0.0118893	0.055118	0.829408	0.965349	233
PC2	PSMD9	-0.0667177	0.0548761	0.225317	0.623123	233
PC2	DPEP2	-0.0378073	0.054673	0.489941	0.857206	233
PC2	CALB1	-0.0943288	0.05514	0.0884879	0.449924	233
PC2	MME	0.0167287	0.0562478	0.766422	0.937708	233
PC2	GRPEL1	-0.0492921	0.0554103	0.374623	0.782515	233
PC2	VNN2	0.0530558	0.0552165	0.337632	0.746144	233
PC2	AARSD1	0.00389608	0.0552371	0.94383	0.983596	233
PC2	IGSF3	0.0183559	0.0552202	0.739881	0.925088	233
PC2	DKKL1	0.0878063	0.054715	0.109918	0.461842	233
PC2	INPPL1	0.0209182	0.0550359	0.704237	0.912898	233
PC2	LAG3	-0.12522	0.0549831	0.0236833	0.23186	233
PC2	CD38	-0.0289512	0.0551678	0.600241	0.895489	233
PC2	CNPY4	0.00276218	0.0552547	0.960174	0.987708	233
PC2	CDNF	-0.0150326	0.0551869	0.785564	0.949466	233
PC2	CDKN1A	0.0166706	0.0553061	0.763364	0.937708	233
PC2	KIFBP	-0.00173894	0.0557912	0.975162	0.991364	233
PC2	TAFA5	-0.0502433	0.0550489	0.362359	0.765774	233
PC2	ST3GAL1	-0.123747	0.0561909	0.0286449	0.26456	233
PC2	ERBIN	-0.0203739	0.0558258	0.715482	0.914526	233
PC2	SRP14	0.0122789	0.0548363	0.82302	0.962152	233
PC2	DSG4	-0.00103327	0.0547412	0.984957	0.995554	233
PC2	STX4	-0.065628	0.0547994	0.232309	0.626622	233
PC2	IL12A_IL12B	0.00333842	0.054774	0.951453	0.986729	233
PC2	CD302	-0.047391	0.0555816	0.394751	0.796464	233
PC2	SEMA4C	-0.0383671	0.0547702	0.484319	0.857206	233
PC2	GFRA2	-0.0724574	0.0547043	0.186648	0.572816	233
PC2	ARSB	0.0137875	0.0554644	0.803905	0.95545	233
PC2	SCAMP3	-0.0223779	0.0551863	0.68549	0.904514	233
PC2	LRRC25	-0.0510789	0.0551403	0.355242	0.763798	233
PC2	DRG2	0.00915475	0.0552319	0.868499	0.977232	233
PC2	UBAC1	0.00131448	0.0554215	0.981098	0.99457	233
PC2	ELOA	0.0129342	0.0548745	0.813872	0.958822	233
PC2	ERP44	0.103511	0.0543579	0.0581306	0.391386	233
PC2	KAZALD1	-0.00436895	0.0551648	0.936944	0.982444	233
PC2	DPP6	-0.0505825	0.0547314	0.356358	0.763798	233
PC2	VPS37A	-0.0408742	0.0560864	0.466886	0.849727	233
PC2	PFKFB2	0.0292225	0.0552832	0.597598	0.895489	233
PC2	AREG	-0.0571859	0.0549883	0.299453	0.70984	233
PC2	PODXL	0.0375311	0.0547161	0.493456	0.857206	233
PC2	APBB1IP	0.0783234	0.0550661	0.156285	0.548397	233
PC2	OGFR	-0.0723946	0.054568	0.185934	0.572816	233
PC2	OPTC	-0.228938	0.0558148	5.69992e-05	0.00558023	233
PC2	DNAJB1	0.0141118	0.0555901	0.799836	0.95545	233
PC2	TMPRSS15	0.0437278	0.0554775	0.431391	0.818472	233
PC2	RBP2	-0.0721803	0.0547122	0.188396	0.576373	233
PC2	CES2	0.0653253	0.0549034	0.235348	0.626622	233
PC2	CCN1	0.0467241	0.0548885	0.395517	0.796464	233
PC2	RBP5	-0.0204595	0.0562684	0.716488	0.914526	233
PC2	AMIGO2	0.0450056	0.0547803	0.412179	0.809858	233
PC2	GALNT10	0.0626764	0.0546576	0.252698	0.654028	233
PC2	FAM3B	-0.0228036	0.054723	0.677282	0.904514	233
PC2	S100A12	-0.0116193	0.0552322	0.833564	0.96628	233
PC2	SIRT2	-0.0217564	0.0557798	0.696869	0.912695	233
PC2	GPA33	-0.0619171	0.0549662	0.261151	0.664069	233
PC2	GALNT7	0.0905373	0.0546128	0.0987263	0.454228	233
PC2	GCNT1	-0.129931	0.0542094	0.0173401	0.207023	233
PC2	MSLN	-0.159641	0.054219	0.00356954	0.0776574	233
PC2	VMO1	-0.0620866	0.05491	0.259366	0.661547	233
PC2	VAT1	0.109403	0.0543472	0.0452817	0.358202	233
PC2	ALPP	-0.0271326	0.0553943	0.624738	0.895489	233
PC3	VAMP5	0.0659919	0.0618691	0.287259	0.616139	233
PC3	SUSD1	0.0645294	0.0626368	0.303996	0.62506	233
PC3	TNF	-0.0501442	0.0618603	0.418435	0.724909	233
PC3	CA5A	-0.00176589	0.0635983	0.977873	0.988985	233
PC3	FABP6	0.0532831	0.0618016	0.389499	0.698621	233
PC3	STK11	-0.0377106	0.0630383	0.550286	0.789927	233
PC3	ACTA2	-0.150809	0.0635844	0.0185299	0.202466	233
PC3	EDIL3	0.0863577	0.0652574	0.187042	0.532309	233
PC3	ZBTB17	-0.0584253	0.0619296	0.346463	0.652543	233
PC3	CEP43	-0.00319526	0.0624162	0.959216	0.981596	233
PC3	COMT	0.0737661	0.0624305	0.238601	0.582521	233
PC3	MMP7	-0.100341	0.0632085	0.113787	0.472024	233
PC3	HNRNPK	0.0898303	0.0626634	0.153068	0.504178	233
PC3	ADAMTS16	-0.0185556	0.0653727	0.776787	0.9094	233
PC3	GP2	-0.0734752	0.0628589	0.243663	0.590462	233
PC3	MPHOSPH8	0.0507847	0.0622325	0.415321	0.723478	233
PC3	SLITRK6	-0.00182192	0.0626948	0.976842	0.988964	233
PC3	GPR37	-0.099553	0.0617932	0.108542	0.464031	233
PC3	THPO	-0.02372	0.0621214	0.702939	0.867529	233
PC3	CLEC1A	-0.0853594	0.0617357	0.168116	0.524716	233
PC3	ENTPD6	-0.109642	0.0614808	0.0758536	0.407365	233
PC3	IL6	-0.298549	0.0591585	9.162e-07	0.00022424	233
PC3	CEACAM8	0.0544873	0.0619448	0.379992	0.69019	233
PC3	S100P	0.0191664	0.0621454	0.758049	0.896292	233
PC3	ENTPD5	0.030499	0.0618831	0.622592	0.832674	233
PC3	ACE2	-0.0598164	0.0625068	0.339597	0.649035	233
PC3	DCN	-0.0163998	0.0678645	0.809264	0.922316	233
PC3	GLO1	-0.0107043	0.0621681	0.863446	0.947231	233
PC3	PAG1	-0.0783136	0.0628613	0.214105	0.557471	233
PC3	ADAM15	0.0158174	0.0626424	0.800878	0.919212	233
PC3	USP8	0.0680602	0.06344	0.284478	0.613445	233
PC3	BMP6	0.0825939	0.0618986	0.183417	0.528134	233
PC3	CTSH	-0.231623	0.0600113	0.000147717	0.0125029	233
PC3	BAG6	0.124571	0.0619961	0.0456753	0.341527	233
PC3	MSTN	0.326604	0.0601442	1.43217e-07	0.000140209	233
PC3	BOC	0.0632632	0.0618935	0.307799	0.626908	233
PC3	ADH4	0.126084	0.0643344	0.0512287	0.351441	233
PC3	TIA1	0.00282106	0.0630227	0.964335	0.983421	233
PC3	CNPY2	0.00551404	0.0622915	0.929541	0.976417	233
PC3	COL4A1	-0.0580193	0.0619292	0.349815	0.652543	233
[truncated: 939 more rows]

## Sheet: SD04
Results from LASSO regression model for each composite axis of frailty (PC) as a function of all proteins.
protein	PC1	PC2	PC3
(Intercept)	6.47429e-18	-2.53454e-17	-3.27456e-17
VAMP5	0	-0.0416952	0.0488475
SUSD1	0	0	0
TNF	0	0.0625854	0
CA5A	0	0	0
FABP6	0	0	0
STK11	0	0	0
ACTA2	0	0	0
EDIL3	0	0	0
ZBTB17	0	0	0
CEP43	0	0	0
COMT	0	0	0
MMP7	0	0	0
HNRNPK	0	0	0
ADAMTS16	0	0	0
GP2	0	0	0
MPHOSPH8	0	-0.00558462	0
SLITRK6	0	0	0
GPR37	0	0	0
THPO	0	0	0
CLEC1A	0	0	0
ENTPD6	0	0	-0.0217509
IL6	-0.030834	0	-0.0565549
CEACAM8	0	0	0.0434015
S100P	0	0	0
ENTPD5	-0.00254435	0	0
ACE2	0	0	0
DCN	0	0	0
GLO1	0	0	0
PAG1	0	0	0
ADAM15	0	0	0
USP8	0	0	0
BMP6	0	0	0
CTSH	0	0.0260846	-0.0708297
BAG6	0	0	0.0542952
MSTN	0.0464023	0	0.0872477
BOC	0	0	0
ADH4	0	-0.0259426	0.00748028
TIA1	0	0	0
CNPY2	0	-0.0390035	0
COL4A1	0	0	0
LILRA5	-0.000841894	0	0.00717937
MARCO	0	0	0
ANGPTL1	0	0	0
PRSS27	0	0	0
SORT1	0	0	0
SFTPD	0	0.0520844	0
DDC	0	0	0.0952788
SDC4	0	0	0
HMOX1	0	0	0
SERPINA12	0.0138306	0	0
GH1	0	0	0
SPON2	0	0	0
NECTIN2	0	0	0
CHRDL2	0	0	0
ROR1	0	-0.0263988	0
CA13	0	0	0
CCL27	0	0	0
AK1	0	0	0
ANXA4	0	0	0
CLC	0	0	0
LEPR	0	0	0.0171264
TSHB	0	0	0
S100A11	0	0	0
VSIR	0	0	0
PCDH17	0	0	0
PDGFRA	0	0	0
CDH17	0	-0.0329986	0
SNX9	0	0	0
NTRK2	0	0.0413864	0
ACY1	0	0	0
AGXT	0	0	0
DPP7	0	0	0
PLIN3	0	0	0
PLPBP	0	0	0
ICAM5	0	0	0
PRKAR1A	0	0	0
IL6ST	0	0	0
DCTPP1	0	0.00629542	0
PM20D1	0	0.0083326	-0.00176346
LACTB2	0	0	0
FADD	0	0	0
CGREF1	0	0	0
CXCL8	0	0	0
LGALS1	0	0	0
IGFBPL1	0	0	0
MNDA	0	0	0
CDH6	0	0	0
IL19	0	0	0
ACAN	0	-0.0435354	0
PLXNB3	0	0.0179032	0
TYRO3	0	0	0
EIF4EBP1	0	0	0
PDCD6	0	0	0
APLP1	0	0	0
CLEC5A	0	-0.0963566	0
GSTA1	0	0	0
IGSF8	0	0	0
MEP1B	0	0.0598428	0
SDC1	0	0	0
CDH2	0	0	0
MCFD2	0	0	0
FCRL1	0	0	0
GPNMB	0	0	0
QDPR	0	0	0
GHRL	0	-0.118001	0
PPP1R2	0	0	0
CD2AP	0	0	0
NADK	0	0	0
CBLIF	0	0.0300761	0
TINAGL1	0	0	-0.102356
CANT1	0	0	0
SSC4D	0	0	0
OLR1	0	0.0253199	0
LRP11	0	0	0
SEMA3F	0	0	0
LEP	0	0.0214385	0
LPL	0	0	0
ADGRG2	0	0	0
SIGLEC7	0	0	0
NPTXR	0	0	0
CDHR5	0	0.0152176	0
THOP1	0	0	0
GLRX	0	0	0
KITLG	0	0.0733376	0
PILRB	0	0	0
CLUL1	0	0	0
AHCY	0	0	0
FABP2	0	0	0
REN	0	0.0134361	0
GDF2	0	0	0
SOST	0	0	0
NPDC1	0	0	0
CXCL5	0	-0.00124954	0
CCDC80	0	0	0
CTSL	0	0	0
NRCAM	0	0	0
HSPB1	0	0	0
THBD	0	0	0
KYAT1	0	0	0
FAM3C	0	0	0
TYMP	0	0	0
PCSK9	0	0	0
IGFBP7	0	0	0
UMOD	0	-0.0899582	0
PLTP	0	0	0
MFAP5	0	0.0988744	0
LDLR	0	0	0
CA4	0	0.12378	0
EPHB4	0	0	0
CDH5	0.0107887	0	0
CES1	0	0	0
FABP4	0	0	-0.124836
IGFBP1	0	-0.0315958	0
ICAM2	0	0	0
ADAMTS13	0	0	0
IL1RL1	0	0	0
GDF15	0	0	-0.0149474
PLA2G1B	0	0	0
NOTCH3	0	0	0
LTBP2	0	0	0
TGFBR3	0	0	0
PEAR1	0	0	0
REG3A	0	0	0
XG	0	0	0
ADGRE5	0	0	0
FUCA1	0	0.00247553	0
CD209	0	0	0
MB	0	0.00908331	0
DKK3	0	-0.014657	0
TNFRSF10C	0	0	0
REG1B	0	0	0
IL2RA	0	0	0
PDGFRB	0	0.0242267	0
MET	0	0	0
ESAM	0	0	0
CA3	0	0	-0.0219034
TNFSF13B	-0.0124148	0	0
ALCAM	0	0	0
MSMB	0	0	0
CTSB	0	0	0
ICAM3	0	0	0
DPT	0	0	0
CRTAC1	0.0074934	0	0
CPA1	0	0	0
SERPINA11	0	0	-0.0203489
CXCL16	-0.093078	0	0
SEMA7A	0	0	0
LGALS3	0	0	0
MEGF9	0.0283324	0	0
ENG	0	0.120247	0
ENPP2	0	0	0
CPB1	0	0	0
SELE	0	0.0192703	0
PAM	0	0	0
COL6A3	0	0	0
CST6	0	0.049715	0
CSTB	0	0	0
DLK1	0	0	0
GUSB	0	0	0
SCARF1	0	0	0
CELA3A	0	0	0
CCN3	0	0	0
HYOU1	0	0	0
LILRB2	0	0	0
ST6GAL1	0	0	0
TIE1	0	0	0
SIRPA	0	0	0
PTPRS	0	0	0
CNTN1	0	0	0
BPIFB1	0	0.00472502	-0.0083932
AZU1	0	0	0
PTPRF	0	0	0
NOTCH1	0	0	0
CHIT1	0	0.00513297	0
PDGFA	0	0	0
ACP5	0	0	0
ITGB2	0	0	0
FAS	0	0	0
PLXNB2	0	0.00105455	0
GAS6	0	0	0
EGFR	0	0.0218857	0
QPCT	0	-0.018148	0
RNASET2	0	0	0
SPP1	-0.0125775	0	0
LILRB1	0	0	0
LILRB5	0	0	-0.0199487
IGFBP2	0	-0.00371944	0
PI3	0	0	0
RETN	0	0	0
CCL15	0	0	0
PRTN3	0	-0.0407103	0
FAP	0	0	0
COL18A1	-0.0411716	0	0
AMY2A	0	0	0
CCL16	0	0	0
COL1A1	0	0	0.0557136
PRCP	0	0.0315591	0
PGLYRP1	0	0	0
CD59	0	0	0
AMY2B	0	0	0
TCN2	0	-0.0748688	-0.0237792
SERPINE1	0	0	0
MCAM	0	0	0
VASN	0	0	0
ART3	0	0	0.103
CNDP1	0	0.0602754	0
IL18BP	0	0	0
F9	0	0	0
ANPEP	0	0	0
SSC5D	0	0	0
ITIH3	0	0	0
CDH1	0	0	0
NCAM1	0	0	0
OSMR	0	0	0
HYAL1	0	0	0
CTSD	0	0.0774149	-0.0309377
TNC	0	0	0
CD163	0	0	0
SPARCL1	0	0	0
NID1	0	0	0
AXL	0	0	0
PRSS2	0	0	0
CTSZ	0	-0.0147385	0
CHL1	0	0	0
THBS4	0	-0.0131051	0
TFRC	-0.0609891	0	0
KIT	0	0	0
TFF3	0	0	0
F7	0	0	0
RARRES2	0	0	0
APOM	0	0	0
TIMD4	0	0	0
ITGB1	0	0	0
CD55	0	0	0
SELP	0	0	0
CD46	0	0	0
GP1BA	0	0	0
FCN2	0	0	0
HSPG2	0	0	0
PCOLCE	0	0	0
IL6R	0	0	0.0103462
FCGR3B	0	-0.0267769	0
TFPI	0	0	0
AOC3	0	0	0
NRP1	0	0	0
FCGR2A	0	0	0
LCN2	0	0	0
CR2	0	0.0729999	0
ADA2	0	0	0
VCAM1	0	0	0
CD93	0	0	0
IGFBP3	0	-0.226334	0
CHI3L1	0	-0.0413418	0
CST3	0	0	0
CCL14	0	0	0
PROC	0	0	0
ANG	0	0	0
FETUB	-5.30815e-05	0	0
COMP	0	0	0
DPP4	0	0	0
ANGPTL3	0	0	0
PTGDS	0	0	0
CA1	0	0	0
C2	0	0	0
ICAM1	0	0	0
CCL5	0	0	0
IGFBP6	0	0	0
EFEMP1	0	0	0
REG1A	0	0	0
GGH	0	0.0266425	0
TGFBI	0	0	0
TIMP1	0	0	0
IL10	0	0	-0.000591148
AMBN	0.070938	-0.0226659	0
LRRN1	0	0	0.0531581
NBN	0	0	0
FCRL3	0	0	0
PRKAB1	0	0	0
RABGAP1L	0	0	0
IL22RA1	0	0	0
SCGN	0	0	0
MVK	0	0	0
WNT9A	0	0	0
IL3RA	0.029659	0	0
CXCL12	0.00713791	0	0
IL17A	0	0	0
GALNT3	0	0	0
IL17C	0	0	-0.125191
TNFRSF13C	0	0	0
IL17D	0	0	0
MILR1	0	0	0
IRAK1	0	0	0
IL12RB1	0	0	0
IL1RL2	0	0	0
FGF5	0	0	0
CSF3	0	0	0
AMN	0	0.0176896	0
ITGB6	0	0	0
JCHAIN	0	0	0
SLAMF1	0	0	0
ENAH	0	-0.0508756	0
IL15RA	0	0	0
IL10RA	0	0	0
PAPPA	0	0	0
JUN	0	0	0
LILRB4	0	0	0
CLEC4D	0	0	0.0234575
CCL3	0	0	0
PARP1	0	0	0.000888925
FABP9	0	0	0
ITM2A	0	0	0
BACH1	0	0	0
IFNLR1	0	0	0
TRAF2	0	0	0
SULT2A1	0	0	0
SPINK4	0	0	0
NUB1	0	0	0
PSPN	0	0.0836499	0
ALDH3A1	0	0	0
BCL2L11	0	-0.119803	0
FOXO1	0	0	0
BID	0	0	0
METAP1D	0	0	0
HLA-DRA	0	0	0
TBC1D5	0	0	0
EPO	-0.00223712	0.0177303	-0.0418015
CCL7	0	0	0
EDAR	0	0	0
DPP10	0	0	0
ITGA6	0	0	0
FCRL6	0	0	-0.0443758
LSP1	0	0	0
STX8	0	0	0
HLA-E	0	0	0
TRIM21	0	0	0
PSIP1	0	0	0.00046478
IL7	0	0	0
SAMD9L	0	0	0
SIGLEC10	0	0	0
ISM1	0	0	0
SLC39A5	0	0.0138109	0
BTN3A2	0	0	0
MLN	0	0.0233245	0
PROK1	0	0.0358394	0
NFATC1	0	0	0
CCL26	0	0.0708941	0
CLEC4C	0	0	0
CEACAM21	0	-0.0719416	0
PSMG3	0	0	0
COL9A1	0	0	0
ARHGEF12	0	0	0
CNTNAP2	0	0	0
MAPK9	0	0	0
BCR	0	0	0
CLIP2	0	0	0
SELPLG	0	0	0
CXADR	0	0	0
IL15	0	-0.00620995	0
FCAR	0	0	0
CD83	0	0	0
NCR1	0	0	0
NCF2	0	0	0
NPPC	0	0	0
CCL28	0	0	0
PTX3	0	-0.0626902	0
PTH1R	0	0	0
EGLN1	0	0	0
CLEC4A	0	0	0
OSM	0	0.00899217	0
HSD11B1	0	0	0
IL4R	0	0	0
IRAK4	0	0	0
ICAM4	0	0.0408237	0
DECR1	0	0	0
LY75	0.0362828	0	0
ITGA11	0	0	0.0140442
AXIN1	0	0	0
CD4	0	-0.0042666	0
IL17RB	0	0	0.0354503
LTA	0	0	0
PIK3AP1	0	0	0
HEXIM1	0	0	0
CLEC4G	0	0.0149815	0
NTF3	0	0	0
TNFSF11	0	0	0
MICB_MICA	0	0	0
MICB_MICA	0	0	0
CD200R1	0	-0.000271604	0
KRT19	0	0	0
PTPRM	0	0	0
CD70	0	0	0
TGFA	0	0	0
IL5RA	0	0	-0.0244557
SLAMF7	0	0	0
CD200	0	0	0
GZMB	0	0	0
IL32	0	-0.0496541	0
LIFR	0	0	0
CD84	0	0	0
RAB6A	0	0	0
TNFSF10	0	0	0
TLR3	0	0	0.0558911
CXCL6	0	0	0
PCDH1	0	-0.0480205	0
HPCAL1	0	0	0
CD40LG	0	0	0
CKAP4	0	0	0
IDS	0	0	0
DFFA	0	0	0
TGFB1	0	0	0
CXCL17	0	0	0
NUDC	0	0	0
TNFSF12	0	0	0
EIF4G1	0	0	0
BSG	0	0	0
DNAJA2	0	0	0
CD244	0	0	0
KLRB1	0	0	0
SERPINB8	0	0	0
KLRD1	0	0	0
IL16	0	0	0
NFASC	0	0	0
CD79B	0	0	0
CLEC7A	0	0	0
CD22	0	0	0
LAMP3	0	0	0
FCRL2	0	0	0
LAT	0	0	0
GMPR	0	0	0
TPSAB1	0	0	0
PPP1R9B	0	0	0
PRDX5	0	0	0
ADA	0	0	0.00515693
TNFRSF11A	0	0	0
CD160	0	0	0
HCLS1	0	0	0
CD6	0	0	0
VEGFA	0	0	0
ADAM23	0	-0.0192199	0
IL18R1	0	-0.0233748	0
TNFRSF4	0	0	0
C1QA	0	0	0
CCL13	0	0	0
HGF	0	0	0
MERTK	0	0	0
AGRP	0	0	0
CTSO	0	0	0
FLT3LG	0	0	0
VEGFD	0	0	0
CLSTN2	0	0	0
FASLG	0	0	0
IL12B	0	0	0
CDSN	0	0	0
CCL11	0	0	0
KYNU	0	0	0
LY9	0	0	0
CCL20	0	0	0
MMP1	0	0	0
PGF	0	0	0
CCL25	0	0	0
CXCL9	0	0	0
SMPDL3A	0	0	0
EPHA1	0	0	0
IFNGR1	0	0	0
CTSC	0	0	0.0264408
CD276	0	0	0
DBNL	0	0	0
PKLR	0	0	0
NCK2	0	0	0
CCL21	0	0	0
MMP10	0	0	0
SCGB1A1	0	0	-0.00562553
ENPP7	0	-0.023431	0
SIGLEC1	0	0	0
F2R	0	0	0
CD48	0	0	0
CCL23	0	0	0
IL18	0	0	0
CCL4	0	-0.0217361	0
IL10RB	0	0	0
CXCL10	0	0	0
CRLF1	0	0	0
IL1RN	-0.0109112	0.0493351	0
CRIM1	0	0	0
TNFRSF13B	0	0	0
ANGPTL4	0	0	0
CST7	0	0	0
ERBB3	0	0	0
NELL2	0	-0.100825	0
LY6D	0	0	0
CCN2	0	0	0
GLOD4	0	0	0
DNER	0	0	0
BTN2A1	0	0	0
SHMT1	0	0	0
FGF19	0	0	0
CD58	0	0	0
HSPA1A	0	0	0
CSF1	0	0	0
SPINT2	0	0	0
FIS1	0	0	0
SCGB3A2	0	0	0
CD40	0	0	0
OMD	0	-0.00028726	0
ANGPTL2	0	0	0
GAL	0	0.0201139	0
SCG3	0	0	0
SMOC2	0	0	0
TREM2	0	0	0
MZB1	0	0	0
TNFSF13	0	0	0
ROBO1	0	0	0
TNFRSF11B	0	0	0
ENPP5	0	0.0643547	0
LAIR1	0	0	0
COLEC12	0	0	0
SIRPB1	0	0	0
ANGPT1	0	0	0
PDGFB	0	0	0
EPCAM	0	-0.0779208	0
DNPH1	0	0	0
CCL17	0	0	0
MEGF10	0	0	0
CRHBP	0	0	0
LGALS4	0	0	0
LHPP	0	0	0.00827229
TPP1	0	0	0
CRELD2	0	0	0
CTRC	0	0	0
MEPE	0	0	0
CDON	0	0	0.00114169
ADGRE2	0	0	0
AGER	0	0	0
IL1R2	0	0	0
ESM1	0	0	0
SPON1	0	0	0
CXCL1	0	0	0
PRSS8	0	0	0
PLAUR	0	0	0
PRELP	0	0	0
MATN2	0	0	0
LTBR	0	0	0
LAMA4	0	0	0
FST	0	0	0
CHRDL1	0	0	0
CCL24	0	0.07334	0
LGMN	0	-0.00811536	0
DAG1	0	0	0
PNLIPRP2	0	0	0
OSCAR	0	0	0
PON3	0	0	0
FABP1	0	0	0
B4GALT1	0	0	0
LGALS9	0	0	0
FSTL3	0	0	0
TNFRSF14	0	0	0
REG4	0	-0.0819041	0
WFIKKN2	0	0	0
AGRN	0	0	0
TFF2	-0.00294892	0	0
CXCL3	0	0	0
NME3	0	0	0
VSTM1	0	0	0.0115778
SLC39A14	0	0	0
ILKAP	0	-0.00544532	0
BAX	0	0	0
CARHSP1	0	0	0
GDNF	0	0	0
SLIT2	0	0	0
NOS1	0	0	-0.0680257
ODAM	0	0	0
SLC16A1	0	0	0
C19orf12	0	0	0
SSB	0	0	0
PXN	0	0	0
TST	0	0	0
TARBP2	0	0	0
NEFL	0	0	0
FHIT	0	0	0
KIRREL2	0	0	0
CLSTN1	0.000626315	0.00387441	0
TDRKH	0	0	0
KEL	0	0	0
BRK1	0	0	0
FMNL1	0	0	0
GKN1	0	0	0
ANXA10	0	0	0
HMOX2	0	0	0
KLB	0	0	0.000730708
AKT1S1	0	0	0
DUSP3	0	0	0
FGR	0	0	0
PADI4	0	0.0191719	0
NOS3	0	0	0
PLIN1	0	0	-0.0570741
PBLD	0	0	0
TBC1D17	0	0	0
PTS	0	0	0
NXPH1	0.0946446	0	0
MMP13	0	0	0
CDHR1	0	0	0
SIGLEC15	0	-0.0394281	0
CC2D1A	0	0	0
MITD1	0	0	0
FKBP4	0	0	0
NPM1	0	0	0
PRDX1	0	-0.0976919	0
LPO	0	0	0
TNFRSF6B	0	0	0
LAIR2	0	0	0
CD274	0	0	0
TNFRSF10A	0	0	0
FRZB	0.00572628	0	0
PSME1	0	0	0
LAYN	0	0	0
SNCG	0	0	0
BAG3	0	0	0
CCS	0	0	0
ADGRB3	0	0	0
HNMT	0	0	0
CX3CL1	0	0	0
DPEP1	0	0	0
MAP4K5	0	0	0
IL18RAP	0	0	0
CRIP2	0	0	0
PPP3R1	0	0	0
DARS1	0	0	0
MAD1L1	0	0	0
EREG	0	0	0
SKAP1	0	0.0442705	0
PTPN1	0	0	0
GGT5	0	0	0
CLPP	0	0	0
PTPRN2	0	0	0
NMNAT1	0	0	0
CRTAM	0.0267534	-0.000385049	-0.0774673
CSF2RA	0	0	0
PSG1	0	0	0
DRAXIN	0	0	0
EBAG9	0	0	0
ULBP2	0	0	0
ABHD14B	0	0	0
PHOSPHO1	0	0	0
CRADD	0	0	0
SPOCK1	0	0	0
PAEP	0	0	0
WWP2	0	0	0
APRT	0	0	0
CLEC10A	0	0	0
CHMP1A	0	0	0
NAAA	0	0	0
SERPINB9	0	0	0
GFRA3	0	0	0
DKK4	0	0	0
EFNA4	0	0	0
VWC2	0	0	0
FKBP5	0	0	0
RSPO1	0	0	0
WFIKKN1	0.0194135	0	0
CDCP1	0	0	-0.0712734
IFNGR2	0	0	0
TBCC	0	0	0
SCARB2	0	0	0
GPC5	0	0	0
LY96	0	0	0
FLRT2	0	0	0
TMPRSS5	0	0	0
SETMAR	0	0	0
GLB1	0	0	0
MDGA1	0	0	0
TXLNA	0	0	0
TNFSF14	0	0	0
MASP1	0	0	0
STAMBP	0	0	0
DNMBP	0	0	0
IPCEF1	0	0	0
AFP	0	0	0
MATN3	0	0	0
OBP2B	0	0.041748	0
TNFRSF10B	0	0	0
EPHB6	0	0	0
CALCA	0	0.0839817	0
SFRP1	0	0	0
TNFRSF9	0	0	0
RBKS	0	0	0
TCL1A	0	0	0
CD63	0	0	0
PSME2	0	0	0
ASGR1	0	0	0
FUT8	0	0	0
BMP4	0	0	0
CST5	0	0	0
ASAH2	0	0.0129939	0
BCAN	0	-0.0404934	0
ACVRL1	0	0	0
EIF4B	0	0	0
ADAM22	0	0	0
PLA2G10	0	0	0
LXN	0	0	0
CCL2	0	0	0
CDH15	0	0.00152069	0
CNTN5	0	0	0
ROBO2	0	0	0
CDH3	0	0	0
DDR1	0	0	0
CD300C	0	0	0
PVR	0	0	0
TXNDC5	0	0	0
FUT3_FUT5	0	0	0
FUT3_FUT5	0	0	0
STC1	0	0.0821514	0
RWDD1	0	0	0
EZR	0	0	0
CD8A	0	0	0
MMP8	0	0	0
SEMA4D	0	0	0
PDCD5	0	0	0
NSFL1C	0	0	0
SERPINB6	0	0	0
CXCL13	0	0	0
CD34	0.0217584	0	0
VCAN	0	0	0
PPCDC	0	0	0
SMPD1	0	0	0
BST2	0	0	0
SUMF2	0	0	0
PRL	0	0	0
LBR	0	0	0
LAMP2	0	0	0
ANXA3	0	0	0
CHGB	0	0	0
ADAM8	0	0	0
CD74	0	0	0
LGALS8	0	0	0
FABP5	0	0	0
GOLM2	0	0	0
RGMB	0	0	0
ENO2	0	0	0.009479
OXT	0	0.0007677	0
SCARF2	0	0	0
TNFRSF8	0	0	0
THY1	0	0	0
BST1	0	0	0
TNFRSF21	0	0	0
CPPED1	0	0	0
CPM	0	0.01154	0
NCAN	0	-0.100141	0
CTSS	0	0	0
NTRK3	0	0	0
SCARA5	0	0	0
LRPAP1	0	0.0210536	0
CPA2	0	0	0.00113787
CLEC1B	0	0	0
FOLR2	0	0	0
MSR1	0	0	0
JAM2	0	0	0
RGMA	0	0	0.0271403
DKK1	0	0	0
CGA	0	-0.0223662	-0.038812
ITGAM	0	0	0
MIF	0	0	0
NPTX1	0	0.0461943	0
GGT1	0	0	0
BCAM	0	0	0
STIP1	0	0	0
AHSP	0	0	0.0288678
DSC2	0	0	0
CD164	0	0	0
NRP2	0	0	0
SIGLEC5	0	0	0
MMP3	0	0.00618038	0
WARS	0	0	0
HARS1	0	0	0
PEBP1	0	0	0
IL17RA	0	0	0
CLEC14A	0	0	0
GP6	0	0	0
CNTN3	0	0	0
INHBC	0	0.063681	0
PIK3IP1	0	0	0
NCAM2	0	0	0
CA6	0	0.115344	0
SPINK1	0	0	0
SUSD2	0	0	0
MPO	0	0	0
GUCA2A	0	0	0
PIGR	0	0	0
MMP9	0	0	0.00682888
THBS2	0	0	0
PLA2G7	0.0809797	0	0
NOMO1	0	0	0
TNXB	0	0	0
CD109	0	0	0
SPINT1	0	0	0
CD99	0	0	0
FCRL5	0	0	0
CLEC11A	0	0	0
DSG2	0	0	-0.0527175
SOD2	0	0	0
NUDT5	0	0	0
IL1R1	0	0	0
CNTN4	0	0	0
TMSB10	0	0	0
CD177	0	0	0
TREML2	0	0	0
MYOC	0	0	0
CD99L2	0	0	0
OGN	0	0	0
PLAU	0	0	0
EFNA1	0	0	0
IL1RAP	0	0	0
B4GAT1	0	0.00412795	0
ALDH1A1	0	0	0
PILRA	0	0	0
CD300LG	0	0	0
PECAM1	0	0	0
GNLY	0.00801683	0	0
FCER2	0	0	0
MFGE8	0	0	0
TXNRD1	0	0	0
IL7R	0.00997446	0	0
HAVCR2	0	0	0
ARSA	0	0	0
ITGA5	0	0	0
BLVRB	0	0	0
RELT	0	0	0
DBI	0	0	0
VSIG4	0	0	0
TNFRSF1B	0	0	0
IGF2R	0	0	0
TIMP4	0	0	0
SPINK5	0.0815203	-0.0399469	0
CA2	0	0	0
CTRB1	0	0	0
F11R	0	0	0
LILRA2	0	0	0
PAMR1	0	0	0
TFF1	0	0	0
TNFRSF1A	0	0	0
CLPS	0	0	0
STC2	0	0.0336491	0
IGFBP4	0	0	0
GRN	0	0	0
PARK7	0	0	0
EPHA2	0	0	0
RTBDN	0	0	0
CA12	-0.0525702	0	0
INPP1	0	0	0
RET	0	0	0
PPME1	0	0	0
DTX3	0	0	0
LYN	0	0	0
ICOSLG	0	0	0
OMG	0	0	0.0585812
SMAD5	0	0	0
PDCD1LG2	0	0	0
IGF1R	0	0	0
ADAMTS15	0	0	0
SF3B4	0	0	0
SEPTIN9	0	0	0
ABL1	0	0	0
VPS53	0	0	0
CDHR2	0	0.051494	0.0391217
POLR2F	0	0	0
SERPINA9	0	0	0
TBC1D23	0	0	0
AIFM1	0	0	0
MPI	0	0	0
SEZ6L2	0	0	0
LPCAT2	0	0	0
KLK13	0	0	0
LAT2	0	0	0
LRP1	0	0	0
ADGRG1	0	0	0
KRT18	0	0	0
COX5B	0	0	0
CD207	0	0	0
DDAH1	0	0	0
FLT1	0	0	0
RP2	0	0	0
HS3ST3B1	0	0	0
PSMD9	0	0	0.0268124
DPEP2	0	0	0
CALB1	0	0	0
MME	0	0	0.00182954
GRPEL1	0	0	0
VNN2	0	0	0
AARSD1	0	0	0
IGSF3	0	0	0
DKKL1	0	0	-0.014928
INPPL1	0	0	0
LAG3	0	-0.0177334	0
CD38	0	0	0.0519815
CNPY4	0	0	0
CDNF	0	0	0
CDKN1A	0	0	0
KIFBP	0	0	0
TAFA5	0	0	0
ST3GAL1	0	-0.0383875	0
ERBIN	0	0	0
SRP14	0	0	0
DSG4	0	0	0
STX4	0	0	0
IL12A_IL12B	0	0	0
IL12A_IL12B	0	0	0
CD302	0	0	0
SEMA4C	0	0	0
GFRA2	0	0	0
ARSB	0	0	0
SCAMP3	0	0	0
LRRC25	0	0	0
DRG2	0	0	0
UBAC1	0	0	0
ELOA	0	0	0
ERP44	0	0.00601762	0
KAZALD1	0	0	0
DPP6	0	0	0
VPS37A	0	0	0
PFKFB2	0	0	0
AREG	0	0	0
PODXL	0.00216405	0	0
APBB1IP	0	0	0
OGFR	0	0	0
OPTC	0	-0.0668222	0
DNAJB1	0	0	0
TMPRSS15	0	0	0
RBP2	0	0	0
CES2	0	0	0
CCN1	0	0	0
RBP5	0	0	0
AMIGO2	0	0	0
GALNT10	0	0	0
FAM3B	0	0	0
S100A12	0	0	0.0837104
SIRT2	0	0	0
GPA33	0	0	0
GALNT7	0	0	0
GCNT1	0	0	0
MSLN	0	0	0
VMO1	0	0	0
VAT1	0	0.0057813	0
ALPP	0	0	0

## Sheet: SD05
Spearman correlation results for Figure 3C. These are the correlations within the aortic stenosis derivation sample.
Spearman rho
Score	PC1 - Phenotype	PC2 - Phenotype	PC3 - Phenotype	Age	PHQ-2	Average gait speed (m/s)	Average handgrip strength (kg)	Nutrition (MNA-SF)	Mini-Cog total score	Katz ADLs	KCCQ-12 summary score	EQ-VAS score	Psoas muscle area index (cm/m2)	Visceral fat area index (cm/m2)	Albumin	Hemoglobin
Phenotype PC1 Score	1	0.0494065	0.0143536	0.154158	-0.78934	0.308489	0.0302294	0.662193	-0.0380441	-0.0194856	0.691435	0.751889	0.0399927	0.0684067	0.212219	0.232879
Phenotype PC2 Score	0.0494065	1	0.0209545	-0.199198	0.0443494	0.0982528	0.564811	0.262965	-0.312314	-0.0453175	-0.0446539	0.0409113	0.693031	0.720795	0.263006	0.334437
Phenotype PC3 Score	0.0143536	0.0209545	1	-0.158942	-0.0608061	0.63461	0.491292	0.128662	0.486606	0.509678	0.329549	-0.0277959	0.044868	-0.0365243	0.355227	0.491542
Protein PC1 Score	0.57351	0.0233566	0.164123	0.186627	-0.440108	0.25211	0.12404	0.423638	-0.0602776	0.0621331	0.432786	0.373688	-0.064871	-0.0582084	0.299247	0.32205
Protein PC2 Score	0.0674666	0.943883	0.102905	-0.222974	0.00230918	0.149647	0.577762	0.27647	-0.210433	0.00954102	-0.0225162	0.0531729	0.647784	0.730764	0.287023	0.363235
Protein PC3 Score	0.141535	0.180802	0.770451	-0.130943	-0.0970132	0.51432	0.511346	0.227279	0.22641	0.394933	0.349672	0.0942888	0.14341	0.000919275	0.457564	0.496275
Age	0.154158	-0.199198	-0.158942	1	-0.0742883	-0.0414083	-0.241598	0.0133805	-0.165726	-0.0187991	0.129186	0.10721	-0.184799	-0.101052	0.0207374	-0.0270201
Number of observations
Score	PC1 - Phenotype	PC2 - Phenotype	PC3 - Phenotype	Age	PHQ-2	Average gait speed (m/s)	Average handgrip strength (kg)	Nutrition (MNA-SF)	Mini-Cog total score	Katz ADLs	KCCQ-12 summary score	EQ-VAS score	Psoas muscle area index (cm/m2)	Visceral fat area index (cm/m2)	Albumin	Hemoglobin
Phenotype PC1 Score	233	233	233	233	233	233	233	233	233	233	233	233	233	233	233	233
Phenotype PC2 Score	233	233	233	233	233	233	233	233	233	233	233	233	233	233	233	233
Phenotype PC3 Score	233	233	233	233	233	233	233	233	233	233	233	233	233	233	233	233
Protein PC1 Score	233	233	233	233	233	233	233	233	233	233	233	233	233	233	233	233
Protein PC2 Score	233	233	233	233	233	233	233	233	233	233	233	233	233	233	233	233
Protein PC3 Score	233	233	233	233	233	233	233	233	233	233	233	233	233	233	233	233
Age	233	233	233	233	233	233	233	233	233	233	233	233	233	233	233	233
P Value
Score	PC1 - Phenotype	PC2 - Phenotype	PC3 - Phenotype	Age	PHQ-2	Average gait speed (m/s)	Average handgrip strength (kg)	Nutrition (MNA-SF)	Mini-Cog total score	Katz ADLs	KCCQ-12 summary score	EQ-VAS score	Psoas muscle area index (cm/m2)	Visceral fat area index (cm/m2)	Albumin	Hemoglobin
Phenotype PC1 Score		0.452917	0.827483	0.0185449	0	1.57746e-06	0.646195	0	0.563396	0.767335	0	0	0.543571	0.298439	0.0011174	0.000337027
Phenotype PC2 Score	0.452917		0.750355	0.00225098	0.500531	0.134831	0	4.82069e-05	1.15134e-06	0.491217	0.497591	0.534346	0	0	4.80711e-05	1.7057e-07
Phenotype PC3 Score	0.827483	0.750355		0.0151591	0.355471	0	1.33227e-15	0.0498168	3.10862e-15	0	2.63534e-07	0.672963	0.49553	0.579096	2.46029e-08	1.33227e-15
Protein PC1 Score	0	0.722849	0.0121144	0.00425556	1.8594e-12	9.99865e-05	0.0586899	1.45373e-11	0.359676	0.345051	4.7029e-12	3.90615e-09	0.324169	0.376435	3.31535e-06	5.06252e-07
Protein PC2 Score	0.305145	0	0.117235	0.000606899	0.972033	0.0223211	0	1.85901e-05	0.00123312	0.884823	0.732434	0.419173	0	0	8.52016e-06	1.12329e-08
Protein PC3 Score	0.0307956	0.00564312	0	0.0458669	0.139846	0	0	0.000471445	0.000496311	4.05312e-10	4.18481e-08	0.151369	0.0286255	0.988865	1.85629e-13	6.66134e-16
Age	0.0185449	0.00225098	0.0151591		0.258719	0.529388	0.000196625	0.839013	0.0112886	0.775309	0.0488848	0.102597	0.00465363	0.124015	0.752857	0.681585

## Sheet: SD06
KEGG Pathway Analysis
ID	Description	GeneRatio	BgRatio	pvalue	p.adjust	qvalue	geneID	Count	qscore	CountRatio	Module
hsa04659	Th17 cell differentiation	12/205	19/615	0.00662979	0.681704	0.670639	IL6/IL6ST/IL2RA/IL17A/IL12RB1/JUN/MAPK9/IL4R/CD4/TGFB1/IFNGR1/PPP3R1	12	0.166404	0.0585366	Average gait speed
hsa05166	Human T-cell leukemia virus 1 infection	15/205	27/615	0.0125912	0.681704	0.670639	MMP7/IL6/IL2RA/TNFRSF13C/IL15RA/JUN/HLA-E/MAPK9/CD4/TGFB1/CD40/LTBR/PPP3R1/MAD1L1/TNFRSF1A	15	0.166404	0.0731707	Average gait speed
hsa05171	Coronavirus disease - COVID-19	14/205	25/615	0.0145619	0.681704	0.670639	IL6/ACE2/IL6ST/CXCL8/EGFR/C2/CSF3/JUN/MAPK9/TLR3/C1QA/MASP1/MMP3/TNFRSF1A	14	0.166404	0.0682927	Average gait speed
hsa04926	Relaxin signaling pathway	9/205	14/615	0.0163632	0.681704	0.670639	ACTA2/COL4A1/EGFR/JUN/MAPK9/TGFB1/VEGFA/NOS1/NOS3	9	0.166404	0.0439024	Average gait speed
hsa04060	Cytokine-cytokine receptor interaction	50/205	120/615	0.0211175	0.681704	0.670639	IL6/MSTN/IL6ST/CXCL8/IL19/LEP/CXCL5/IL1RL1/GDF15/TNFRSF10C/IL2RA/TNFSF13B/CXCL16/CCL15/CCL16/CCL14/IL17A/IL17C/TNFRSF13C/IL12RB1/CSF3/IL15RA/CCL3/EPO/CCL7/IL4R/CD4/TGFB1/IL16/TNFRSF11A/IL18R1/TNFRSF4/CCL20/IFNGR1/IL1RN/CSF1/CD40/TNFSF13/TNFRSF11B/CCL17/LTBR/TNFRSF14/TNFRSF6B/TNFRSF10A/TNFRSF10B/TNFRSF9/ACVRL1/RELT/TNFRSF1B/TNFRSF1A	50	0.166404	0.243902	Average gait speed
hsa04510	Focal adhesion	16/205	31/615	0.0239367	0.681704	0.670639	COL4A1/PDGFRA/COL6A3/EGFR/SPP1/TNC/JUN/MAPK9/ITGA11/VEGFA/HGF/PGF/PXN/THBS2/TNXB/IGF1R	16	0.166404	0.0780488	Average gait speed
hsa04114	Oocyte meiosis	3/205	3/615	0.0366755	0.681704	0.670639	PPP3R1/MAD1L1/IGF1R	3	0.166404	0.0146341	Average gait speed
hsa04914	Progesterone-mediated oocyte maturation	3/205	3/615	0.0366755	0.681704	0.670639	MAPK9/MAD1L1/IGF1R	3	0.166404	0.0146341	Average gait speed
hsa05031	Amphetamine addiction	3/205	3/615	0.0366755	0.681704	0.670639	DDC/JUN/PPP3R1	3	0.166404	0.0146341	Average gait speed
hsa04931	Insulin resistance	6/205	9/615	0.0412549	0.681704	0.670639	IL6/PRKAB1/MAPK9/NOS3/PTPN1/TNFRSF1A	6	0.166404	0.0292683	Average gait speed
hsa05235	PD-L1 expression and PD-1 checkpoint pathway in cancer	6/205	9/615	0.0412549	0.681704	0.670639	EGFR/JUN/CD4/IFNGR1/CD274/PPP3R1	6	0.166404	0.0292683	Average gait speed
hsa05212	Pancreatic cancer	5/205	7/615	0.0443292	0.681704	0.670639	EGFR/MAPK9/TGFA/TGFB1/VEGFA	5	0.166404	0.0243902	Average gait speed
hsa04110	Cell cycle	4/205	5/615	0.0445975	0.681704	0.670639	ZBTB17/TGFB1/MAD1L1/ABL1	4	0.166404	0.0195122	Average gait speed
hsa04370	VEGF signaling pathway	4/205	5/615	0.0445975	0.681704	0.670639	VEGFA/PXN/NOS3/PPP3R1	4	0.166404	0.0195122	Average gait speed
hsa05323	Rheumatoid arthritis	15/205	32/615	0.0722174	0.766302	0.753863	IL6/CXCL8/CXCL5/CTSL/TNFSF13B/IL17A/JUN/CCL3/TGFB1/TNFRSF11A/VEGFA/CCL20/CSF1/TNFSF13/MMP3	15	0.1156	0.0731707	Average gait speed
hsa04371	Apelin signaling pathway	6/205	10/615	0.0748891	0.766302	0.753863	ACTA2/SPP1/PRKAB1/NOS1/NOS3/PLIN1	6	0.1156	0.0292683	Average gait speed
hsa04920	Adipocytokine signaling pathway	6/205	10/615	0.0748891	0.766302	0.753863	LEP/PRKAB1/MAPK9/AGRP/TNFRSF1B/TNFRSF1A	6	0.1156	0.0292683	Average gait speed
hsa04658	Th1 and Th2 cell differentiation	8/205	15/615	0.0855943	0.766302	0.753863	IL2RA/IL12RB1/JUN/MAPK9/IL4R/CD4/IFNGR1/PPP3R1	8	0.1156	0.0390244	Average gait speed
hsa04066	HIF-1 signaling pathway	10/205	20/615	0.088323	0.766302	0.753863	IL6/EGFR/TFRC/TIMP1/EPO/VEGFA/IFNGR1/LTBR/NOS3/IGF1R	10	0.1156	0.0487805	Average gait speed
hsa04657	IL-17 signaling pathway	13/205	28/615	0.0987246	0.766302	0.753863	IL6/CXCL8/CXCL5/LCN2/IL17A/IL17C/CSF3/JUN/CCL7/MAPK9/CCL20/CCL17/MMP3	13	0.1156	0.0634146	Average gait speed
hsa03266	Virion - Herpesvirus	4/205	6/615	0.0990618	0.766302	0.753863	NECTIN2/PILRB/TNFRSF14/PILRA	4	0.1156	0.0195122	Average gait speed
hsa04915	Estrogen signaling pathway	7/205	13/615	0.101165	0.766302	0.753863	EGFR/JUN/KRT19/TGFA/NOS3/FKBP4/TFF1	7	0.1156	0.0341463	Average gait speed
hsa04620	Toll-like receptor signaling pathway	9/205	18/615	0.104269	0.766302	0.753863	IL6/CXCL8/SPP1/JUN/CCL3/MAPK9/TLR3/CD40/LY96	9	0.1156	0.0439024	Average gait speed
hsa04014	Ras signaling pathway	14/205	31/615	0.109287	0.766302	0.753863	PDGFRA/EGFR/KIT/MAPK9/TGFA/VEGFA/HGF/PGF/CSF1/EFNA4/EFNA1/EPHA2/IGF1R/ABL1	14	0.1156	0.0682927	Average gait speed
hsa04912	GnRH signaling pathway	3/205	4/615	0.110386	0.766302	0.753863	EGFR/JUN/MAPK9	3	0.1156	0.0146341	Average gait speed
hsa04012	ErbB signaling pathway	6/205	11/615	0.120031	0.766302	0.753863	EGFR/JUN/MAPK9/TGFA/ABL1/AREG	6	0.1156	0.0292683	Average gait speed
hsa05203	Viral carcinogenesis	6/205	11/615	0.120031	0.766302	0.753863	IL6ST/JUN/HLA-E/LTBR/PXN/MAD1L1	6	0.1156	0.0292683	Average gait speed
hsa05210	Colorectal cancer	6/205	11/615	0.120031	0.766302	0.753863	EGFR/JUN/MAPK9/TGFA/TGFB1/AREG	6	0.1156	0.0292683	Average gait speed
hsa04933	AGE-RAGE signaling pathway in diabetic complications	10/205	21/615	0.120784	0.766302	0.753863	IL6/COL4A1/CXCL8/THBD/VCAM1/JUN/MAPK9/TGFB1/VEGFA/NOS3	10	0.1156	0.0487805	Average gait speed
hsa04061	Viral protein interaction with cytokine and cytokine receptor	22/205	53/615	0.122129	0.766302	0.753863	IL6/IL6ST/CXCL8/IL19/CXCL5/TNFRSF10C/IL2RA/CCL15/CCL16/CCL14/CCL3/CCL7/IL18R1/CCL20/CSF1/CCL17/LTBR/TNFRSF14/TNFRSF10A/TNFRSF10B/TNFRSF1B/TNFRSF1A	22	0.1156	0.107317	Average gait speed
hsa04625	C-type lectin receptor signaling pathway	8/205	16/615	0.123475	0.766302	0.753863	IL6/JUN/CLEC4D/LSP1/MAPK9/CLEC7A/CCL17/PPP3R1	8	0.1156	0.0390244	Average gait speed
hsa05321	Inflammatory bowel disease	8/205	16/615	0.123475	0.766302	0.753863	IL6/IL17A/IL12RB1/JUN/IL4R/TGFB1/IL18R1/IFNGR1	8	0.1156	0.0390244	Average gait speed
hsa04380	Osteoclast differentiation	13/205	29/615	0.127362	0.766302	0.753863	LILRA5/JUN/LILRB4/MAPK9/TGFB1/TNFRSF11A/IFNGR1/CSF1/TREM2/TNFRSF11B/SIRPB1/PPP3R1/TNFRSF1A	13	0.1156	0.0634146	Average gait speed
hsa04512	ECM-receptor interaction	11/205	24/615	0.135434	0.766302	0.753863	COL4A1/SDC1/COL6A3/SPP1/TNC/GP1BA/HSPG2/ITGA11/AGRN/THBS2/TNXB	11	0.1156	0.0536585	Average gait speed
hsa05167	Kaposi sarcoma-associated herpesvirus infection	11/205	24/615	0.135434	0.766302	0.753863	IL6/IL6ST/CXCL8/JUN/HLA-E/MAPK9/TLR3/VEGFA/IFNGR1/PPP3R1/TNFRSF1A	11	0.1156	0.0536585	Average gait speed
hsa05132	Salmonella infection	9/205	19/615	0.142521	0.766302	0.753863	IL6/CXCL8/JUN/MAPK9/BRK1/TNFRSF10A/LY96/TNFRSF10B/TNFRSF1A	9	0.1156	0.0439024	Average gait speed
hsa04530	Tight junction	5/205	9/615	0.143167	0.766302	0.753863	PRKAB1/JUN/MAPK9/EZR/F11R	5	0.1156	0.0243902	Average gait speed
hsa04921	Oxytocin signaling pathway	5/205	9/615	0.143167	0.766302	0.753863	EGFR/PRKAB1/JUN/NOS3/PPP3R1	5	0.1156	0.0243902	Average gait speed
hsa05211	Renal cell carcinoma	5/205	9/615	0.143167	0.766302	0.753863	JUN/TGFA/TGFB1/VEGFA/HGF	5	0.1156	0.0243902	Average gait speed
hsa04144	Endocytosis	7/205	14/615	0.146815	0.766302	0.753863	PDGFRA/IL2RA/EGFR/TFRC/HLA-E/FOLR2/IGF1R	7	0.1156	0.0341463	Average gait speed
hsa05208	Chemical carcinogenesis - reactive oxygen species	7/205	14/615	0.146815	0.766302	0.753863	EGFR/JUN/MAPK9/VEGFA/HGF/PTPN1/ABL1	7	0.1156	0.0341463	Average gait speed
hsa04015	Rap1 signaling pathway	13/205	30/615	0.160208	0.816299	0.803049	PDGFRA/EGFR/KIT/ENAH/VEGFA/HGF/PGF/CSF1/EFNA4/EFNA1/EPHA2/IGF1R/APBB1IP	13	0.0881508	0.0634146	Average gait speed
hsa05230	Central carbon metabolism in cancer	4/205	7/615	0.172039	0.853688	0.83983	PDGFRA/EGFR/KIT/NTRK3	4	0.068701	0.0195122	Average gait speed
hsa04218	Cellular senescence	6/205	12/615	0.175525	0.853688	0.83983	IL6/CXCL8/IGFBP3/HLA-E/TGFB1/PPP3R1	6	0.068701	0.0292683	Average gait speed
hsa04151	PI3K-Akt signaling pathway	26/205	67/615	0.191537	0.865685	0.851633	IL6/COL4A1/PDGFRA/IL2RA/COL6A3/EGFR/SPP1/TNC/KIT/CSF3/EPO/IL4R/ITGA11/TGFA/VEGFA/HGF/PGF/CSF1/NOS3/EFNA4/THBS2/TNXB/EFNA1/EPHA2/IGF1R/AREG	26	0.0626399	0.126829	Average gait speed
hsa00514	Other types of O-glycan biosynthesis	3/205	5/615	0.209069	0.865685	0.851633	ST6GAL1/B4GALT1/GALNT7	3	0.0626399	0.0146341	Average gait speed
hsa04010	MAPK signaling pathway	19/205	48/615	0.211157	0.865685	0.851633	PDGFRA/EGFR/KIT/JUN/MAPK9/TGFA/TGFB1/VEGFA/HGF/PGF/CSF1/GDNF/PPP3R1/EFNA4/EFNA1/TNFRSF1A/EPHA2/IGF1R/AREG	19	0.0626399	0.0926829	Average gait speed
hsa04360	Axon guidance	11/205	26/615	0.215542	0.865685	0.851633	SEMA3F/EPHB4/ENAH/PPP3R1/EFNA4/EPHB6/RGMA/EFNA1/EPHA2/ABL1/SEMA4C	11	0.0626399	0.0536585	Average gait speed
hsa04672	Intestinal immune network for IgA production	8/205	18/615	0.22019	0.865685	0.851633	IL6/TNFSF13B/TNFRSF13C/IL15RA/TGFB1/CD40/TNFSF13/LTBR	8	0.0626399	0.0390244	Average gait speed
hsa05133	Pertussis	8/205	18/615	0.22019	0.865685	0.851633	IL6/CXCL8/CXCL5/C2/JUN/MAPK9/C1QA/LY96	8	0.0626399	0.0390244	Average gait speed
hsa05142	Chagas disease	9/205	21/615	0.236425	0.865685	0.851633	IL6/CXCL8/JUN/CCL3/MAPK9/TGFB1/C1QA/IFNGR1/TNFRSF1A	9	0.0626399	0.0439024	Average gait speed
hsa04020	Calcium signaling pathway	10/205	24/615	0.25003	0.865685	0.851633	PDGFRA/EGFR/TGFA/VEGFA/HGF/GDNF/NOS1/NOS3/PPP3R1/NTRK3	10	0.0626399	0.0487805	Average gait speed
hsa05144	Malaria	10/205	24/615	0.25003	0.865685	0.851633	IL6/CXCL8/SDC1/VCAM1/CSF3/TGFB1/HGF/CD40/THBS2/LRP1	10	0.0626399	0.0487805	Average gait speed
hsa00910	Nitrogen metabolism	4/205	8/615	0.257528	0.865685	0.851633	CA5A/CA3/CA6/CA12	4	0.0626399	0.0195122	Average gait speed
hsa05012	Parkinson disease	4/205	8/615	0.257528	0.865685	0.851633	GPR37/SLC39A5/MAPK9/SLC39A14	4	0.0626399	0.0195122	Average gait speed
hsa05231	Choline metabolism in cancer	4/205	8/615	0.257528	0.865685	0.851633	PDGFRA/EGFR/JUN/MAPK9	4	0.0626399	0.0195122	Average gait speed
hsa00220	Arginine biosynthesis	2/205	3/615	0.258897	0.865685	0.851633	NOS1/NOS3	2	0.0626399	0.0097561	Average gait speed
hsa00330	Arginine and proline metabolism	2/205	3/615	0.258897	0.865685	0.851633	NOS1/NOS3	2	0.0626399	0.0097561	Average gait speed
hsa00510	N-Glycan biosynthesis	2/205	3/615	0.258897	0.865685	0.851633	ST6GAL1/B4GALT1	2	0.0626399	0.0097561	Average gait speed
hsa04130	SNARE interactions in vesicular transport	2/205	3/615	0.258897	0.865685	0.851633	STX8/STX4	2	0.0626399	0.0097561	Average gait speed
hsa04216	Ferroptosis	2/205	3/615	0.258897	0.865685	0.851633	TFRC/SLC39A14	2	0.0626399	0.0097561	Average gait speed
hsa04728	Dopaminergic synapse	2/205	3/615	0.258897	0.865685	0.851633	DDC/MAPK9	2	0.0626399	0.0097561	Average gait speed
hsa04730	Long-term depression	2/205	3/615	0.258897	0.865685	0.851633	NOS1/IGF1R	2	0.0626399	0.0097561	Average gait speed
hsa04922	Glucagon signaling pathway	2/205	3/615	0.258897	0.865685	0.851633	PRKAB1/PPP3R1	2	0.0626399	0.0097561	Average gait speed
hsa05205	Proteoglycans in cancer	12/205	30/615	0.27168	0.870719	0.856585	DCN/SDC1/CTSL/EGFR/HSPG2/TGFB1/VEGFA/HGF/PLAUR/PXN/EZR/IGF1R	12	0.0601221	0.0585366	Average gait speed
hsa04610	Complement and coagulation cascades	8/205	19/615	0.276677	0.870719	0.856585	THBD/CD59/CD46/C2/C1QA/PLAUR/MASP1/VSIG4	8	0.0601221	0.0390244	Average gait speed
hsa04932	Non-alcoholic fatty liver disease	8/205	19/615	0.276677	0.870719	0.856585	IL6/CXCL8/LEP/PRKAB1/JUN/MAPK9/TGFB1/TNFRSF1A	8	0.0601221	0.0390244	Average gait speed
hsa05170	Human immunodeficiency virus 1 infection	8/205	19/615	0.276677	0.870719	0.856585	JUN/HLA-E/MAPK9/CD4/PXN/PPP3R1/TNFRSF1B/TNFRSF1A	8	0.0601221	0.0390244	Average gait speed
hsa04350	TGF-beta signaling pathway	5/205	11/615	0.287621	0.874287	0.860096	DCN/TFRC/TGFB1/RGMA/SMAD5	5	0.0583459	0.0243902	Average gait speed
hsa05120	Epithelial cell signaling in Helicobacter pylori infection	5/205	11/615	0.287621	0.874287	0.860096	CXCL8/EGFR/JUN/MAPK9/F11R	5	0.0583459	0.0243902	Average gait speed
hsa04936	Alcoholic liver disease	9/205	22/615	0.290067	0.874287	0.860096	IL6/CXCL8/C2/PRKAB1/IL17A/MAPK9/C1QA/LY96/TNFRSF1A	9	0.0583459	0.0439024	Average gait speed
hsa04612	Antigen processing and presentation	6/205	14/615	0.308596	0.910789	0.896005	CTSL/HLA-E/CD4/KLRD1/CD74/CTSS	6	0.040582	0.0292683	Average gait speed
hsa04668	TNF signaling pathway	11/205	28/615	0.31069	0.910789	0.896005	IL6/CXCL5/VCAM1/JUN/MAPK9/IL18R1/CCL20/CSF1/MMP3/TNFRSF1B/TNFRSF1A	11	0.040582	0.0536585	Average gait speed
hsa05010	Alzheimer disease	9/205	23/615	0.346501	0.942413	0.927115	IL6/SLC39A5/MAPK9/CSF1/SLC39A14/NOS1/PPP3R1/TNFRSF1A/LRP1	9	0.0257588	0.0439024	Average gait speed
hsa05206	MicroRNAs in cancer	9/205	23/615	0.346501	0.942413	0.927115	PDGFRA/EGFR/TNC/VEGFA/EFNA4/EZR/TNXB/EFNA1/ABL1	9	0.0257588	0.0439024	Average gait speed
hsa01522	Endocrine resistance	4/205	9/615	0.349018	0.942413	0.927115	EGFR/JUN/MAPK9/IGF1R	4	0.0257588	0.0195122	Average gait speed
hsa04072	Phospholipase D signaling pathway	4/205	9/615	0.349018	0.942413	0.927115	PDGFRA/CXCL8/EGFR/KIT	4	0.0257588	0.0195122	Average gait speed
hsa04520	Adherens junction	4/205	9/615	0.349018	0.942413	0.927115	NECTIN2/EGFR/PTPN1/IGF1R	4	0.0257588	0.0195122	Average gait speed
hsa05214	Glioma	4/205	9/615	0.349018	0.942413	0.927115	PDGFRA/EGFR/TGFA/IGF1R	4	0.0257588	0.0195122	Average gait speed
hsa04145	Phagosome	10/205	26/615	0.354769	0.942413	0.927115	CTSL/TFRC/HLA-E/FCAR/CLEC7A/COLEC12/NOS1/CTSS/MSR1/THBS2	10	0.0257588	0.0487805	Average gait speed
hsa03320	PPAR signaling pathway	5/205	12/615	0.36769	0.942413	0.927115	FABP4/ANGPTL4/PLIN1/FABP5/DBI	5	0.0257588	0.0243902	Average gait speed
hsa05416	Viral myocarditis	5/205	12/615	0.36769	0.942413	0.927115	HLA-E/CXADR/EIF4G1/CD40/ABL1	5	0.0257588	0.0243902	Average gait speed
hsa05165	Human papillomavirus infection	13/205	35/615	0.373083	0.942413	0.927115	COL4A1/COL6A3/EGFR/SPP1/TNC/HLA-E/ITGA11/TLR3/VEGFA/PXN/THBS2/TNXB/TNFRSF1A	13	0.0257588	0.0634146	Average gait speed
hsa04068	FoxO signaling pathway	6/205	15/615	0.380738	0.942413	0.927115	IL6/EGFR/PRKAB1/MAPK9/TGFB1/IGF1R	6	0.0257588	0.0292683	Average gait speed
hsa01521	EGFR tyrosine kinase inhibitor resistance	7/205	18/615	0.390507	0.942413	0.927115	IL6/PDGFRA/EGFR/TGFA/VEGFA/HGF/IGF1R	7	0.0257588	0.0341463	Average gait speed
hsa04670	Leukocyte transendothelial migration	7/205	18/615	0.390507	0.942413	0.927115	ESAM/VCAM1/PXN/EZR/THY1/CD99L2/F11R	7	0.0257588	0.0341463	Average gait speed
hsa05131	Shigellosis	7/205	18/615	0.390507	0.942413	0.927115	CXCL8/EGFR/JUN/MAPK9/PXN/TNFRSF1A/SEPTIN9	7	0.0257588	0.0341463	Average gait speed
hsa05161	Hepatitis B	7/205	18/615	0.390507	0.942413	0.927115	IL6/CXCL8/HSPG2/JUN/MAPK9/TLR3/TGFB1	7	0.0257588	0.0341463	Average gait speed
hsa04650	Natural killer cell mediated cytotoxicity	9/205	24/615	0.404384	0.942413	0.927115	ICAM2/HLA-E/NCR1/KLRD1/IFNGR1/TNFRSF10A/PPP3R1/ULBP2/TNFRSF10B	9	0.0257588	0.0439024	Average gait speed
hsa04022	cGMP-PKG signaling pathway	2/205	4/615	0.407407	0.942413	0.927115	NOS3/PPP3R1	2	0.0257588	0.0097561	Average gait speed
hsa04923	Regulation of lipolysis in adipocytes	2/205	4/615	0.407407	0.942413	0.927115	FABP4/PLIN1	2	0.0257588	0.0097561	Average gait speed
hsa04935	Growth hormone synthesis, secretion and action	2/205	4/615	0.407407	0.942413	0.927115	IGFBP3/MAPK9	2	0.0257588	0.0097561	Average gait speed
hsa05130	Pathogenic Escherichia coli infection	10/205	27/615	0.409553	0.942413	0.927115	IL6/CXCL8/JUN/MAPK9/BRK1/TNFRSF10A/TNFRSF10B/EZR/TNFRSF1A/ABL1	10	0.0257588	0.0487805	Average gait speed
hsa05207	Chemical carcinogenesis - receptor activation	3/205	7/615	0.429354	0.953771	0.938289	EGFR/JUN/VEGFA	3	0.0205559	0.0146341	Average gait speed
hsa04071	Sphingolipid signaling pathway	4/205	10/615	0.440734	0.953771	0.938289	MAPK9/NOS3/ASAH2/TNFRSF1A	4	0.0205559	0.0195122	Average gait speed
hsa05410	Hypertrophic cardiomyopathy	4/205	10/615	0.440734	0.953771	0.938289	IL6/PRKAB1/ITGA11/TGFB1	4	0.0205559	0.0195122	Average gait speed
hsa05014	Amyotrophic lateral sclerosis	5/205	13/615	0.447959	0.953771	0.938289	NOS1/NEFL/PPP3R1/TNFRSF1B/TNFRSF1A	5	0.0205559	0.0243902	Average gait speed
hsa05225	Hepatocellular carcinoma	5/205	13/615	0.447959	0.953771	0.938289	EGFR/TGFA/TGFB1/HGF/IGF1R	5	0.0205559	0.0243902	Average gait speed
hsa04974	Protein digestion and absorption	6/205	16/615	0.45306	0.953771	0.938289	ACE2/COL4A1/COL6A3/COL18A1/PRSS2/DPP4	6	0.0205559	0.0292683	Average gait speed
hsa05022	Pathways of neurodegeneration - multiple diseases	9/205	25/615	0.462413	0.953771	0.938289	GPR37/IL6/MAPK9/CSF1/NOS1/NEFL/PPP3R1/TNFRSF1B/TNFRSF1A	9	0.0205559	0.0439024	Average gait speed
hsa04630	JAK-STAT signaling pathway	13/205	38/615	0.516589	0.953771	0.938289	IL6/PDGFRA/IL6ST/IL19/LEP/IL2RA/EGFR/IL12RB1/CSF3/IL15RA/EPO/IL4R/IFNGR1	13	0.0205559	0.0634146	Average gait speed
hsa05168	Herpes simplex virus 1 infection	10/205	29/615	0.51853	0.953771	0.938289	IL6/NECTIN2/PILRB/HLA-E/TLR3/IFNGR1/TNFRSF14/CD74/PILRA/TNFRSF1A	10	0.0205559	0.0487805	Average gait speed
hsa05418	Fluid shear stress and atherosclerosis	9/205	26/615	0.519401	0.953771	0.938289	SDC1/CTSL/THBD/VCAM1/JUN/MAPK9/VEGFA/NOS3/TNFRSF1A	9	0.0205559	0.0439024	Average gait speed
hsa05215	Prostate cancer	5/205	14/615	0.525382	0.953771	0.938289	PDGFRA/EGFR/TGFA/MMP3/IGF1R	5	0.0205559	0.0243902	Average gait speed
hsa04660	T cell receptor signaling pathway	4/205	11/615	0.528227	0.953771	0.938289	JUN/MAPK9/CD4/PPP3R1	4	0.0205559	0.0195122	Average gait speed
hsa04722	Neurotrophin signaling pathway	4/205	11/615	0.528227	0.953771	0.938289	JUN/MAPK9/NTRK3/ABL1	4	0.0205559	0.0195122	Average gait speed
hsa04115	p53 signaling pathway	3/205	8/615	0.53245	0.953771	0.938289	IGFBP3/TNFRSF10A/TNFRSF10B	3	0.0205559	0.0146341	Average gait speed
hsa04140	Autophagy - animal	3/205	8/615	0.53245	0.953771	0.938289	CTSL/MAPK9/IGF1R	3	0.0205559	0.0146341	Average gait speed
hsa04550	Signaling pathways regulating pluripotency of stem cells	3/205	8/615	0.53245	0.953771	0.938289	IL6ST/SMAD5/IGF1R	3	0.0205559	0.0146341	Average gait speed
hsa04970	Salivary secretion	3/205	8/615	0.53245	0.953771	0.938289	AMY2B/CST3/NOS1	3	0.0205559	0.0146341	Average gait speed
hsa05219	Bladder cancer	3/205	8/615	0.53245	0.953771	0.938289	CXCL8/EGFR/VEGFA	3	0.0205559	0.0146341	Average gait speed
hsa05223	Non-small cell lung cancer	3/205	8/615	0.53245	0.953771	0.938289	EGFR/TGFA/HGF	3	0.0205559	0.0146341	Average gait speed
hsa05332	Graft-versus-host disease	3/205	8/615	0.53245	0.953771	0.938289	IL6/HLA-E/KLRD1	3	0.0205559	0.0146341	Average gait speed
hsa05340	Primary immunodeficiency	3/205	8/615	0.53245	0.953771	0.938289	TNFRSF13C/CD4/CD40	3	0.0205559	0.0146341	Average gait speed
hsa01523	Antifolate resistance	2/205	5/615	0.539632	0.953771	0.938289	IL6/FOLR2	2	0.0205559	0.0097561	Average gait speed
hsa04137	Mitophagy - animal	2/205	5/615	0.539632	0.953771	0.938289	JUN/MAPK9	2	0.0205559	0.0097561	Average gait speed
hsa04540	Gap junction	2/205	5/615	0.539632	0.953771	0.938289	PDGFRA/EGFR	2	0.0205559	0.0097561	Average gait speed
hsa04714	Thermogenesis	2/205	5/615	0.539632	0.953771	0.938289	PRKAB1/PLIN1	2	0.0205559	0.0097561	Average gait speed
hsa04917	Prolactin signaling pathway	2/205	5/615	0.539632	0.953771	0.938289	MAPK9/TNFRSF11A	2	0.0205559	0.0097561	Average gait speed
hsa05220	Chronic myeloid leukemia	2/205	5/615	0.539632	0.953771	0.938289	TGFB1/ABL1	2	0.0205559	0.0097561	Average gait speed
hsa04514	Cell adhesion molecules	18/205	54/615	0.554572	0.953771	0.938289	NECTIN2/SDC1/ICAM2/ESAM/CNTN1/VCAM1/HLA-E/CD4/CD276/SIGLEC1/CD40/CD274/CDH3/PVR/VCAN/CD99L2/F11R/PDCD1LG2	18	0.0205559	0.0878049	Average gait speed
hsa04640	Hematopoietic cell lineage	12/205	36/615	0.565211	0.953771	0.938289	IL6/IL2RA/CD59/TFRC/KIT/GP1BA/CSF3/EPO/IL4R/CD4/CSF1/FCER2	12	0.0205559	0.0585366	Average gait speed
hsa04062	Chemokine signaling pathway	11/205	33/615	0.567822	0.953771	0.938289	CXCL8/CXCL5/CXCL16/CCL15/CCL16/CCL14/CCL3/CCL7/CCL20/CCL17/PXN	11	0.0205559	0.0536585	Average gait speed
hsa05163	Human cytomegalovirus infection	10/205	30/615	0.570825	0.953771	0.938289	IL6/PDGFRA/CXCL8/EGFR/CCL3/HLA-E/VEGFA/PXN/PPP3R1/TNFRSF1A	10	0.0205559	0.0487805	Average gait speed
hsa04210	Apoptosis	9/205	27/615	0.574326	0.953771	0.938289	CTSH/CTSL/CTSZ/JUN/MAPK9/TNFRSF10A/TNFRSF10B/CTSS/TNFRSF1A	9	0.0205559	0.0439024	Average gait speed
hsa04810	Regulation of actin cytoskeleton	7/205	21/615	0.583486	0.953771	0.938289	PDGFRA/EGFR/ENAH/ITGA11/PXN/BRK1/EZR	7	0.0205559	0.0341463	Average gait speed
hsa05202	Transcriptional misregulation in cancer	7/205	21/615	0.583486	0.953771	0.938289	ZBTB17/IL6/CXCL8/IGFBP3/CD40/MMP3/IGF1R	7	0.0205559	0.0341463	Average gait speed
hsa05200	Pathways in cancer	23/205	70/615	0.584388	0.953771	0.938289	ZBTB17/IL6/COL4A1/PDGFRA/IL6ST/CXCL8/IL2RA/EGFR/KIT/IL12RB1/IL15RA/JUN/EPO/MAPK9/IL4R/TGFA/TGFB1/VEGFA/HGF/PGF/IFNGR1/IGF1R/ABL1	23	0.0205559	0.112195	Average gait speed
hsa04662	B cell receptor signaling pathway	5/205	15/615	0.597704	0.953771	0.938289	LILRA5/JUN/LILRB4/CD79B/PPP3R1	5	0.0205559	0.0243902	Average gait speed
hsa05150	Staphylococcus aureus infection	5/205	15/615	0.597704	0.953771	0.938289	C2/FCAR/KRT19/C1QA/MASP1	5	0.0205559	0.0243902	Average gait speed
hsa05417	Lipid and atherosclerosis	14/205	43/615	0.604116	0.953771	0.938289	IL6/CXCL8/VCAM1/JUN/CCL3/MAPK9/CD40/NOS3/TNFRSF10A/PPP3R1/LY96/TNFRSF10B/MMP3/TNFRSF1A	14	0.0205559	0.0682927	Average gait speed
hsa05152	Tuberculosis	10/205	31/615	0.62063	0.953771	0.938289	IL6/LSP1/MAPK9/TGFB1/CLEC7A/IFNGR1/PPP3R1/CD74/CTSS/TNFRSF1A	10	0.0205559	0.0487805	Average gait speed
hsa04152	AMPK signaling pathway	3/205	9/615	0.624166	0.953771	0.938289	LEP/PRKAB1/IGF1R	3	0.0205559	0.0146341	Average gait speed
hsa04910	Insulin signaling pathway	3/205	9/615	0.624166	0.953771	0.938289	PRKAB1/MAPK9/PTPN1	3	0.0205559	0.0146341	Average gait speed
hsa04979	Cholesterol metabolism	3/205	9/615	0.624166	0.953771	0.938289	ANGPTL4/LRPAP1/LRP1	3	0.0205559	0.0146341	Average gait speed
hsa04213	Longevity regulating pathway - multiple species	2/205	6/615	0.64991	0.953771	0.938289	PRKAB1/IGF1R	2	0.0205559	0.0097561	Average gait speed
hsa04215	Apoptosis - multiple species	2/205	6/615	0.64991	0.953771	0.938289	MAPK9/TNFRSF1A	2	0.0205559	0.0097561	Average gait speed
hsa04270	Vascular smooth muscle contraction	2/205	6/615	0.64991	0.953771	0.938289	ACTA2/CALCA	2	0.0205559	0.0097561	Average gait speed
hsa04217	Necroptosis	6/205	19/615	0.651001	0.953771	0.938289	MAPK9/TLR3/IFNGR1/TNFRSF10A/TNFRSF10B/TNFRSF1A	6	0.0205559	0.0292683	Average gait speed
hsa05162	Measles	5/205	16/615	0.663452	0.953771	0.938289	IL6/IL2RA/CD46/JUN/MAPK9	5	0.0205559	0.0243902	Average gait speed
hsa05218	Melanoma	4/205	13/615	0.679844	0.953771	0.938289	PDGFRA/EGFR/HGF/IGF1R	4	0.0205559	0.0195122	Average gait speed
hsa05224	Breast cancer	4/205	13/615	0.679844	0.953771	0.938289	EGFR/KIT/JUN/IGF1R	4	0.0205559	0.0195122	Average gait speed
hsa05164	Influenza A	8/205	26/615	0.683616	0.953771	0.938289	IL6/CXCL8/PRSS2/TLR3/IFNGR1/TNFRSF10A/TNFRSF10B/TNFRSF1A	8	0.0205559	0.0390244	Average gait speed
hsa04611	Platelet activation	3/205	10/615	0.702779	0.953771	0.938289	GP1BA/NOS3/APBB1IP	3	0.0205559	0.0146341	Average gait speed
hsa00340	Histidine metabolism	1/205	3/615	0.704428	0.953771	0.938289	HNMT	1	0.0205559	0.00487805	Average gait speed
hsa00380	Tryptophan metabolism	1/205	3/615	0.704428	0.953771	0.938289	DDC	1	0.0205559	0.00487805	Average gait speed
hsa00533	Glycosaminoglycan biosynthesis - keratan sulfate	1/205	3/615	0.704428	0.953771	0.938289	B4GALT1	1	0.0205559	0.00487805	Average gait speed
hsa03250	Viral life cycle - HIV-1	1/205	3/615	0.704428	0.953771	0.938289	CD4	1	0.0205559	0.00487805	Average gait speed
hsa04330	Notch signaling pathway	1/205	3/615	0.704428	0.953771	0.938289	DTX3	1	0.0205559	0.00487805	Average gait speed
hsa04750	Inflammatory mediator regulation of TRP channels	1/205	3/615	0.704428	0.953771	0.938289	MAPK9	1	0.0205559	0.00487805	Average gait speed
hsa04916	Melanogenesis	1/205	3/615	0.704428	0.953771	0.938289	KIT	1	0.0205559	0.00487805	Average gait speed
hsa04918	Thyroid hormone synthesis	1/205	3/615	0.704428	0.953771	0.938289	ASGR1	1	0.0205559	0.00487805	Average gait speed
hsa04924	Renin secretion	1/205	3/615	0.704428	0.953771	0.938289	PPP3R1	1	0.0205559	0.00487805	Average gait speed
hsa04930	Type II diabetes mellitus	1/205	3/615	0.704428	0.953771	0.938289	MAPK9	1	0.0205559	0.00487805	Average gait speed
hsa04976	Bile secretion	1/205	3/615	0.704428	0.953771	0.938289	SULT2A1	1	0.0205559	0.00487805	Average gait speed
hsa05017	Spinocerebellar ataxia	1/205	3/615	0.704428	0.953771	0.938289	MAPK9	1	0.0205559	0.00487805	Average gait speed
hsa05204	Chemical carcinogenesis - DNA adducts	1/205	3/615	0.704428	0.953771	0.938289	SULT2A1	1	0.0205559	0.00487805	Average gait speed
hsa05135	Yersinia infection	6/205	20/615	0.70641	0.953771	0.938289	IL6/CXCL8/JUN/MAPK9/CD4/PXN	6	0.0205559	0.0292683	Average gait speed
hsa04064	NF-kappa B signaling pathway	9/205	30/615	0.719478	0.953771	0.938289	CXCL8/TNFSF13B/VCAM1/TNFRSF13C/TNFRSF11A/CD40/LTBR/LY96/TNFRSF1A	9	0.0205559	0.0439024	Average gait speed
hsa04622	RIG-I-like receptor signaling pathway	2/205	7/615	0.738133	0.953771	0.938289	CXCL8/MAPK9	2	0.0205559	0.0097561	Average gait speed
hsa04623	Cytosolic DNA-sensing pathway	2/205	7/615	0.738133	0.953771	0.938289	IL6/POLR2F	2	0.0205559	0.0097561	Average gait speed
hsa05016	Huntington disease	2/205	7/615	0.738133	0.953771	0.938289	MAPK9/POLR2F	2	0.0205559	0.0097561	Average gait speed
hsa04310	Wnt signaling pathway	4/205	14/615	0.741629	0.953771	0.938289	MMP7/JUN/MAPK9/PPP3R1	4	0.0205559	0.0195122	Average gait speed
hsa05145	Toxoplasmosis	6/205	21/615	0.75558	0.953771	0.938289	MAPK9/TGFB1/IFNGR1/CD40/LY96/TNFRSF1A	6	0.0205559	0.0292683	Average gait speed
hsa05322	Systemic lupus erythematosus	3/205	11/615	0.768237	0.953771	0.938289	C2/C1QA/CD40	3	0.0205559	0.0146341	Average gait speed
hsa05415	Diabetic cardiomyopathy	3/205	11/615	0.768237	0.953771	0.938289	MAPK9/TGFB1/NOS3	3	0.0205559	0.0146341	Average gait speed
hsa04621	NOD-like receptor signaling pathway	4/205	15/615	0.793966	0.953771	0.938289	IL6/CXCL8/JUN/MAPK9	4	0.0205559	0.0195122	Average gait speed
hsa05020	Prion disease	4/205	15/615	0.793966	0.953771	0.938289	IL6/MAPK9/C1QA/PPP3R1	4	0.0205559	0.0195122	Average gait speed
hsa05169	Epstein-Barr virus infection	6/205	22/615	0.798494	0.953771	0.938289	IL6/JUN/HLA-E/MAPK9/CD40/FCER2	6	0.0205559	0.0292683	Average gait speed
hsa00360	Phenylalanine metabolism	1/205	4/615	0.803435	0.953771	0.938289	DDC	1	0.0205559	0.00487805	Average gait speed
hsa00564	Glycerophospholipid metabolism	1/205	4/615	0.803435	0.953771	0.938289	PHOSPHO1	1	0.0205559	0.00487805	Average gait speed
hsa00790	Folate biosynthesis	1/205	4/615	0.803435	0.953771	0.938289	PTS	1	0.0205559	0.00487805	Average gait speed
hsa00860	Porphyrin metabolism	1/205	4/615	0.803435	0.953771	0.938289	HMOX2	1	0.0205559	0.00487805	Average gait speed
hsa04664	Fc epsilon RI signaling pathway	1/205	4/615	0.803435	0.953771	0.938289	MAPK9	1	0.0205559	0.00487805	Average gait speed
hsa04913	Ovarian steroidogenesis	1/205	4/615	0.803435	0.953771	0.938289	IGF1R	1	0.0205559	0.00487805	Average gait speed
hsa05221	Acute myeloid leukemia	1/205	4/615	0.803435	0.953771	0.938289	KIT	1	0.0205559	0.00487805	Average gait speed
hsa04024	cAMP signaling pathway	2/205	8/615	0.806694	0.953771	0.938289	JUN/MAPK9	2	0.0205559	0.0097561	Average gait speed
hsa04150	mTOR signaling pathway	2/205	8/615	0.806694	0.953771	0.938289	TNFRSF1A/IGF1R	2	0.0205559	0.0097561	Average gait speed
hsa04211	Longevity regulating pathway	2/205	8/615	0.806694	0.953771	0.938289	PRKAB1/IGF1R	2	0.0205559	0.0097561	Average gait speed
hsa05100	Bacterial invasion of epithelial cells	2/205	8/615	0.806694	0.953771	0.938289	PXN/SEPTIN9	2	0.0205559	0.0097561	Average gait speed
hsa05414	Dilated cardiomyopathy	2/205	8/615	0.806694	0.953771	0.938289	ITGA11/TGFB1	2	0.0205559	0.0097561	Average gait speed
hsa05146	Amoebiasis	5/205	19/615	0.81612	0.954798	0.939299	IL6/COL4A1/CXCL8/TGFB1/PRDX1	5	0.0200887	0.0243902	Average gait speed
hsa04940	Type I diabetes mellitus	2/205	9/615	0.858845	0.954798	0.939299	HLA-E/PTPRN2	2	0.0200887	0.0097561	Average gait speed
hsa05222	Small cell lung cancer	2/205	9/615	0.858845	0.954798	0.939299	ZBTB17/COL4A1	2	0.0200887	0.0097561	Average gait speed
hsa05412	Arrhythmogenic right ventricular cardiomyopathy	2/205	9/615	0.858845	0.954798	0.939299	ITGA11/DSC2	2	0.0200887	0.0097561	Average gait speed
hsa05160	Hepatitis C	3/205	13/615	0.863976	0.954798	0.939299	EGFR/TLR3/TNFRSF1A	3	0.0200887	0.0146341	Average gait speed
hsa05226	Gastric cancer	3/205	13/615	0.863976	0.954798	0.939299	EGFR/TGFB1/HGF	3	0.0200887	0.0146341	Average gait speed
hsa00512	Mucin type O-glycan biosynthesis	1/205	5/615	0.869386	0.954798	0.939299	GALNT7	1	0.0200887	0.00487805	Average gait speed
hsa00590	Arachidonic acid metabolism	1/205	5/615	0.869386	0.954798	0.939299	PTGDS	1	0.0200887	0.00487805	Average gait speed
hsa00600	Sphingolipid metabolism	1/205	5/615	0.869386	0.954798	0.939299	ASAH2	1	0.0200887	0.00487805	Average gait speed
hsa00980	Metabolism of xenobiotics by cytochrome P450	1/205	5/615	0.869386	0.954798	0.939299	SULT2A1	1	0.0200887	0.00487805	Average gait speed
hsa04146	Peroxisome	1/205	5/615	0.869386	0.954798	0.939299	PRDX1	1	0.0200887	0.00487805	Average gait speed
hsa05213	Endometrial cancer	1/205	5/615	0.869386	0.954798	0.939299	EGFR	1	0.0200887	0.00487805	Average gait speed
hsa04080	Neuroactive ligand-receptor interaction	3/205	14/615	0.897343	0.954798	0.939299	LEP/PRSS2/CALCA	3	0.0200887	0.0146341	Average gait speed
hsa04141	Protein processing in endoplasmic reticulum	2/205	10/615	0.897861	0.954798	0.939299	MAPK9/CKAP4	2	0.0200887	0.0097561	Average gait speed
hsa05134	Legionellosis	2/205	10/615	0.897861	0.954798	0.939299	IL6/CXCL8	2	0.0200887	0.0097561	Average gait speed
hsa05320	Autoimmune thyroid disease	2/205	10/615	0.897861	0.954798	0.939299	HLA-E/CD40	2	0.0200887	0.0097561	Average gait speed
hsa05330	Allograft rejection	2/205	10/615	0.897861	0.954798	0.939299	HLA-E/CD40	2	0.0200887	0.0097561	Average gait speed
hsa00240	Pyrimidine metabolism	1/205	6/615	0.913281	0.954798	0.939299	CANT1	1	0.0200887	0.00487805	Average gait speed
hsa00350	Tyrosine metabolism	1/205	6/615	0.913281	0.954798	0.939299	DDC	1	0.0200887	0.00487805	Average gait speed
hsa04614	Renin-angiotensin system	1/205	6/615	0.913281	0.954798	0.939299	ACE2	1	0.0200887	0.00487805	Average gait speed
hsa04928	Parathyroid hormone synthesis, secretion and action	1/205	6/615	0.913281	0.954798	0.939299	EGFR	1	0.0200887	0.00487805	Average gait speed
hsa04934	Cushing syndrome	1/205	6/615	0.913281	0.954798	0.939299	EGFR	1	0.0200887	0.00487805	Average gait speed
hsa05310	Asthma	1/205	6/615	0.913281	0.954798	0.939299	CD40	1	0.0200887	0.00487805	Average gait speed
hsa04142	Lysosome	6/205	26/615	0.914643	0.954798	0.939299	CTSH/CTSL/CTSZ/SCARB2/CTSS/CD164	6	0.0200887	0.0292683	Average gait speed
hsa04390	Hippo signaling pathway	2/205	11/615	0.926667	0.962654	0.947028	TGFB1/AREG	2	0.0165298	0.0097561	Average gait speed
hsa05140	Leishmaniasis	3/205	16/615	0.942968	0.974856	0.959032	JUN/TGFB1/IFNGR1	3	0.0110596	0.0146341	Average gait speed
hsa05143	African trypanosomiasis	2/205	12/615	0.947703	0.975041	0.959214	IL6/VCAM1	2	0.0109771	0.0097561	Average gait speed
hsa04613	Neutrophil extracellular trap formation	2/205	13/615	0.962927	0.985963	0.969959	GP1BA/CLEC7A	2	0.00613928	0.0097561	Average gait speed
hsa04972	Pancreatic secretion	2/205	14/615	0.973857	0.992407	0.976298	AMY2B/PRSS2	2	0.00331019	0.0097561	Average gait speed
hsa00230	Purine metabolism	1/205	11/615	0.988952	0.997362	0.981173	CANT1	1	0.00114714	0.00487805	Average gait speed
hsa01232	Nucleotide metabolism	1/205	11/615	0.988952	0.997362	0.981173	CANT1	1	0.00114714	0.00487805	Average gait speed
hsa01240	Biosynthesis of cofactors	1/205	12/615	0.992702	0.997362	0.981173	PTS	1	0.00114714	0.00487805	Average gait speed
hsa01100	Metabolic pathways	18/205	99/615	0.999916	0.999916	0.983685	CA5A/DDC/CANT1/CA3/ST6GAL1/AMY2B/PTGDS/B4GALT1/NOS1/HMOX2/NOS3/PTS/HNMT/PHOSPHO1/ASAH2/CA6/CA12/GALNT7	18	3.6501e-05	0.0878049	Average gait speed
hsa04926	Relaxin signaling pathway	2023-03-13	14/615	0.00235543	0.127193	0.127193	ACTA2/NOS1/MMP9	3	0.895535	0.230769	Average handgrip strength
hsa04371	Apelin signaling pathway	2023-02-13	10/615	0.0168859	0.455921	0.455921	ACTA2/NOS1	2	0.341111	0.153846	Average handgrip strength
hsa00220	Arginine biosynthesis	2023-01-13	3/615	0.0621827	0.498927	0.498927	NOS1	1	0.301963	0.0769231	Average handgrip strength
hsa00330	Arginine and proline metabolism	2023-01-13	3/615	0.0621827	0.498927	0.498927	NOS1	1	0.301963	0.0769231	Average handgrip strength
hsa04730	Long-term depression	2023-01-13	3/615	0.0621827	0.498927	0.498927	NOS1	1	0.301963	0.0769231	Average handgrip strength
hsa05206	MicroRNAs in cancer	2023-02-13	23/615	0.0812517	0.498927	0.498927	MMP9/EFNA1	2	0.301963	0.153846	Average handgrip strength
hsa04923	Regulation of lipolysis in adipocytes	2023-01-13	4/615	0.0821036	0.498927	0.498927	FABP4	1	0.301963	0.0769231	Average handgrip strength
hsa04512	ECM-receptor interaction	2023-02-13	24/615	0.0875866	0.498927	0.498927	SDC1/ITGB6	2	0.301963	0.153846	Average handgrip strength
hsa04360	Axon guidance	2023-02-13	26/615	0.100705	0.498927	0.498927	RGMA/EFNA1	2	0.301963	0.153846	Average handgrip strength
hsa05418	Fluid shear stress and atherosclerosis	2023-02-13	26/615	0.100705	0.498927	0.498927	SDC1/MMP9	2	0.301963	0.153846	Average handgrip strength
hsa04917	Prolactin signaling pathway	2023-01-13	5/615	0.101633	0.498927	0.498927	PRL	1	0.301963	0.0769231	Average handgrip strength
hsa04270	Vascular smooth muscle contraction	2023-01-13	6/615	0.120779	0.500151	0.500151	ACTA2	1	0.300899	0.0769231	Average handgrip strength
hsa05205	Proteoglycans in cancer	2023-02-13	30/615	0.128521	0.500151	0.500151	SDC1/MMP9	2	0.300899	0.153846	Average handgrip strength
hsa04970	Salivary secretion	2023-01-13	8/615	0.157945	0.500151	0.500151	NOS1	1	0.300899	0.0769231	Average handgrip strength
hsa05219	Bladder cancer	2023-01-13	8/615	0.157945	0.500151	0.500151	MMP9	1	0.300899	0.0769231	Average handgrip strength
hsa05414	Dilated cardiomyopathy	2023-01-13	8/615	0.157945	0.500151	0.500151	ITGB6	1	0.300899	0.0769231	Average handgrip strength
hsa04151	PI3K-Akt signaling pathway	2023-03-13	67/615	0.159807	0.500151	0.500151	ITGB6/PRL/EFNA1	3	0.300899	0.230769	Average handgrip strength
hsa01522	Endocrine resistance	2023-01-13	9/615	0.175979	0.500151	0.500151	MMP9	1	0.300899	0.0769231	Average handgrip strength
hsa05412	Arrhythmogenic right ventricular cardiomyopathy	2023-01-13	9/615	0.175979	0.500151	0.500151	ITGB6	1	0.300899	0.0769231	Average handgrip strength
hsa05410	Hypertrophic cardiomyopathy	2023-01-13	10/615	0.193656	0.503205	0.503205	ITGB6	1	0.298255	0.0769231	Average handgrip strength
hsa04350	TGF-beta signaling pathway	2023-01-13	11/615	0.210983	0.503205	0.503205	RGMA	1	0.298255	0.0769231	Average handgrip strength
hsa05415	Diabetic cardiomyopathy	2023-01-13	11/615	0.210983	0.503205	0.503205	MMP9	1	0.298255	0.0769231	Average handgrip strength
hsa03320	PPAR signaling pathway	2023-01-13	12/615	0.227965	0.503205	0.503205	FABP4	1	0.298255	0.0769231	Average handgrip strength
hsa04915	Estrogen signaling pathway	2023-01-13	13/615	0.244609	0.503205	0.503205	MMP9	1	0.298255	0.0769231	Average handgrip strength
hsa05014	Amyotrophic lateral sclerosis	2023-01-13	13/615	0.244609	0.503205	0.503205	NOS1	1	0.298255	0.0769231	Average handgrip strength
hsa04080	Neuroactive ligand-receptor interaction	2023-01-13	14/615	0.260921	0.503205	0.503205	PRL	1	0.298255	0.0769231	Average handgrip strength
hsa04972	Pancreatic secretion	2023-01-13	14/615	0.260921	0.503205	0.503205	CPA2	1	0.298255	0.0769231	Average handgrip strength
hsa05215	Prostate cancer	2023-01-13	14/615	0.260921	0.503205	0.503205	MMP9	1	0.298255	0.0769231	Average handgrip strength
hsa04974	Protein digestion and absorption	2023-01-13	16/615	0.292575	0.544795	0.544795	CPA2	1	0.263767	0.0769231	Average handgrip strength
hsa04670	Leukocyte transendothelial migration	2023-01-13	18/615	0.322973	0.562598	0.562598	MMP9	1	0.249801	0.0769231	Average handgrip strength
hsa05161	Hepatitis B	2023-01-13	18/615	0.322973	0.562598	0.562598	MMP9	1	0.249801	0.0769231	Average handgrip strength
hsa04810	Regulation of actin cytoskeleton	2023-01-13	21/615	0.366316	0.578489	0.578489	ITGB6	1	0.237705	0.0769231	Average handgrip strength
hsa05202	Transcriptional misregulation in cancer	2023-01-13	21/615	0.366316	0.578489	0.578489	MMP9	1	0.237705	0.0769231	Average handgrip strength
hsa05169	Epstein-Barr virus infection	2023-01-13	22/615	0.380185	0.578489	0.578489	FCER2	1	0.237705	0.0769231	Average handgrip strength
hsa05010	Alzheimer disease	2023-01-13	23/615	0.393772	0.578489	0.578489	NOS1	1	0.237705	0.0769231	Average handgrip strength
hsa04020	Calcium signaling pathway	2023-01-13	24/615	0.407085	0.578489	0.578489	NOS1	1	0.237705	0.0769231	Average handgrip strength
hsa04650	Natural killer cell mediated cytotoxicity	2023-01-13	24/615	0.407085	0.578489	0.578489	ULBP2	1	0.237705	0.0769231	Average handgrip strength
hsa05144	Malaria	2023-01-13	24/615	0.407085	0.578489	0.578489	SDC1	1	0.237705	0.0769231	Average handgrip strength
hsa05022	Pathways of neurodegeneration - multiple diseases	2023-01-13	25/615	0.420127	0.581714	0.581714	NOS1	1	0.23529	0.0769231	Average handgrip strength
hsa04145	Phagosome	2023-01-13	26/615	0.432904	0.58442	0.58442	NOS1	1	0.233275	0.0769231	Average handgrip strength
hsa04657	IL-17 signaling pathway	2023-01-13	28/615	0.457682	0.588448	0.588448	MMP9	1	0.230292	0.0769231	Average handgrip strength
hsa04668	TNF signaling pathway	2023-01-13	28/615	0.457682	0.588448	0.588448	MMP9	1	0.230292	0.0769231	Average handgrip strength
hsa04015	Rap1 signaling pathway	2023-01-13	30/615	0.481456	0.591576	0.591576	EFNA1	1	0.22799	0.0769231	Average handgrip strength
hsa04014	Ras signaling pathway	2023-01-13	31/615	0.49298	0.591576	0.591576	EFNA1	1	0.22799	0.0769231	Average handgrip strength
hsa04510	Focal adhesion	2023-01-13	31/615	0.49298	0.591576	0.591576	ITGB6	1	0.22799	0.0769231	Average handgrip strength
hsa05165	Human papillomavirus infection	2023-01-13	35/615	0.536749	0.62862	0.62862	ITGB6	1	0.201612	0.0769231	Average handgrip strength
hsa04640	Hematopoietic cell lineage	2023-01-13	36/615	0.547132	0.62862	0.62862	FCER2	1	0.201612	0.0769231	Average handgrip strength
hsa04630	JAK-STAT signaling pathway	2023-01-13	38/615	0.567257	0.638164	0.638164	PRL	1	0.195068	0.0769231	Average handgrip strength
hsa05417	Lipid and atherosclerosis	2023-01-13	43/615	0.614014	0.676668	0.676668	MMP9	1	0.169624	0.0769231	Average handgrip strength
hsa04010	MAPK signaling pathway	2023-01-13	48/615	0.656067	0.708553	0.708553	EFNA1	1	0.149628	0.0769231	Average handgrip strength
hsa04514	Cell adhesion molecules	2023-01-13	54/615	0.700937	0.742169	0.742169	SDC1	1	0.129497	0.0769231	Average handgrip strength
hsa04060	Cytokine-cytokine receptor interaction	2023-02-13	120/615	0.756077	0.785157	0.785157	MSTN/PRL	2	0.105044	0.153846	Average handgrip strength
hsa05200	Pathways in cancer	2023-01-13	70/615	0.795544	0.810554	0.810554	MMP9	1	0.0912179	0.0769231	Average handgrip strength
hsa01100	Metabolic pathways	2023-01-13	99/615	0.900381	0.900381	0.900381	NOS1	1	0.0455737	0.0769231	Average handgrip strength
hsa04060	Cytokine-cytokine receptor interaction	47/180	120/615	0.00616132	0.648591	0.648591	IL6/MSTN/GH1/CXCL8/IL19/LEP/IL1RL1/GDF15/IL2RA/TNFSF13B/CXCL16/CCL15/CCL14/IL10/IL17A/IL17C/IL12RB1/IL15RA/CCL3/CCL7/IL15/IL4R/CD4/IL17RB/CD70/LIFR/TGFB1/TNFRSF11A/TNFRSF4/FASLG/IFNGR1/IL10RB/CSF1/TNFSF13/TNFRSF11B/LTBR/TNFRSF14/TNFRSF6B/TNFRSF10A/CX3CL1/TNFRSF10B/TNFRSF9/ACVRL1/TNFRSF8/RELT/TNFRSF1B/TNFRSF1A	47	0.188029	0.261111	Nutrition (MNA-SF)
hsa04926	Relaxin signaling pathway	9/180	14/615	0.00635873	0.648591	0.648591	ACTA2/COL4A1/EGFR/JUN/TGFB1/VEGFA/VEGFD/NOS1/MMP13	9	0.188029	0.05	Nutrition (MNA-SF)
hsa04672	Intestinal immune network for IgA production	10/180	18/615	0.0161733	0.945844	0.945844	IL6/TNFSF13B/IL10/IL15RA/IL15/TGFB1/TNFSF13/LTBR/PIGR/ICOSLG	10	0.0241806	0.0555556	Nutrition (MNA-SF)
hsa05323	Rheumatoid arthritis	14/180	32/615	0.0528633	0.945844	0.945844	IL6/CXCL8/CTSL/TNFSF13B/IL17A/JUN/CCL3/IL15/TGFB1/TNFRSF11A/VEGFA/CSF1/TNFSF13/MMP3	14	0.0241806	0.0777778	Nutrition (MNA-SF)
hsa05142	Chagas disease	10/180	21/615	0.0548696	0.945844	0.945844	IL6/CXCL8/IL10/JUN/CCL3/TGFB1/C1QA/FASLG/IFNGR1/TNFRSF1A	10	0.0241806	0.0555556	Nutrition (MNA-SF)
hsa05321	Inflammatory bowel disease	8/180	16/615	0.0627265	0.945844	0.945844	IL6/IL10/IL17A/IL12RB1/JUN/IL4R/TGFB1/IFNGR1	8	0.0241806	0.0444444	Nutrition (MNA-SF)
hsa03266	Virion - Herpesvirus	4/180	6/615	0.0638695	0.945844	0.945844	NECTIN2/PILRB/TNFRSF14/PILRA	4	0.0241806	0.0222222	Nutrition (MNA-SF)
hsa04659	Th17 cell differentiation	9/180	19/615	0.0699995	0.945844	0.945844	IL6/IL2RA/IL17A/IL12RB1/JUN/IL4R/CD4/TGFB1/IFNGR1	9	0.0241806	0.05	Nutrition (MNA-SF)
hsa04912	GnRH signaling pathway	3/180	4/615	0.077609	0.945844	0.945844	EGFR/JUN/CGA	3	0.0241806	0.0166667	Nutrition (MNA-SF)
hsa04913	Ovarian steroidogenesis	3/180	4/615	0.077609	0.945844	0.945844	LDLR/CGA/IGF1R	3	0.0241806	0.0166667	Nutrition (MNA-SF)
hsa04080	Neuroactive ligand-receptor interaction	7/180	14/615	0.0807045	0.945844	0.945844	GH1/LEP/PRSS2/PTH1R/GAL/CALCA/CGA	7	0.0241806	0.0388889	Nutrition (MNA-SF)
hsa04014	Ras signaling pathway	13/180	31/615	0.085277	0.945844	0.945844	PDGFRA/EGFR/TGFA/VEGFA/VEGFD/FASLG/PGF/CSF1/EFNA4/PLA2G10/EFNA1/EPHA2/IGF1R	13	0.0241806	0.0722222	Nutrition (MNA-SF)
hsa05235	PD-L1 expression and PD-1 checkpoint pathway in cancer	5/180	9/615	0.0885226	0.945844	0.945844	EGFR/JUN/CD4/IFNGR1/CD274	5	0.0241806	0.0277778	Nutrition (MNA-SF)
hsa04380	Osteoclast differentiation	12/180	29/615	0.106013	0.945844	0.945844	LILRA5/JUN/LILRB4/TGFB1/TNFRSF11A/IFNGR1/CSF1/TREM2/TNFRSF11B/SIRPB1/OSCAR/TNFRSF1A	12	0.0241806	0.0666667	Nutrition (MNA-SF)
hsa04630	JAK-STAT signaling pathway	15/180	38/615	0.108593	0.945844	0.945844	IL6/GH1/PDGFRA/IL19/LEP/IL2RA/EGFR/IL10/IL12RB1/IL15RA/IL15/IL4R/LIFR/IFNGR1/IL10RB	15	0.0241806	0.0833333	Nutrition (MNA-SF)
hsa05212	Pancreatic cancer	4/180	7/615	0.115484	0.945844	0.945844	EGFR/TGFA/TGFB1/VEGFA	4	0.0241806	0.0222222	Nutrition (MNA-SF)
hsa05166	Human T-cell leukemia virus 1 infection	11/180	27/615	0.131597	0.945844	0.945844	IL6/IL2RA/IL15RA/JUN/HLA-E/IL15/CD4/TGFB1/LTBR/MAD1L1/TNFRSF1A	11	0.0241806	0.0611111	Nutrition (MNA-SF)
hsa04015	Rap1 signaling pathway	12/180	30/615	0.132528	0.945844	0.945844	PDGFRA/EGFR/ENAH/VEGFA/VEGFD/PGF/CSF1/SKAP1/EFNA4/EFNA1/EPHA2/IGF1R	12	0.0241806	0.0666667	Nutrition (MNA-SF)
hsa04915	Estrogen signaling pathway	6/180	13/615	0.148293	0.945844	0.945844	EGFR/JUN/KRT19/TGFA/TFF1/KRT18	6	0.0241806	0.0333333	Nutrition (MNA-SF)
hsa05225	Hepatocellular carcinoma	6/180	13/615	0.148293	0.945844	0.945844	HMOX1/EGFR/WNT9A/TGFA/TGFB1/IGF1R	6	0.0241806	0.0333333	Nutrition (MNA-SF)
hsa00590	Arachidonic acid metabolism	3/180	5/615	0.152664	0.945844	0.945844	PTGDS/GGT5/PLA2G10	3	0.0241806	0.0166667	Nutrition (MNA-SF)
hsa04110	Cell cycle	3/180	5/615	0.152664	0.945844	0.945844	ZBTB17/TGFB1/MAD1L1	3	0.0241806	0.0166667	Nutrition (MNA-SF)
hsa05132	Salmonella infection	8/180	19/615	0.159838	0.945844	0.945844	IL6/CXCL8/JUN/BRK1/TNFRSF10A/LY96/TNFRSF10B/TNFRSF1A	8	0.0241806	0.0444444	Nutrition (MNA-SF)
hsa04936	Alcoholic liver disease	9/180	22/615	0.162141	0.945844	0.945844	IL6/CXCL8/C2/IL17A/C1QA/FASLG/FABP1/LY96/TNFRSF1A	9	0.0241806	0.05	Nutrition (MNA-SF)
hsa04510	Focal adhesion	12/180	31/615	0.162371	0.945844	0.945844	COL4A1/PDGFRA/COL6A3/EGFR/SPP1/TNC/JUN/VEGFA/VEGFD/PGF/THBS2/IGF1R	12	0.0241806	0.0666667	Nutrition (MNA-SF)
hsa04140	Autophagy - animal	4/180	8/615	0.179663	0.945844	0.945844	CTSL/CTSB/LAMP2/IGF1R	4	0.0241806	0.0222222	Nutrition (MNA-SF)
hsa05210	Colorectal cancer	5/180	11/615	0.192608	0.945844	0.945844	EGFR/JUN/TGFA/TGFB1/AREG	5	0.0241806	0.0277778	Nutrition (MNA-SF)
hsa04514	Cell adhesion molecules	19/180	54/615	0.197916	0.945844	0.945844	NECTIN2/SDC1/ICAM2/ESAM/PTPRF/VCAM1/HLA-E/CNTNAP2/CD4/CD276/CD274/PVR/VCAN/JAM2/NCAM2/CD99/CD99L2/ICOSLG/PDCD1LG2	19	0.0241806	0.105556	Nutrition (MNA-SF)
hsa04144	Endocytosis	6/180	14/615	0.198983	0.945844	0.945844	PDGFRA/LDLR/IL2RA/EGFR/HLA-E/IGF1R	6	0.0241806	0.0333333	Nutrition (MNA-SF)
hsa04066	HIF-1 signaling pathway	8/180	20/615	0.202447	0.945844	0.945844	IL6/HMOX1/EGFR/TIMP1/VEGFA/IFNGR1/LTBR/IGF1R	8	0.0241806	0.0444444	Nutrition (MNA-SF)
hsa00330	Arginine and proline metabolism	2/180	3/615	0.206425	0.945844	0.945844	CNDP1/NOS1	2	0.0241806	0.0111111	Nutrition (MNA-SF)
hsa00510	N-Glycan biosynthesis	2/180	3/615	0.206425	0.945844	0.945844	ST6GAL1/B4GALT1	2	0.0241806	0.0111111	Nutrition (MNA-SF)
hsa00533	Glycosaminoglycan biosynthesis - keratan sulfate	2/180	3/615	0.206425	0.945844	0.945844	B4GALT1/ST3GAL1	2	0.0241806	0.0111111	Nutrition (MNA-SF)
hsa04114	Oocyte meiosis	2/180	3/615	0.206425	0.945844	0.945844	MAD1L1/IGF1R	2	0.0241806	0.0111111	Nutrition (MNA-SF)
hsa04216	Ferroptosis	2/180	3/615	0.206425	0.945844	0.945844	HMOX1/SLC39A14	2	0.0241806	0.0111111	Nutrition (MNA-SF)
hsa04730	Long-term depression	2/180	3/615	0.206425	0.945844	0.945844	NOS1/IGF1R	2	0.0241806	0.0111111	Nutrition (MNA-SF)
hsa04914	Progesterone-mediated oocyte maturation	2/180	3/615	0.206425	0.945844	0.945844	MAD1L1/IGF1R	2	0.0241806	0.0111111	Nutrition (MNA-SF)
hsa04918	Thyroid hormone synthesis	2/180	3/615	0.206425	0.945844	0.945844	ASGR1/CGA	2	0.0241806	0.0111111	Nutrition (MNA-SF)
hsa04976	Bile secretion	2/180	3/615	0.206425	0.945844	0.945844	LDLR/SULT2A1	2	0.0241806	0.0111111	Nutrition (MNA-SF)
hsa04977	Vitamin digestion and absorption	2/180	3/615	0.206425	0.945844	0.945844	TCN2/RBP2	2	0.0241806	0.0111111	Nutrition (MNA-SF)
hsa05204	Chemical carcinogenesis - DNA adducts	2/180	3/615	0.206425	0.945844	0.945844	SULT2A1/HSD11B1	2	0.0241806	0.0111111	Nutrition (MNA-SF)
hsa04010	MAPK signaling pathway	17/180	48/615	0.207146	0.945844	0.945844	PDGFRA/EGFR/JUN/TGFA/TGFB1/VEGFA/VEGFD/FASLG/PGF/CSF1/EFNA4/EFNA1/TNFRSF1A/EPHA2/RET/IGF1R/AREG	17	0.0241806	0.0944444	Nutrition (MNA-SF)
hsa05163	Human cytomegalovirus infection	11/180	30/615	0.235831	0.945844	0.945844	IL6/PDGFRA/CXCL8/EGFR/CCL3/HLA-E/VEGFA/FASLG/IL10RB/CX3CL1/TNFRSF1A	11	0.0241806	0.0611111	Nutrition (MNA-SF)
hsa05205	Proteoglycans in cancer	11/180	30/615	0.235831	0.945844	0.945844	DCN/SDC1/CTSL/EGFR/HSPG2/WNT9A/TGFB1/VEGFA/FASLG/PLAUR/IGF1R	11	0.0241806	0.0611111	Nutrition (MNA-SF)
hsa04270	Vascular smooth muscle contraction	3/180	6/615	0.241458	0.945844	0.945844	ACTA2/CALCA/PLA2G10	3	0.0241806	0.0166667	Nutrition (MNA-SF)
hsa04928	Parathyroid hormone synthesis, secretion and action	3/180	6/615	0.241458	0.945844	0.945844	EGFR/PTH1R/MMP13	3	0.0241806	0.0166667	Nutrition (MNA-SF)
hsa04934	Cushing syndrome	3/180	6/615	0.241458	0.945844	0.945844	LDLR/EGFR/WNT9A	3	0.0241806	0.0166667	Nutrition (MNA-SF)
hsa04933	AGE-RAGE signaling pathway in diabetic complications	8/180	21/615	0.249048	0.945844	0.945844	IL6/COL4A1/CXCL8/VCAM1/JUN/TGFB1/VEGFA/VEGFD	8	0.0241806	0.0444444	Nutrition (MNA-SF)
hsa01521	EGFR tyrosine kinase inhibitor resistance	7/180	18/615	0.252547	0.945844	0.945844	IL6/PDGFRA/GAS6/EGFR/TGFA/VEGFA/IGF1R	7	0.0241806	0.0388889	Nutrition (MNA-SF)
hsa05133	Pertussis	7/180	18/615	0.252547	0.945844	0.945844	IL6/CXCL8/C2/IL10/JUN/C1QA/LY96	7	0.0241806	0.0388889	Nutrition (MNA-SF)
hsa04520	Adherens junction	4/180	9/615	0.252575	0.945844	0.945844	NECTIN2/PTPRF/EGFR/IGF1R	4	0.0241806	0.0222222	Nutrition (MNA-SF)
hsa05211	Renal cell carcinoma	4/180	9/615	0.252575	0.945844	0.945844	JUN/TGFA/TGFB1/VEGFA	4	0.0241806	0.0222222	Nutrition (MNA-SF)
hsa05214	Glioma	4/180	9/615	0.252575	0.945844	0.945844	PDGFRA/EGFR/TGFA/IGF1R	4	0.0241806	0.0222222	Nutrition (MNA-SF)
hsa04068	FoxO signaling pathway	6/180	15/615	0.255007	0.945844	0.945844	IL6/EGFR/IL10/TGFB1/FASLG/IGF1R	6	0.0241806	0.0333333	Nutrition (MNA-SF)
hsa04658	Th1 and Th2 cell differentiation	6/180	15/615	0.255007	0.945844	0.945844	IL2RA/IL12RB1/JUN/IL4R/CD4/IFNGR1	6	0.0241806	0.0333333	Nutrition (MNA-SF)
hsa04061	Viral protein interaction with cytokine and cytokine receptor	18/180	53/615	0.26163	0.946998	0.946998	IL6/CXCL8/IL19/IL2RA/CCL15/CCL14/IL10/CCL3/CCL7/IL10RB/CSF1/LTBR/TNFRSF14/TNFRSF10A/CX3CL1/TNFRSF10B/TNFRSF1B/TNFRSF1A	18	0.023651	0.1	Nutrition (MNA-SF)
hsa04668	TNF signaling pathway	10/180	28/615	0.283497	0.946998	0.946998	IL6/VCAM1/JUN/IL15/VEGFD/CSF1/CX3CL1/MMP3/TNFRSF1B/TNFRSF1A	10	0.023651	0.0555556	Nutrition (MNA-SF)
hsa05200	Pathways in cancer	23/180	70/615	0.283869	0.946998	0.946998	ZBTB17/IL6/COL4A1/HMOX1/PDGFRA/CXCL8/IL2RA/EGFR/WNT9A/IL12RB1/IL15RA/JUN/IL15/IL4R/TGFA/TGFB1/VEGFA/VEGFD/FASLG/PGF/IFNGR1/RET/IGF1R	23	0.023651	0.127778	Nutrition (MNA-SF)
hsa05022	Pathways of neurodegeneration - multiple diseases	9/180	25/615	0.290991	0.946998	0.946998	GPR37/IL6/WNT9A/FASLG/CSF1/NOS1/NEFL/TNFRSF1B/TNFRSF1A	9	0.023651	0.05	Nutrition (MNA-SF)
hsa05171	Coronavirus disease - COVID-19	9/180	25/615	0.290991	0.946998	0.946998	IL6/ACE2/CXCL8/EGFR/C2/JUN/C1QA/MMP3/TNFRSF1A	9	0.023651	0.05	Nutrition (MNA-SF)
hsa04151	PI3K-Akt signaling pathway	22/180	67/615	0.291753	0.946998	0.946998	IL6/COL4A1/GH1/PDGFRA/IL2RA/COL6A3/EGFR/SPP1/TNC/IL4R/TGFA/VEGFA/VEGFD/FASLG/PGF/CSF1/EFNA4/THBS2/EFNA1/EPHA2/IGF1R/AREG	22	0.023651	0.122222	Nutrition (MNA-SF)
hsa04932	Non-alcoholic fatty liver disease	7/180	19/615	0.306627	0.946998	0.946998	IL6/CXCL8/LEP/JUN/TGFB1/FASLG/TNFRSF1A	7	0.023651	0.0388889	Nutrition (MNA-SF)
hsa04974	Protein digestion and absorption	6/180	16/615	0.314672	0.946998	0.946998	ACE2/COL4A1/MEP1B/COL6A3/COL18A1/PRSS2	6	0.023651	0.0333333	Nutrition (MNA-SF)
hsa05168	Herpes simplex virus 1 infection	10/180	29/615	0.32852	0.946998	0.946998	IL6/NECTIN2/PILRB/HLA-E/FASLG/IFNGR1/TNFRSF14/CD74/PILRA/TNFRSF1A	10	0.023651	0.0555556	Nutrition (MNA-SF)
hsa05320	Autoimmune thyroid disease	4/180	10/615	0.330179	0.946998	0.946998	IL10/HLA-E/FASLG/CGA	4	0.023651	0.0222222	Nutrition (MNA-SF)
hsa00480	Glutathione metabolism	2/180	4/615	0.335241	0.946998	0.946998	ANPEP/GGT5	2	0.023651	0.0111111	Nutrition (MNA-SF)
hsa00564	Glycerophospholipid metabolism	2/180	4/615	0.335241	0.946998	0.946998	PHOSPHO1/PLA2G10	2	0.023651	0.0111111	Nutrition (MNA-SF)
hsa00860	Porphyrin metabolism	2/180	4/615	0.335241	0.946998	0.946998	HMOX1/HMOX2	2	0.023651	0.0111111	Nutrition (MNA-SF)
hsa04923	Regulation of lipolysis in adipocytes	2/180	4/615	0.335241	0.946998	0.946998	FABP4/CGA	2	0.023651	0.0111111	Nutrition (MNA-SF)
hsa05207	Chemical carcinogenesis - receptor activation	3/180	7/615	0.335939	0.946998	0.946998	EGFR/JUN/VEGFA	3	0.023651	0.0166667	Nutrition (MNA-SF)
hsa05230	Central carbon metabolism in cancer	3/180	7/615	0.335939	0.946998	0.946998	PDGFRA/EGFR/RET	3	0.023651	0.0166667	Nutrition (MNA-SF)
hsa05010	Alzheimer disease	8/180	23/615	0.35042	0.946998	0.946998	IL6/WNT9A/SLC39A5/CSF1/SLC39A14/NOS1/TNFRSF1A/LRP1	8	0.023651	0.0444444	Nutrition (MNA-SF)
hsa04612	Antigen processing and presentation	5/180	14/615	0.391384	0.946998	0.946998	CTSL/CTSB/HLA-E/CD4/CD74	5	0.023651	0.0277778	Nutrition (MNA-SF)
hsa05215	Prostate cancer	5/180	14/615	0.391384	0.946998	0.946998	PDGFRA/EGFR/TGFA/MMP3/IGF1R	5	0.023651	0.0277778	Nutrition (MNA-SF)
hsa04512	ECM-receptor interaction	8/180	24/615	0.403157	0.946998	0.946998	COL4A1/SDC1/COL6A3/SPP1/TNC/HSPG2/AGRN/THBS2	8	0.023651	0.0444444	Nutrition (MNA-SF)
hsa05144	Malaria	8/180	24/615	0.403157	0.946998	0.946998	IL6/CXCL8/SDC1/VCAM1/IL10/TGFB1/THBS2/LRP1	8	0.023651	0.0444444	Nutrition (MNA-SF)
hsa05167	Kaposi sarcoma-associated herpesvirus infection	8/180	24/615	0.403157	0.946998	0.946998	IL6/CXCL8/JUN/HLA-E/CD200R1/VEGFA/IFNGR1/TNFRSF1A	8	0.023651	0.0444444	Nutrition (MNA-SF)
hsa04012	ErbB signaling pathway	4/180	11/615	0.408791	0.946998	0.946998	EGFR/JUN/TGFA/AREG	4	0.023651	0.0222222	Nutrition (MNA-SF)
hsa05120	Epithelial cell signaling in Helicobacter pylori infection	4/180	11/615	0.408791	0.946998	0.946998	CXCL8/EGFR/JUN/JAM2	4	0.023651	0.0222222	Nutrition (MNA-SF)
hsa05203	Viral carcinogenesis	4/180	11/615	0.408791	0.946998	0.946998	JUN/HLA-E/LTBR/MAD1L1	4	0.023651	0.0222222	Nutrition (MNA-SF)
hsa05145	Toxoplasmosis	7/180	21/615	0.419562	0.946998	0.946998	LDLR/IL10/TGFB1/IFNGR1/IL10RB/LY96/TNFRSF1A	7	0.023651	0.0388889	Nutrition (MNA-SF)
hsa04150	mTOR signaling pathway	3/180	8/615	0.429705	0.946998	0.946998	WNT9A/TNFRSF1A/IGF1R	3	0.023651	0.0166667	Nutrition (MNA-SF)
hsa04550	Signaling pathways regulating pluripotency of stem cells	3/180	8/615	0.429705	0.946998	0.946998	WNT9A/LIFR/IGF1R	3	0.023651	0.0166667	Nutrition (MNA-SF)
hsa05012	Parkinson disease	3/180	8/615	0.429705	0.946998	0.946998	GPR37/SLC39A5/SLC39A14	3	0.023651	0.0166667	Nutrition (MNA-SF)
hsa05219	Bladder cancer	3/180	8/615	0.429705	0.946998	0.946998	CXCL8/EGFR/VEGFA	3	0.023651	0.0166667	Nutrition (MNA-SF)
hsa05223	Non-small cell lung cancer	3/180	8/615	0.429705	0.946998	0.946998	EGFR/TGFA/RET	3	0.023651	0.0166667	Nutrition (MNA-SF)
hsa05231	Choline metabolism in cancer	3/180	8/615	0.429705	0.946998	0.946998	PDGFRA/EGFR/JUN	3	0.023651	0.0166667	Nutrition (MNA-SF)
hsa05332	Graft-versus-host disease	3/180	8/615	0.429705	0.946998	0.946998	IL6/HLA-E/FASLG	3	0.023651	0.0166667	Nutrition (MNA-SF)
hsa04657	IL-17 signaling pathway	9/180	28/615	0.438049	0.946998	0.946998	IL6/CXCL8/IL17A/IL17C/JUN/CCL7/IL17RB/MMP13/MMP3	9	0.023651	0.05	Nutrition (MNA-SF)
hsa04620	Toll-like receptor signaling pathway	6/180	18/615	0.438098	0.946998	0.946998	IL6/CXCL8/SPP1/JUN/CCL3/LY96	6	0.023651	0.0333333	Nutrition (MNA-SF)
hsa04670	Leukocyte transendothelial migration	6/180	18/615	0.438098	0.946998	0.946998	ESAM/VCAM1/THY1/JAM2/CD99/CD99L2	6	0.023651	0.0333333	Nutrition (MNA-SF)
hsa05161	Hepatitis B	6/180	18/615	0.438098	0.946998	0.946998	IL6/CXCL8/HSPG2/JUN/TGFB1/FASLG	6	0.023651	0.0333333	Nutrition (MNA-SF)
hsa05165	Human papillomavirus infection	11/180	35/615	0.451743	0.946998	0.946998	COL4A1/COL6A3/EGFR/SPP1/TNC/WNT9A/HLA-E/VEGFA/FASLG/THBS2/TNFRSF1A	11	0.023651	0.0611111	Nutrition (MNA-SF)
hsa00514	Other types of O-glycan biosynthesis	2/180	5/615	0.45696	0.946998	0.946998	ST6GAL1/B4GALT1	2	0.023651	0.0111111	Nutrition (MNA-SF)
hsa00980	Metabolism of xenobiotics by cytochrome P450	2/180	5/615	0.45696	0.946998	0.946998	SULT2A1/HSD11B1	2	0.023651	0.0111111	Nutrition (MNA-SF)
hsa01523	Antifolate resistance	2/180	5/615	0.45696	0.946998	0.946998	IL6/GGH	2	0.023651	0.0111111	Nutrition (MNA-SF)
hsa04540	Gap junction	2/180	5/615	0.45696	0.946998	0.946998	PDGFRA/EGFR	2	0.023651	0.0111111	Nutrition (MNA-SF)
hsa04917	Prolactin signaling pathway	2/180	5/615	0.45696	0.946998	0.946998	TNFRSF11A/CGA	2	0.023651	0.0111111	Nutrition (MNA-SF)
hsa05150	Staphylococcus aureus infection	5/180	15/615	0.459572	0.946998	0.946998	C2/IL10/KRT19/C1QA/KRT18	5	0.023651	0.0277778	Nutrition (MNA-SF)
hsa04218	Cellular senescence	4/180	12/615	0.485386	0.961156	0.961156	IL6/CXCL8/HLA-E/TGFB1	4	0.0172059	0.0222222	Nutrition (MNA-SF)
hsa05143	African trypanosomiasis	4/180	12/615	0.485386	0.961156	0.961156	IL6/VCAM1/IL10/FASLG	4	0.0172059	0.0222222	Nutrition (MNA-SF)
hsa05170	Human immunodeficiency virus 1 infection	6/180	19/615	0.498776	0.961156	0.961156	JUN/HLA-E/CD4/FASLG/TNFRSF1B/TNFRSF1A	6	0.0172059	0.0333333	Nutrition (MNA-SF)
hsa04145	Phagosome	8/180	26/615	0.50788	0.961156	0.961156	CTSL/HLA-E/CLEC7A/COLEC12/NOS1/LAMP2/MSR1/THBS2	8	0.0172059	0.0444444	Nutrition (MNA-SF)
hsa04360	Axon guidance	8/180	26/615	0.50788	0.961156	0.961156	BOC/EPHB4/ENAH/EFNA4/EPHB6/EFNA1/EPHA2/SEMA4C	8	0.0172059	0.0444444	Nutrition (MNA-SF)
hsa05164	Influenza A	8/180	26/615	0.50788	0.961156	0.961156	IL6/CXCL8/PRSS2/FASLG/IFNGR1/TNFRSF10A/TNFRSF10B/TNFRSF1A	8	0.0172059	0.0444444	Nutrition (MNA-SF)
hsa01522	Endocrine resistance	3/180	9/615	0.518271	0.961156	0.961156	EGFR/JUN/IGF1R	3	0.0172059	0.0166667	Nutrition (MNA-SF)
hsa04072	Phospholipase D signaling pathway	3/180	9/615	0.518271	0.961156	0.961156	PDGFRA/CXCL8/EGFR	3	0.0172059	0.0166667	Nutrition (MNA-SF)
hsa04931	Insulin resistance	3/180	9/615	0.518271	0.961156	0.961156	IL6/PTPRF/TNFRSF1A	3	0.0172059	0.0166667	Nutrition (MNA-SF)
hsa04940	Type I diabetes mellitus	3/180	9/615	0.518271	0.961156	0.961156	HLA-E/FASLG/PTPRN2	3	0.0172059	0.0166667	Nutrition (MNA-SF)
hsa04979	Cholesterol metabolism	3/180	9/615	0.518271	0.961156	0.961156	PLTP/LDLR/LRP1	3	0.0172059	0.0166667	Nutrition (MNA-SF)
hsa04625	C-type lectin receptor signaling pathway	5/180	16/615	0.525436	0.964034	0.964034	IL6/IL10/JUN/CLEC4D/CLEC7A	5	0.0159078	0.0277778	Nutrition (MNA-SF)
hsa05206	MicroRNAs in cancer	7/180	23/615	0.530884	0.964034	0.964034	HMOX1/PDGFRA/EGFR/TNC/VEGFA/EFNA4/EFNA1	7	0.0159078	0.0388889	Nutrition (MNA-SF)
hsa05014	Amyotrophic lateral sclerosis	4/180	13/615	0.557704	0.964034	0.964034	NOS1/NEFL/TNFRSF1B/TNFRSF1A	4	0.0159078	0.0222222	Nutrition (MNA-SF)
hsa05160	Hepatitis C	4/180	13/615	0.557704	0.964034	0.964034	LDLR/EGFR/FASLG/TNFRSF1A	4	0.0159078	0.0222222	Nutrition (MNA-SF)
hsa05224	Breast cancer	4/180	13/615	0.557704	0.964034	0.964034	EGFR/WNT9A/JUN/IGF1R	4	0.0159078	0.0222222	Nutrition (MNA-SF)
hsa05226	Gastric cancer	4/180	13/615	0.557704	0.964034	0.964034	EGFR/WNT9A/TGFB1/REG4	4	0.0159078	0.0222222	Nutrition (MNA-SF)
hsa05130	Pathogenic Escherichia coli infection	8/180	27/615	0.5582	0.964034	0.964034	IL6/CXCL8/JUN/FASLG/BRK1/TNFRSF10A/TNFRSF10B/TNFRSF1A	8	0.0159078	0.0444444	Nutrition (MNA-SF)
hsa04614	Renin-angiotensin system	2/180	6/615	0.56471	0.964034	0.964034	ACE2/ANPEP	2	0.0159078	0.0111111	Nutrition (MNA-SF)
hsa04975	Fat digestion and absorption	2/180	6/615	0.56471	0.964034	0.964034	FABP1/PLA2G10	2	0.0159078	0.0111111	Nutrition (MNA-SF)
hsa05152	Tuberculosis	9/180	31/615	0.582058	0.964034	0.964034	IL6/IL10/TGFB1/CLEC7A/IFNGR1/IL10RB/LAMP2/CD74/TNFRSF1A	9	0.0159078	0.05	Nutrition (MNA-SF)
hsa04020	Calcium signaling pathway	7/180	24/615	0.583477	0.964034	0.964034	PDGFRA/EGFR/TGFA/VEGFA/VEGFD/NOS1/RET	7	0.0159078	0.0388889	Nutrition (MNA-SF)
hsa04650	Natural killer cell mediated cytotoxicity	7/180	24/615	0.583477	0.964034	0.964034	ICAM2/HLA-E/FASLG/IFNGR1/TNFRSF10A/ULBP2/TNFRSF10B	7	0.0159078	0.0388889	Nutrition (MNA-SF)
hsa04371	Apelin signaling pathway	3/180	10/615	0.598881	0.964034	0.964034	ACTA2/SPP1/NOS1	3	0.0159078	0.0166667	Nutrition (MNA-SF)
hsa04920	Adipocytokine signaling pathway	3/180	10/615	0.598881	0.964034	0.964034	LEP/TNFRSF1B/TNFRSF1A	3	0.0159078	0.0166667	Nutrition (MNA-SF)
hsa05330	Allograft rejection	3/180	10/615	0.598881	0.964034	0.964034	IL10/HLA-E/FASLG	3	0.0159078	0.0166667	Nutrition (MNA-SF)
hsa05208	Chemical carcinogenesis - reactive oxygen species	4/180	14/615	0.624232	0.964034	0.964034	HMOX1/EGFR/JUN/VEGFA	4	0.0159078	0.0222222	Nutrition (MNA-SF)
hsa05417	Lipid and atherosclerosis	12/180	43/615	0.640001	0.964034	0.964034	IL6/CXCL8/LDLR/VCAM1/JUN/CCL3/FASLG/TNFRSF10A/LY96/TNFRSF10B/MMP3/TNFRSF1A	12	0.0159078	0.0666667	Nutrition (MNA-SF)
hsa00220	Arginine biosynthesis	1/180	3/615	0.646847	0.964034	0.964034	NOS1	1	0.0159078	0.00555556	Nutrition (MNA-SF)
hsa00340	Histidine metabolism	1/180	3/615	0.646847	0.964034	0.964034	CNDP1	1	0.0159078	0.00555556	Nutrition (MNA-SF)
hsa00410	beta-Alanine metabolism	1/180	3/615	0.646847	0.964034	0.964034	CNDP1	1	0.0159078	0.00555556	Nutrition (MNA-SF)
hsa03250	Viral life cycle - HIV-1	1/180	3/615	0.646847	0.964034	0.964034	CD4	1	0.0159078	0.00555556	Nutrition (MNA-SF)
hsa04330	Notch signaling pathway	1/180	3/615	0.646847	0.964034	0.964034	DTX3	1	0.0159078	0.00555556	Nutrition (MNA-SF)
hsa04916	Melanogenesis	1/180	3/615	0.646847	0.964034	0.964034	WNT9A	1	0.0159078	0.00555556	Nutrition (MNA-SF)
hsa04924	Renin secretion	1/180	3/615	0.646847	0.964034	0.964034	CTSB	1	0.0159078	0.00555556	Nutrition (MNA-SF)
hsa05031	Amphetamine addiction	1/180	3/615	0.646847	0.964034	0.964034	JUN	1	0.0159078	0.00555556	Nutrition (MNA-SF)
hsa04623	Cytosolic DNA-sensing pathway	2/180	7/615	0.656219	0.964034	0.964034	IL6/POLR2F	2	0.0159078	0.0111111	Nutrition (MNA-SF)
hsa04390	Hippo signaling pathway	3/180	11/615	0.670165	0.964034	0.964034	WNT9A/TGFB1/AREG	3	0.0159078	0.0166667	Nutrition (MNA-SF)
hsa04660	T cell receptor signaling pathway	3/180	11/615	0.670165	0.964034	0.964034	IL10/JUN/CD4	3	0.0159078	0.0166667	Nutrition (MNA-SF)
hsa05322	Systemic lupus erythematosus	3/180	11/615	0.670165	0.964034	0.964034	C2/IL10/C1QA	3	0.0159078	0.0166667	Nutrition (MNA-SF)
hsa05418	Fluid shear stress and atherosclerosis	7/180	26/615	0.679199	0.964034	0.964034	HMOX1/SDC1/CTSL/VCAM1/JUN/VEGFA/TNFRSF1A	7	0.0159078	0.0388889	Nutrition (MNA-SF)
hsa04621	NOD-like receptor signaling pathway	4/180	15/615	0.684109	0.964034	0.964034	IL6/CXCL8/CTSB/JUN	4	0.0159078	0.0222222	Nutrition (MNA-SF)
hsa04662	B cell receptor signaling pathway	4/180	15/615	0.684109	0.964034	0.964034	LILRA5/JUN/LILRB4/CD79B	4	0.0159078	0.0222222	Nutrition (MNA-SF)
hsa04217	Necroptosis	5/180	19/615	0.697357	0.964034	0.964034	FASLG/IFNGR1/TNFRSF10A/TNFRSF10B/TNFRSF1A	5	0.0159078	0.0277778	Nutrition (MNA-SF)
hsa04610	Complement and coagulation cascades	5/180	19/615	0.697357	0.964034	0.964034	CD59/C2/C1QA/PLAUR/VSIG4	5	0.0159078	0.0277778	Nutrition (MNA-SF)
hsa05146	Amoebiasis	5/180	19/615	0.697357	0.964034	0.964034	IL6/COL4A1/CXCL8/IL10/TGFB1	5	0.0159078	0.0277778	Nutrition (MNA-SF)
hsa04210	Apoptosis	7/180	27/615	0.721549	0.964034	0.964034	CTSL/CTSB/JUN/FASLG/TNFRSF10A/TNFRSF10B/TNFRSF1A	7	0.0159078	0.0388889	Nutrition (MNA-SF)
hsa00910	Nitrogen metabolism	2/180	8/615	0.731723	0.964034	0.964034	CA6/CA12	2	0.0159078	0.0111111	Nutrition (MNA-SF)
hsa04024	cAMP signaling pathway	2/180	8/615	0.731723	0.964034	0.964034	JUN/CGA	2	0.0159078	0.0111111	Nutrition (MNA-SF)
hsa04115	p53 signaling pathway	2/180	8/615	0.731723	0.964034	0.964034	TNFRSF10A/TNFRSF10B	2	0.0159078	0.0111111	Nutrition (MNA-SF)
hsa04970	Salivary secretion	2/180	8/615	0.731723	0.964034	0.964034	CST3/NOS1	2	0.0159078	0.0111111	Nutrition (MNA-SF)
hsa03320	PPAR signaling pathway	3/180	12/615	0.731758	0.964034	0.964034	PLTP/FABP4/FABP1	3	0.0159078	0.0166667	Nutrition (MNA-SF)
hsa05140	Leishmaniasis	4/180	16/615	0.736999	0.964034	0.964034	IL10/JUN/TGFB1/IFNGR1	4	0.0159078	0.0222222	Nutrition (MNA-SF)
hsa05162	Measles	4/180	16/615	0.736999	0.964034	0.964034	IL6/IL2RA/JUN/FASLG	4	0.0159078	0.0222222	Nutrition (MNA-SF)
hsa05135	Yersinia infection	5/180	20/615	0.744114	0.964034	0.964034	IL6/CXCL8/IL10/JUN/CD4	5	0.0159078	0.0277778	Nutrition (MNA-SF)
hsa00790	Folate biosynthesis	1/180	4/615	0.750716	0.964034	0.964034	GGH	1	0.0159078	0.00555556	Nutrition (MNA-SF)
hsa04935	Growth hormone synthesis, secretion and action	1/180	4/615	0.750716	0.964034	0.964034	GH1	1	0.0159078	0.00555556	Nutrition (MNA-SF)
hsa05216	Thyroid cancer	1/180	4/615	0.750716	0.964034	0.964034	RET	1	0.0159078	0.00555556	Nutrition (MNA-SF)
hsa05218	Melanoma	3/180	13/615	0.783975	0.964034	0.964034	PDGFRA/EGFR/IGF1R	3	0.0159078	0.0166667	Nutrition (MNA-SF)
hsa05202	Transcriptional misregulation in cancer	5/180	21/615	0.785371	0.964034	0.964034	ZBTB17/IL6/CXCL8/MMP3/IGF1R	5	0.0159078	0.0277778	Nutrition (MNA-SF)
hsa04152	AMPK signaling pathway	2/180	9/615	0.79271	0.964034	0.964034	LEP/IGF1R	2	0.0159078	0.0111111	Nutrition (MNA-SF)
hsa04530	Tight junction	2/180	9/615	0.79271	0.964034	0.964034	JUN/JAM2	2	0.0159078	0.0111111	Nutrition (MNA-SF)
hsa04921	Oxytocin signaling pathway	2/180	9/615	0.79271	0.964034	0.964034	EGFR/JUN	2	0.0159078	0.0111111	Nutrition (MNA-SF)
hsa05222	Small cell lung cancer	2/180	9/615	0.79271	0.964034	0.964034	ZBTB17/COL4A1	2	0.0159078	0.0111111	Nutrition (MNA-SF)
hsa05412	Arrhythmogenic right ventricular cardiomyopathy	2/180	9/615	0.79271	0.964034	0.964034	DSC2/DSG2	2	0.0159078	0.0111111	Nutrition (MNA-SF)
hsa05131	Shigellosis	4/180	18/615	0.82236	0.964034	0.964034	CXCL8/EGFR/JUN/TNFRSF1A	4	0.0159078	0.0222222	Nutrition (MNA-SF)
hsa00512	Mucin type O-glycan biosynthesis	1/180	5/615	0.824154	0.964034	0.964034	ST3GAL1	1	0.0159078	0.00555556	Nutrition (MNA-SF)
hsa00565	Ether lipid metabolism	1/180	5/615	0.824154	0.964034	0.964034	PLA2G10	1	0.0159078	0.00555556	Nutrition (MNA-SF)
hsa00600	Sphingolipid metabolism	1/180	5/615	0.824154	0.964034	0.964034	ASAH2	1	0.0159078	0.00555556	Nutrition (MNA-SF)
hsa04137	Mitophagy - animal	1/180	5/615	0.824154	0.964034	0.964034	JUN	1	0.0159078	0.00555556	Nutrition (MNA-SF)
hsa04370	VEGF signaling pathway	1/180	5/615	0.824154	0.964034	0.964034	VEGFA	1	0.0159078	0.00555556	Nutrition (MNA-SF)
hsa05213	Endometrial cancer	1/180	5/615	0.824154	0.964034	0.964034	EGFR	1	0.0159078	0.00555556	Nutrition (MNA-SF)
hsa05217	Basal cell carcinoma	1/180	5/615	0.824154	0.964034	0.964034	WNT9A	1	0.0159078	0.00555556	Nutrition (MNA-SF)
hsa05220	Chronic myeloid leukemia	1/180	5/615	0.824154	0.964034	0.964034	TGFB1	1	0.0159078	0.00555556	Nutrition (MNA-SF)
hsa04064	NF-kappa B signaling pathway	7/180	30/615	0.825128	0.964034	0.964034	CXCL8/TNFSF13B/VCAM1/TNFRSF11A/LTBR/LY96/TNFRSF1A	7	0.0159078	0.0388889	Nutrition (MNA-SF)
hsa04310	Wnt signaling pathway	3/180	14/615	0.827541	0.964034	0.964034	ROR1/WNT9A/JUN	3	0.0159078	0.0166667	Nutrition (MNA-SF)
hsa04071	Sphingolipid signaling pathway	2/180	10/615	0.841167	0.964034	0.964034	ASAH2/TNFRSF1A	2	0.0159078	0.0111111	Nutrition (MNA-SF)
hsa05134	Legionellosis	2/180	10/615	0.841167	0.964034	0.964034	IL6/CXCL8	2	0.0159078	0.0111111	Nutrition (MNA-SF)
hsa05410	Hypertrophic cardiomyopathy	2/180	10/615	0.841167	0.964034	0.964034	IL6/TGFB1	2	0.0159078	0.0111111	Nutrition (MNA-SF)
hsa05020	Prion disease	3/180	15/615	0.863399	0.974729	0.974729	IL6/C1QA/NCAM2	3	0.0111163	0.0166667	Nutrition (MNA-SF)
hsa04213	Longevity regulating pathway - multiple species	1/180	6/615	0.876043	0.974729	0.974729	IGF1R	1	0.0111163	0.00555556	Nutrition (MNA-SF)
hsa04215	Apoptosis - multiple species	1/180	6/615	0.876043	0.974729	0.974729	TNFRSF1A	1	0.0111163	0.00555556	Nutrition (MNA-SF)
hsa05310	Asthma	1/180	6/615	0.876043	0.974729	0.974729	IL10	1	0.0111163	0.00555556	Nutrition (MNA-SF)
hsa04350	TGF-beta signaling pathway	2/180	11/615	0.879167	0.974729	0.974729	DCN/TGFB1	2	0.0111163	0.0111111	Nutrition (MNA-SF)
hsa04722	Neurotrophin signaling pathway	2/180	11/615	0.879167	0.974729	0.974729	JUN/FASLG	2	0.0111163	0.0111111	Nutrition (MNA-SF)
hsa04062	Chemokine signaling pathway	7/180	33/615	0.896047	0.9748	0.9748	CXCL8/CXCL16/CCL15/CCL14/CCL3/CCL7/CX3CL1	7	0.0110843	0.0388889	Nutrition (MNA-SF)
hsa04810	Regulation of actin cytoskeleton	4/180	21/615	0.9067	0.9748	0.9748	PDGFRA/EGFR/ENAH/BRK1	4	0.0110843	0.0222222	Nutrition (MNA-SF)
hsa05416	Viral myocarditis	2/180	12/615	0.908649	0.9748	0.9748	HLA-E/CXADR	2	0.0110843	0.0111111	Nutrition (MNA-SF)
hsa00983	Drug metabolism - other enzymes	1/180	7/615	0.912681	0.9748	0.9748	CES1	1	0.0110843	0.00555556	Nutrition (MNA-SF)
hsa01524	Platinum drug resistance	1/180	7/615	0.912681	0.9748	0.9748	FASLG	1	0.0110843	0.00555556	Nutrition (MNA-SF)
hsa04622	RIG-I-like receptor signaling pathway	1/180	7/615	0.912681	0.9748	0.9748	CXCL8	1	0.0110843	0.00555556	Nutrition (MNA-SF)
hsa05016	Huntington disease	1/180	7/615	0.912681	0.9748	0.9748	POLR2F	1	0.0110843	0.00555556	Nutrition (MNA-SF)
hsa04211	Longevity regulating pathway	1/180	8/615	0.938532	0.984564	0.984564	IGF1R	1	0.00675586	0.00555556	Nutrition (MNA-SF)
hsa05340	Primary immunodeficiency	1/180	8/615	0.938532	0.984564	0.984564	CD4	1	0.00675586	0.00555556	Nutrition (MNA-SF)
hsa05414	Dilated cardiomyopathy	1/180	8/615	0.938532	0.984564	0.984564	TGFB1	1	0.00675586	0.00555556	Nutrition (MNA-SF)
hsa04640	Hematopoietic cell lineage	7/180	36/615	0.941128	0.984564	0.984564	IL6/IL2RA/CD59/ANPEP/IL4R/CD4/CSF1	7	0.00675586	0.0388889	Nutrition (MNA-SF)
hsa04972	Pancreatic secretion	2/180	14/615	0.948612	0.987331	0.987331	PRSS2/PLA2G10	2	0.00553709	0.0111111	Nutrition (MNA-SF)
hsa04910	Insulin signaling pathway	1/180	9/615	0.95676	0.990756	0.990756	PTPRF	1	0.00403321	0.00555556	Nutrition (MNA-SF)
hsa04141	Protein processing in endoplasmic reticulum	1/180	10/615	0.969603	0.993254	0.993254	CKAP4	1	0.00293984	0.00555556	Nutrition (MNA-SF)
hsa04142	Lysosome	4/180	26/615	0.971614	0.993254	0.993254	CTSL/CTSB/SCARB2/LAMP2	4	0.00293984	0.0222222	Nutrition (MNA-SF)
hsa05169	Epstein-Barr virus infection	3/180	22/615	0.977431	0.993254	0.993254	IL6/JUN/HLA-E	3	0.00293984	0.0166667	Nutrition (MNA-SF)
hsa05415	Diabetic cardiomyopathy	1/180	11/615	0.978647	0.993254	0.993254	TGFB1	1	0.00293984	0.00555556	Nutrition (MNA-SF)
hsa01240	Biosynthesis of cofactors	1/180	12/615	0.98501	0.994359	0.994359	GGH	1	0.00245668	0.00555556	Nutrition (MNA-SF)
hsa04613	Neutrophil extracellular trap formation	1/180	13/615	0.989485	0.994359	0.994359	CLEC7A	1	0.00245668	0.00555556	Nutrition (MNA-SF)
hsa01100	Metabolic pathways	16/180	99/615	0.999665	0.999665	0.999665	HMOX1/ST6GAL1/CNDP1/ANPEP/PTGDS/HSD11B1/B4GALT1/NOS1/HMOX2/GGT5/PHOSPHO1/ASAH2/PLA2G10/CA6/CA12/ST3GAL1	16	0.000145624	0.0888889	Nutrition (MNA-SF)
hsa04810	Regulation of actin cytoskeleton	2023-06-30	21/615	0.000261766	0.0366472	0.0338917	ITGB2/EGFR/ITGB1/ITGA11/BRK1/ITGAM	6	1.43596	0.2	Katz ADLs
hsa04151	PI3K-Akt signaling pathway	2023-09-30	67/615	0.00279856	0.150274	0.138976	IL6/NTRK2/EGFR/SPP1/KIT/ITGB1/ITGA11/NOS3/TNXB	9	0.823115	0.3	Katz ADLs
hsa05230	Central carbon metabolism in cancer	2023-03-30	7/615	0.00322017	0.150274	0.138976	EGFR/KIT/NTRK3	3	0.823115	0.1	Katz ADLs
hsa05165	Human papillomavirus infection	2023-06-30	35/615	0.00480805	0.158139	0.146249	EGFR/SPP1/ITGB1/ITGA11/TLR3/TNXB	6	0.80096	0.2	Katz ADLs
hsa05133	Pertussis	2023-04-30	18/615	0.00875348	0.158139	0.146249	IL6/ITGB2/ITGB1/ITGAM	4	0.80096	0.133333	Katz ADLs
hsa04371	Apelin signaling pathway	2023-03-30	10/615	0.00998586	0.158139	0.146249	SPP1/NOS3/PLIN1	3	0.80096	0.1	Katz ADLs
hsa05134	Legionellosis	2023-03-30	10/615	0.00998586	0.158139	0.146249	IL6/ITGB2/ITGAM	3	0.80096	0.1	Katz ADLs
hsa05410	Hypertrophic cardiomyopathy	2023-03-30	10/615	0.00998586	0.158139	0.146249	IL6/ITGB1/ITGA11	3	0.80096	0.1	Katz ADLs
hsa04015	Rap1 signaling pathway	2023-05-30	30/615	0.0117731	0.158139	0.146249	ITGB2/EGFR/KIT/ITGB1/ITGAM	5	0.80096	0.166667	Katz ADLs
hsa04923	Regulation of lipolysis in adipocytes	1930-02-01	4/615	0.0129958	0.158139	0.146249	FABP4/PLIN1	2	0.80096	0.0666667	Katz ADLs
hsa05221	Acute myeloid leukemia	1930-02-01	4/615	0.0129958	0.158139	0.146249	KIT/ITGAM	2	0.80096	0.0666667	Katz ADLs
hsa04510	Focal adhesion	2023-05-30	31/615	0.0135548	0.158139	0.146249	EGFR/SPP1/ITGB1/ITGA11/TNXB	5	0.80096	0.166667	Katz ADLs
hsa04020	Calcium signaling pathway	2023-04-30	24/615	0.0247158	0.247158	0.228575	NTRK2/EGFR/NOS3/NTRK3	4	0.607025	0.133333	Katz ADLs
hsa04512	ECM-receptor interaction	2023-04-30	24/615	0.0247158	0.247158	0.228575	SPP1/ITGB1/ITGA11/TNXB	4	0.607025	0.133333	Katz ADLs
hsa04145	Phagosome	2023-04-30	26/615	0.0324602	0.302962	0.280183	CTSL/ITGB2/ITGB1/ITGAM	4	0.518612	0.133333	Katz ADLs
hsa05140	Leishmaniasis	2023-03-30	16/615	0.0381645	0.323415	0.299098	ITGB2/ITGB1/ITGAM	3	0.49024	0.1	Katz ADLs
hsa04514	Cell adhesion molecules	2023-06-30	54/615	0.0392718	0.323415	0.299098	ITGB2/ITGB1/CD6/CD58/CD34/ITGAM	6	0.49024	0.2	Katz ADLs
hsa04620	Toll-like receptor signaling pathway	2023-03-30	18/615	0.0520482	0.366524	0.338966	IL6/SPP1/TLR3	3	0.435897	0.1	Katz ADLs
hsa04670	Leukocyte transendothelial migration	2023-03-30	18/615	0.0520482	0.366524	0.338966	ITGB2/ITGB1/ITGAM	3	0.435897	0.1	Katz ADLs
hsa05414	Dilated cardiomyopathy	1930-02-01	8/615	0.0536562	0.366524	0.338966	ITGB1/ITGA11	2	0.435897	0.0666667	Katz ADLs
hsa05146	Amoebiasis	2023-03-30	19/615	0.0597988	0.366524	0.338966	IL6/ITGB2/ITGAM	3	0.435897	0.1	Katz ADLs
hsa04072	Phospholipase D signaling pathway	1930-02-01	9/615	0.0669215	0.366524	0.338966	EGFR/KIT	2	0.435897	0.0666667	Katz ADLs
hsa04921	Oxytocin signaling pathway	1930-02-01	9/615	0.0669215	0.366524	0.338966	EGFR/NOS3	2	0.435897	0.0666667	Katz ADLs
hsa04931	Insulin resistance	1930-02-01	9/615	0.0669215	0.366524	0.338966	IL6/NOS3	2	0.435897	0.0666667	Katz ADLs
hsa05412	Arrhythmogenic right ventricular cardiomyopathy	1930-02-01	9/615	0.0669215	0.366524	0.338966	ITGB1/ITGA11	2	0.435897	0.0666667	Katz ADLs
hsa04066	HIF-1 signaling pathway	2023-03-30	20/615	0.0680688	0.366524	0.338966	IL6/EGFR/NOS3	3	0.435897	0.1	Katz ADLs
hsa04611	Platelet activation	1930-02-01	10/615	0.0811554	0.420806	0.389166	ITGB1/NOS3	2	0.375918	0.0666667	Katz ADLs
hsa04640	Hematopoietic cell lineage	2023-04-30	36/615	0.0907692	0.453846	0.419722	IL6/KIT/CD34/ITGAM	4	0.343091	0.133333	Katz ADLs
hsa04722	Neurotrophin signaling pathway	1930-02-01	11/615	0.0962389	0.464601	0.429669	NTRK2/NTRK3	2	0.33292	0.0666667	Katz ADLs
hsa03320	PPAR signaling pathway	1930-02-01	12/615	0.112062	0.465116	0.430145	FABP4/PLIN1	2	0.332439	0.0666667	Katz ADLs
hsa05171	Coronavirus disease - COVID-19	2023-03-30	25/615	0.116542	0.465116	0.430145	IL6/EGFR/TLR3	3	0.332439	0.1	Katz ADLs
hsa04613	Neutrophil extracellular trap formation	1930-02-01	13/615	0.128521	0.465116	0.430145	ITGB2/ITGAM	2	0.332439	0.0666667	Katz ADLs
hsa04915	Estrogen signaling pathway	1930-02-01	13/615	0.128521	0.465116	0.430145	EGFR/NOS3	2	0.332439	0.0666667	Katz ADLs
hsa05160	Hepatitis C	1930-02-01	13/615	0.128521	0.465116	0.430145	EGFR/TLR3	2	0.332439	0.0666667	Katz ADLs
hsa05224	Breast cancer	1930-02-01	13/615	0.128521	0.465116	0.430145	EGFR/KIT	2	0.332439	0.0666667	Katz ADLs
hsa05130	Pathogenic Escherichia coli infection	2023-03-30	27/615	0.138846	0.465116	0.430145	IL6/ITGB1/BRK1	3	0.332439	0.1	Katz ADLs
hsa00220	Arginine biosynthesis	2023-01-30	3/615	0.139535	0.465116	0.430145	NOS3	1	0.332439	0.0333333	Katz ADLs
hsa00330	Arginine and proline metabolism	2023-01-30	3/615	0.139535	0.465116	0.430145	NOS3	1	0.332439	0.0333333	Katz ADLs
hsa00380	Tryptophan metabolism	2023-01-30	3/615	0.139535	0.465116	0.430145	DDC	1	0.332439	0.0333333	Katz ADLs
hsa04728	Dopaminergic synapse	2023-01-30	3/615	0.139535	0.465116	0.430145	DDC	1	0.332439	0.0333333	Katz ADLs
hsa04916	Melanogenesis	2023-01-30	3/615	0.139535	0.465116	0.430145	KIT	1	0.332439	0.0333333	Katz ADLs
hsa05031	Amphetamine addiction	2023-01-30	3/615	0.139535	0.465116	0.430145	DDC	1	0.332439	0.0333333	Katz ADLs
hsa04926	Relaxin signaling pathway	1930-02-01	14/615	0.145523	0.473796	0.438172	EGFR/NOS3	2	0.324409	0.0666667	Katz ADLs
hsa04068	FoxO signaling pathway	1930-02-01	15/615	0.16298	0.507048	0.468924	IL6/EGFR	2	0.294951	0.0666667	Katz ADLs
hsa05150	Staphylococcus aureus infection	1930-02-01	15/615	0.16298	0.507048	0.468924	ITGB2/ITGAM	2	0.294951	0.0666667	Katz ADLs
hsa05205	Proteoglycans in cancer	2023-03-30	30/615	0.174825	0.514407	0.47573	CTSL/EGFR/ITGB1	3	0.288693	0.1	Katz ADLs
hsa00360	Phenylalanine metabolism	2023-01-30	4/615	0.181714	0.514407	0.47573	DDC	1	0.288693	0.0333333	Katz ADLs
hsa04022	cGMP-PKG signaling pathway	2023-01-30	4/615	0.181714	0.514407	0.47573	NOS3	1	0.288693	0.0333333	Katz ADLs
hsa04912	GnRH signaling pathway	2023-01-30	4/615	0.181714	0.514407	0.47573	EGFR	1	0.288693	0.0333333	Katz ADLs
hsa04014	Ras signaling pathway	2023-03-30	31/615	0.187391	0.514407	0.47573	NTRK2/EGFR/KIT	3	0.288693	0.1	Katz ADLs
hsa05152	Tuberculosis	2023-03-30	31/615	0.187391	0.514407	0.47573	IL6/ITGB2/ITGAM	3	0.288693	0.1	Katz ADLs
hsa05323	Rheumatoid arthritis	2023-03-30	32/615	0.200203	0.517748	0.47882	IL6/CTSL/ITGB2	3	0.285881	0.1	Katz ADLs
hsa01521	EGFR tyrosine kinase inhibitor resistance	1930-02-01	18/615	0.217302	0.517748	0.47882	IL6/EGFR	2	0.285881	0.0666667	Katz ADLs
hsa05131	Shigellosis	1930-02-01	18/615	0.217302	0.517748	0.47882	EGFR/ITGB1	2	0.285881	0.0666667	Katz ADLs
hsa05161	Hepatitis B	1930-02-01	18/615	0.217302	0.517748	0.47882	IL6/TLR3	2	0.285881	0.0666667	Katz ADLs
hsa01523	Antifolate resistance	2023-01-30	5/615	0.221892	0.517748	0.47882	IL6	1	0.285881	0.0333333	Katz ADLs
hsa04370	VEGF signaling pathway	2023-01-30	5/615	0.221892	0.517748	0.47882	NOS3	1	0.285881	0.0333333	Katz ADLs
hsa04540	Gap junction	2023-01-30	5/615	0.221892	0.517748	0.47882	EGFR	1	0.285881	0.0333333	Katz ADLs
hsa04714	Thermogenesis	2023-01-30	5/615	0.221892	0.517748	0.47882	PLIN1	1	0.285881	0.0333333	Katz ADLs
hsa05213	Endometrial cancer	2023-01-30	5/615	0.221892	0.517748	0.47882	EGFR	1	0.285881	0.0333333	Katz ADLs
hsa04610	Complement and coagulation cascades	1930-02-01	19/615	0.235832	0.532524	0.492485	ITGB2/ITGAM	2	0.27366	0.0666667	Katz ADLs
hsa05132	Salmonella infection	1930-02-01	19/615	0.235832	0.532524	0.492485	IL6/BRK1	2	0.27366	0.0666667	Katz ADLs
hsa05135	Yersinia infection	1930-02-01	20/615	0.254473	0.551854	0.510361	IL6/ITGB1	2	0.258176	0.0666667	Katz ADLs
hsa00350	Tyrosine metabolism	2023-01-30	6/615	0.26016	0.551854	0.510361	DDC	1	0.258176	0.0333333	Katz ADLs
hsa04928	Parathyroid hormone synthesis, secretion and action	2023-01-30	6/615	0.26016	0.551854	0.510361	EGFR	1	0.258176	0.0333333	Katz ADLs
hsa04934	Cushing syndrome	2023-01-30	6/615	0.26016	0.551854	0.510361	EGFR	1	0.258176	0.0333333	Katz ADLs
hsa04933	AGE-RAGE signaling pathway in diabetic complications	1930-02-01	21/615	0.273171	0.556928	0.515054	IL6/NOS3	2	0.254201	0.0666667	Katz ADLs
hsa05202	Transcriptional misregulation in cancer	1930-02-01	21/615	0.273171	0.556928	0.515054	IL6/ITGAM	2	0.254201	0.0666667	Katz ADLs
hsa05169	Epstein-Barr virus infection	1930-02-01	22/615	0.291878	0.556928	0.515054	IL6/CD58	2	0.254201	0.0666667	Katz ADLs
hsa00983	Drug metabolism - other enzymes	2023-01-30	7/615	0.296605	0.556928	0.515054	CES2	1	0.254201	0.0333333	Katz ADLs
hsa04623	Cytosolic DNA-sensing pathway	2023-01-30	7/615	0.296605	0.556928	0.515054	IL6	1	0.254201	0.0333333	Katz ADLs
hsa05207	Chemical carcinogenesis - receptor activation	2023-01-30	7/615	0.296605	0.556928	0.515054	EGFR	1	0.254201	0.0333333	Katz ADLs
hsa05212	Pancreatic cancer	2023-01-30	7/615	0.296605	0.556928	0.515054	EGFR	1	0.254201	0.0333333	Katz ADLs
hsa05206	MicroRNAs in cancer	1930-02-01	23/615	0.310551	0.556928	0.515054	EGFR/TNXB	2	0.254201	0.0666667	Katz ADLs
hsa05144	Malaria	1930-02-01	24/615	0.32915	0.556928	0.515054	IL6/ITGB2	2	0.254201	0.0666667	Katz ADLs
hsa05167	Kaposi sarcoma-associated herpesvirus infection	1930-02-01	24/615	0.32915	0.556928	0.515054	IL6/TLR3	2	0.254201	0.0666667	Katz ADLs
hsa04140	Autophagy - animal	2023-01-30	8/615	0.331312	0.556928	0.515054	CTSL	1	0.254201	0.0333333	Katz ADLs
hsa05100	Bacterial invasion of epithelial cells	2023-01-30	8/615	0.331312	0.556928	0.515054	ITGB1	1	0.254201	0.0333333	Katz ADLs
hsa05219	Bladder cancer	2023-01-30	8/615	0.331312	0.556928	0.515054	EGFR	1	0.254201	0.0333333	Katz ADLs
hsa05223	Non-small cell lung cancer	2023-01-30	8/615	0.331312	0.556928	0.515054	EGFR	1	0.254201	0.0333333	Katz ADLs
hsa05231	Choline metabolism in cancer	2023-01-30	8/615	0.331312	0.556928	0.515054	EGFR	1	0.254201	0.0333333	Katz ADLs
hsa05332	Graft-versus-host disease	2023-01-30	8/615	0.331312	0.556928	0.515054	IL6	1	0.254201	0.0333333	Katz ADLs
hsa05022	Pathways of neurodegeneration - multiple diseases	1930-02-01	25/615	0.347637	0.556928	0.515054	IL6/NEFL	2	0.254201	0.0666667	Katz ADLs
hsa01522	Endocrine resistance	2023-01-30	9/615	0.364361	0.556928	0.515054	EGFR	1	0.254201	0.0333333	Katz ADLs
hsa04520	Adherens junction	2023-01-30	9/615	0.364361	0.556928	0.515054	EGFR	1	0.254201	0.0333333	Katz ADLs
hsa04530	Tight junction	2023-01-30	9/615	0.364361	0.556928	0.515054	ITGB1	1	0.254201	0.0333333	Katz ADLs
hsa05214	Glioma	2023-01-30	9/615	0.364361	0.556928	0.515054	EGFR	1	0.254201	0.0333333	Katz ADLs
hsa05222	Small cell lung cancer	2023-01-30	9/615	0.364361	0.556928	0.515054	ITGB1	1	0.254201	0.0333333	Katz ADLs
hsa05235	PD-L1 expression and PD-1 checkpoint pathway in cancer	2023-01-30	9/615	0.364361	0.556928	0.515054	EGFR	1	0.254201	0.0333333	Katz ADLs
hsa04360	Axon guidance	1930-02-01	26/615	0.365981	0.556928	0.515054	ITGB1/RGMA	2	0.254201	0.0666667	Katz ADLs
hsa05164	Influenza A	1930-02-01	26/615	0.365981	0.556928	0.515054	IL6/TLR3	2	0.254201	0.0666667	Katz ADLs
hsa05418	Fluid shear stress and atherosclerosis	1930-02-01	26/615	0.365981	0.556928	0.515054	CTSL/NOS3	2	0.254201	0.0666667	Katz ADLs
hsa05166	Human T-cell leukemia virus 1 infection	1930-02-01	27/615	0.384152	0.578293	0.534813	IL6/ITGB2	2	0.237852	0.0666667	Katz ADLs
hsa04071	Sphingolipid signaling pathway	2023-01-30	10/615	0.395828	0.57874	0.535226	NOS3	1	0.237517	0.0333333	Katz ADLs
hsa04657	IL-17 signaling pathway	1930-02-01	28/615	0.402123	0.57874	0.535226	IL6/CCL7	2	0.237517	0.0666667	Katz ADLs
hsa05168	Herpes simplex virus 1 infection	1930-02-01	29/615	0.419871	0.57874	0.535226	IL6/TLR3	2	0.237517	0.0666667	Katz ADLs
hsa04010	MAPK signaling pathway	2023-03-30	48/615	0.420323	0.57874	0.535226	NTRK2/EGFR/KIT	3	0.237517	0.1	Katz ADLs
hsa04012	ErbB signaling pathway	2023-01-30	11/615	0.425787	0.57874	0.535226	EGFR	1	0.237517	0.0333333	Katz ADLs
hsa04350	TGF-beta signaling pathway	2023-01-30	11/615	0.425787	0.57874	0.535226	RGMA	1	0.237517	0.0333333	Katz ADLs
hsa04390	Hippo signaling pathway	2023-01-30	11/615	0.425787	0.57874	0.535226	ITGB2	1	0.237517	0.0333333	Katz ADLs
hsa05120	Epithelial cell signaling in Helicobacter pylori infection	2023-01-30	11/615	0.425787	0.57874	0.535226	EGFR	1	0.237517	0.0333333	Katz ADLs
hsa05210	Colorectal cancer	2023-01-30	11/615	0.425787	0.57874	0.535226	EGFR	1	0.237517	0.0333333	Katz ADLs
hsa05415	Diabetic cardiomyopathy	2023-01-30	11/615	0.425787	0.57874	0.535226	NOS3	1	0.237517	0.0333333	Katz ADLs
hsa05163	Human cytomegalovirus infection	1930-02-01	30/615	0.437374	0.588773	0.544504	IL6/EGFR	2	0.230052	0.0666667	Katz ADLs
hsa05200	Pathways in cancer	2023-04-30	70/615	0.451966	0.588917	0.544638	IL6/EGFR/KIT/ITGB1	4	0.229946	0.133333	Katz ADLs
hsa04218	Cellular senescence	2023-01-30	12/615	0.454308	0.588917	0.544638	IL6	1	0.229946	0.0333333	Katz ADLs
hsa05143	African trypanosomiasis	2023-01-30	12/615	0.454308	0.588917	0.544638	IL6	1	0.229946	0.0333333	Katz ADLs
hsa05416	Viral myocarditis	2023-01-30	12/615	0.454308	0.588917	0.544638	ITGB2	1	0.229946	0.0333333	Katz ADLs
hsa05014	Amyotrophic lateral sclerosis	2023-01-30	13/615	0.481456	0.601821	0.556571	NEFL	1	0.220533	0.0333333	Katz ADLs
hsa05218	Melanoma	2023-01-30	13/615	0.481456	0.601821	0.556571	EGFR	1	0.220533	0.0333333	Katz ADLs
hsa05225	Hepatocellular carcinoma	2023-01-30	13/615	0.481456	0.601821	0.556571	EGFR	1	0.220533	0.0333333	Katz ADLs
hsa05226	Gastric cancer	2023-01-30	13/615	0.481456	0.601821	0.556571	EGFR	1	0.220533	0.0333333	Katz ADLs
hsa04144	Endocytosis	2023-01-30	14/615	0.507298	0.612256	0.566221	EGFR	1	0.213067	0.0333333	Katz ADLs
hsa04612	Antigen processing and presentation	2023-01-30	14/615	0.507298	0.612256	0.566221	CTSL	1	0.213067	0.0333333	Katz ADLs
hsa05208	Chemical carcinogenesis - reactive oxygen species	2023-01-30	14/615	0.507298	0.612256	0.566221	EGFR	1	0.213067	0.0333333	Katz ADLs
hsa05215	Prostate cancer	2023-01-30	14/615	0.507298	0.612256	0.566221	EGFR	1	0.213067	0.0333333	Katz ADLs
hsa04621	NOD-like receptor signaling pathway	2023-01-30	15/615	0.531892	0.631058	0.58361	IL6	1	0.199931	0.0333333	Katz ADLs
hsa05020	Prion disease	2023-01-30	15/615	0.531892	0.631058	0.58361	IL6	1	0.199931	0.0333333	Katz ADLs
hsa04060	Cytokine-cytokine receptor interaction	2023-06-30	120/615	0.548954	0.632045	0.584523	IL6/MSTN/GDF2/CCL7/IL1RN/TNFRSF6B	6	0.199252	0.2	Katz ADLs
hsa04625	C-type lectin receptor signaling pathway	2023-01-30	16/615	0.555297	0.632045	0.584523	IL6	1	0.199252	0.0333333	Katz ADLs
hsa04974	Protein digestion and absorption	2023-01-30	16/615	0.555297	0.632045	0.584523	DPP4	1	0.199252	0.0333333	Katz ADLs
hsa05162	Measles	2023-01-30	16/615	0.555297	0.632045	0.584523	IL6	1	0.199252	0.0333333	Katz ADLs
hsa05321	Inflammatory bowel disease	2023-01-30	16/615	0.555297	0.632045	0.584523	IL6	1	0.199252	0.0333333	Katz ADLs
hsa04630	JAK-STAT signaling pathway	1930-02-01	38/615	0.5668	0.639936	0.59182	IL6/EGFR	2	0.193864	0.0666667	Katz ADLs
hsa04672	Intestinal immune network for IgA production	2023-01-30	18/615	0.598762	0.670613	0.620191	IL6	1	0.173528	0.0333333	Katz ADLs
hsa04217	Necroptosis	2023-01-30	19/615	0.618924	0.676948	0.62605	TLR3	1	0.169444	0.0333333	Katz ADLs
hsa04659	Th17 cell differentiation	2023-01-30	19/615	0.618924	0.676948	0.62605	IL6	1	0.169444	0.0333333	Katz ADLs
hsa04932	Non-alcoholic fatty liver disease	2023-01-30	19/615	0.618924	0.676948	0.62605	IL6	1	0.169444	0.0333333	Katz ADLs
hsa05417	Lipid and atherosclerosis	1930-02-01	43/615	0.636837	0.691141	0.639176	IL6/NOS3	2	0.160433	0.0666667	Katz ADLs
hsa05142	Chagas disease	2023-01-30	21/615	0.656353	0.701446	0.648705	IL6	1	0.154006	0.0333333	Katz ADLs
hsa05145	Toxoplasmosis	2023-01-30	21/615	0.656353	0.701446	0.648705	ITGB1	1	0.154006	0.0333333	Katz ADLs
hsa04936	Alcoholic liver disease	2023-01-30	22/615	0.673709	0.714539	0.660815	IL6	1	0.145974	0.0333333	Katz ADLs
hsa05010	Alzheimer disease	2023-01-30	23/615	0.690216	0.726543	0.671916	IL6	1	0.138739	0.0333333	Katz ADLs
hsa04650	Natural killer cell mediated cytotoxicity	2023-01-30	24/615	0.705914	0.737522	0.68207	ITGB2	1	0.132225	0.0333333	Katz ADLs
hsa04142	Lysosome	2023-01-30	26/615	0.735037	0.762261	0.704948	CTSL	1	0.117897	0.0333333	Katz ADLs
hsa04210	Apoptosis	2023-01-30	27/615	0.748533	0.767514	0.709807	CTSL	1	0.114913	0.0333333	Katz ADLs
hsa04061	Viral protein interaction with cytokine and cytokine receptor	1930-02-01	53/615	0.751068	0.767514	0.709807	IL6/CCL7	2	0.114913	0.0666667	Katz ADLs
hsa04668	TNF signaling pathway	2023-01-30	28/615	0.761362	0.772397	0.714322	IL6	1	0.11216	0.0333333	Katz ADLs
hsa04062	Chemokine signaling pathway	2023-01-30	33/615	0.81659	0.822465	0.760625	CCL7	1	0.0848828	0.0333333	Katz ADLs
hsa01100	Metabolic pathways	1930-02-01	99/615	0.968134	0.968134	0.895342	DDC/NOS3	2	0.0140643	0.0666667	Katz ADLs
hsa04014	Ras signaling pathway	17/153	31/615	0.00023548	0.0478024	0.0475917	PDGFRA/NTRK2/KITLG/MET/EGFR/KIT/MAPK9/TGFA/VEGFA/VEGFD/FASLG/PGF/CSF1/EFNA4/EFNA1/EPHA2/ABL1	17	1.32055	0.111111	KCCQ-12
hsa04015	Rap1 signaling pathway	16/153	30/615	0.000561793	0.057022	0.0567706	PDGFRA/KITLG/MET/ITGB2/EGFR/KIT/ITGB1/ENAH/VEGFA/VEGFD/PGF/CSF1/EFNA4/ITGAM/EFNA1/EPHA2	16	1.24396	0.104575	KCCQ-12
hsa04151	PI3K-Akt signaling pathway	27/153	67/615	0.00231615	0.156726	0.156035	IL6/GH1/PDGFRA/NTRK2/KITLG/MET/COL6A3/EGFR/SPP1/TNC/KIT/ITGB1/EPO/IL4R/ITGA11/TGFA/VEGFA/VEGFD/FASLG/PGF/CSF1/EFNA4/THBS2/TNXB/EFNA1/EPHA2/AREG	27	0.804859	0.176471	KCCQ-12
hsa04510	Focal adhesion	14/153	31/615	0.00927863	0.470891	0.468815	PDGFRA/MET/COL6A3/EGFR/SPP1/TNC/ITGB1/MAPK9/ITGA11/VEGFA/VEGFD/PGF/THBS2/TNXB	14	0.32708	0.0915033	KCCQ-12
hsa05230	Central carbon metabolism in cancer	5/153	7/615	0.0121385	0.492823	0.490651	PDGFRA/MET/EGFR/KIT/NTRK3	5	0.307309	0.0326797	KCCQ-12
hsa04010	MAPK signaling pathway	18/153	48/615	0.0300177	0.792601	0.789107	PDGFRA/NTRK2/KITLG/MET/EGFR/KIT/MAPK9/TGFA/VEGFA/VEGFD/FASLG/PGF/CSF1/EFNA4/EFNA1/TNFRSF1A/EPHA2/AREG	18	0.100945	0.117647	KCCQ-12
hsa04145	Phagosome	11/153	26/615	0.0355236	0.792601	0.789107	CTSL/ITGB2/TFRC/ITGB1/HLA-E/CLEC7A/COLEC12/NOS1/MSR1/ITGAM/THBS2	11	0.100945	0.0718954	KCCQ-12
hsa03266	Virion - Herpesvirus	4/153	6/615	0.0362127	0.792601	0.789107	NECTIN2/PILRB/TNFRSF14/PILRA	4	0.100945	0.0261438	KCCQ-12
hsa05206	MicroRNAs in cancer	10/153	23/615	0.0366151	0.792601	0.789107	PDGFRA/MET/NOTCH1/EGFR/TNC/VEGFA/EFNA4/TNXB/EFNA1/ABL1	10	0.100945	0.0653595	KCCQ-12
hsa04072	Phospholipase D signaling pathway	5/153	9/615	0.0467238	0.792601	0.789107	PDGFRA/CXCL8/KITLG/EGFR/KIT	5	0.100945	0.0326797	KCCQ-12
hsa05130	Pathogenic Escherichia coli infection	11/153	27/615	0.0472478	0.792601	0.789107	IL6/CXCL8/ITGB1/MAPK9/TNFSF10/FASLG/BRK1/TNFRSF10A/TNFRSF10B/TNFRSF1A/ABL1	11	0.100945	0.0718954	KCCQ-12
hsa04514	Cell adhesion molecules	19/153	54/615	0.0508195	0.792601	0.789107	NECTIN2/SDC1/ICAM3/CNTN1/ITGB2/NCAM1/ITGB1/VCAM1/HLA-E/CD4/CD6/CD276/SIGLEC1/CD274/PVR/CD34/ITGAM/CD99L2/PDCD1LG2	19	0.100945	0.124183	KCCQ-12
hsa04060	Cytokine-cytokine receptor interaction	37/153	120/615	0.0606531	0.792601	0.789107	IL6/MSTN/GH1/CXCL8/IL19/IL1RL1/GDF15/TNFSF13B/CXCL16/CCL15/CCL16/CCL14/IL17D/CCL3/EPO/CCL7/IL4R/CD4/IL5RA/TNFSF10/TNFRSF11A/IL18R1/FASLG/IFNGR1/CCL23/IL1RN/CSF1/TNFSF13/LTBR/TNFRSF14/TNFRSF6B/TNFRSF10A/TNFRSF10B/ACVRL1/RELT/TNFRSF1B/TNFRSF1A	37	0.100945	0.24183	KCCQ-12
hsa05165	Human papillomavirus infection	13/153	35/615	0.0672666	0.792601	0.789107	COL6A3/NOTCH1/EGFR/SPP1/TNC/ITGB1/HLA-E/ITGA11/VEGFA/FASLG/THBS2/TNXB/TNFRSF1A	13	0.100945	0.0849673	KCCQ-12
hsa05212	Pancreatic cancer	4/153	7/615	0.0683116	0.792601	0.789107	EGFR/MAPK9/TGFA/VEGFA	4	0.100945	0.0261438	KCCQ-12
hsa05132	Salmonella infection	8/153	19/615	0.0723924	0.792601	0.789107	IL6/CXCL8/MAPK9/TNFSF10/BRK1/TNFRSF10A/TNFRSF10B/TNFRSF1A	8	0.100945	0.0522876	KCCQ-12
hsa04974	Protein digestion and absorption	7/153	16/615	0.0750857	0.792601	0.789107	ACE2/COL6A3/COL18A1/PRCP/PRSS2/DPP4/CPA2	7	0.100945	0.0457516	KCCQ-12
hsa04061	Viral protein interaction with cytokine and cytokine receptor	18/153	53/615	0.0786141	0.792601	0.789107	IL6/CXCL8/IL19/CCL15/CCL16/CCL14/CCL3/CCL7/TNFSF10/IL18R1/CCL23/CSF1/LTBR/TNFRSF14/TNFRSF10A/TNFRSF10B/TNFRSF1B/TNFRSF1A	18	0.100945	0.117647	KCCQ-12
hsa04640	Hematopoietic cell lineage	13/153	36/615	0.0828936	0.792601	0.789107	IL6/KITLG/CD59/TFRC/KIT/CR2/EPO/IL4R/CD4/IL5RA/CSF1/CD34/ITGAM	13	0.100945	0.0849673	KCCQ-12
hsa04360	Axon guidance	10/153	26/615	0.0838144	0.792601	0.789107	EPHB4/MET/ITGB1/ENAH/EFNA4/RGMA/EFNA1/EPHA2/ABL1/SEMA4C	10	0.100945	0.0653595	KCCQ-12
hsa04066	HIF-1 signaling pathway	8/153	20/615	0.0958509	0.792601	0.789107	IL6/EGFR/TFRC/TIMP1/EPO/VEGFA/IFNGR1/LTBR	8	0.100945	0.0522876	KCCQ-12
hsa04210	Apoptosis	10/153	27/615	0.105324	0.792601	0.789107	CTSH/CTSL/CTSB/MAPK9/TNFSF10/CTSO/FASLG/TNFRSF10A/TNFRSF10B/TNFRSF1A	10	0.100945	0.0653595	KCCQ-12
hsa04926	Relaxin signaling pathway	6/153	14/615	0.107003	0.792601	0.789107	ACTA2/EGFR/MAPK9/VEGFA/VEGFD/NOS1	6	0.100945	0.0392157	KCCQ-12
hsa04012	ErbB signaling pathway	5/153	11/615	0.110703	0.792601	0.789107	EGFR/MAPK9/TGFA/ABL1/AREG	5	0.100945	0.0326797	KCCQ-12
hsa04722	Neurotrophin signaling pathway	5/153	11/615	0.110703	0.792601	0.789107	NTRK2/MAPK9/FASLG/NTRK3/ABL1	5	0.100945	0.0326797	KCCQ-12
hsa04970	Salivary secretion	4/153	8/615	0.110719	0.792601	0.789107	AMY2A/AMY2B/CST3/NOS1	4	0.100945	0.0261438	KCCQ-12
hsa04020	Calcium signaling pathway	9/153	24/615	0.113945	0.792601	0.789107	PDGFRA/NTRK2/MET/EGFR/TGFA/VEGFA/VEGFD/NOS1/NTRK3	9	0.100945	0.0588235	KCCQ-12
hsa04512	ECM-receptor interaction	9/153	24/615	0.113945	0.792601	0.789107	SDC1/COL6A3/SPP1/TNC/ITGB1/ITGA11/AGRN/THBS2/TNXB	9	0.100945	0.0588235	KCCQ-12
hsa04810	Regulation of actin cytoskeleton	8/153	21/615	0.123146	0.792601	0.789107	PDGFRA/ITGB2/EGFR/ITGB1/ENAH/ITGA11/BRK1/ITGAM	8	0.100945	0.0522876	KCCQ-12
hsa05142	Chagas disease	8/153	21/615	0.123146	0.792601	0.789107	IL6/CXCL8/CCL3/MAPK9/C1QA/FASLG/IFNGR1/TNFRSF1A	8	0.100945	0.0522876	KCCQ-12
hsa05133	Pertussis	7/153	18/615	0.132874	0.792601	0.789107	IL6/CXCL8/ITGB2/ITGB1/MAPK9/C1QA/ITGAM	7	0.100945	0.0457516	KCCQ-12
hsa05022	Pathways of neurodegeneration - multiple diseases	9/153	25/615	0.14134	0.792601	0.789107	GPR37/IL6/MAPK9/FASLG/CSF1/NOS1/NEFL/TNFRSF1B/TNFRSF1A	9	0.100945	0.0588235	KCCQ-12
hsa05323	Rheumatoid arthritis	11/153	32/615	0.143613	0.792601	0.789107	IL6/CXCL8/CTSL/TNFSF13B/ACP5/ITGB2/CCL3/TNFRSF11A/VEGFA/CSF1/TNFSF13	11	0.100945	0.0718954	KCCQ-12
hsa03320	PPAR signaling pathway	5/153	12/615	0.153005	0.792601	0.789107	FABP4/ANGPTL4/PLIN1/FABP5/DBI	5	0.100945	0.0326797	KCCQ-12
hsa00330	Arginine and proline metabolism	2/153	3/615	0.15442	0.792601	0.789107	CNDP1/NOS1	2	0.100945	0.0130719	KCCQ-12
hsa04728	Dopaminergic synapse	2/153	3/615	0.15442	0.792601	0.789107	DDC/MAPK9	2	0.100945	0.0130719	KCCQ-12
hsa04914	Progesterone-mediated oocyte maturation	2/153	3/615	0.15442	0.792601	0.789107	MAPK9/MAD1L1	2	0.100945	0.0130719	KCCQ-12
hsa04916	Melanogenesis	2/153	3/615	0.15442	0.792601	0.789107	KITLG/KIT	2	0.100945	0.0130719	KCCQ-12
hsa04380	Osteoclast differentiation	10/153	29/615	0.15696	0.792601	0.789107	LILRA5/ACP5/LILRB4/MAPK9/TNFRSF11A/IFNGR1/CSF1/TREM2/SIRPB1/TNFRSF1A	10	0.100945	0.0653595	KCCQ-12
hsa05168	Herpes simplex virus 1 infection	10/153	29/615	0.15696	0.792601	0.789107	IL6/NECTIN2/PILRB/HLA-E/FASLG/IFNGR1/TNFRSF14/CD74/PILRA/TNFRSF1A	10	0.100945	0.0653595	KCCQ-12
hsa05235	PD-L1 expression and PD-1 checkpoint pathway in cancer	4/153	9/615	0.161914	0.792601	0.789107	EGFR/CD4/IFNGR1/CD274	4	0.100945	0.0261438	KCCQ-12
hsa04217	Necroptosis	7/153	19/615	0.168154	0.792601	0.789107	MAPK9/TNFSF10/FASLG/IFNGR1/TNFRSF10A/TNFRSF10B/TNFRSF1A	7	0.100945	0.0457516	KCCQ-12
hsa04610	Complement and coagulation cascades	7/153	19/615	0.168154	0.792601	0.789107	ITGB2/CD59/CR2/C1QA/PLAUR/ITGAM/VSIG4	7	0.100945	0.0457516	KCCQ-12
hsa05164	Influenza A	9/153	26/615	0.171795	0.792601	0.789107	IL6/CXCL8/PRSS2/TNFSF10/FASLG/IFNGR1/TNFRSF10A/TNFRSF10B/TNFRSF1A	9	0.100945	0.0588235	KCCQ-12
hsa04371	Apelin signaling pathway	4/153	10/615	0.219826	0.896276	0.892325	ACTA2/SPP1/NOS1/PLIN1	4	0.0475585	0.0261438	KCCQ-12
hsa04920	Adipocytokine signaling pathway	4/153	10/615	0.219826	0.896276	0.892325	MAPK9/AGRP/TNFRSF1B/TNFRSF1A	4	0.0475585	0.0261438	KCCQ-12
hsa05134	Legionellosis	4/153	10/615	0.219826	0.896276	0.892325	IL6/CXCL8/ITGB2/ITGAM	4	0.0475585	0.0261438	KCCQ-12
hsa04650	Natural killer cell mediated cytotoxicity	8/153	24/615	0.225606	0.896276	0.892325	ITGB2/HLA-E/TNFSF10/FASLG/IFNGR1/TNFRSF10A/ULBP2/TNFRSF10B	8	0.0475585	0.0522876	KCCQ-12
hsa05167	Kaposi sarcoma-associated herpesvirus infection	8/153	24/615	0.225606	0.896276	0.892325	IL6/CXCL8/HLA-E/MAPK9/CD200R1/VEGFA/IFNGR1/TNFRSF1A	8	0.0475585	0.0522876	KCCQ-12
hsa04144	Endocytosis	5/153	14/615	0.253041	0.896276	0.892325	PDGFRA/EGFR/TFRC/HLA-E/FOLR2	5	0.0475585	0.0326797	KCCQ-12
hsa04612	Antigen processing and presentation	5/153	14/615	0.253041	0.896276	0.892325	CTSL/CTSB/HLA-E/CD4/CD74	5	0.0475585	0.0326797	KCCQ-12
hsa05208	Chemical carcinogenesis - reactive oxygen species	5/153	14/615	0.253041	0.896276	0.892325	MET/EGFR/MAPK9/VEGFA/ABL1	5	0.0475585	0.0326797	KCCQ-12
hsa04912	GnRH signaling pathway	2/153	4/615	0.259313	0.896276	0.892325	EGFR/MAPK9	2	0.0475585	0.0130719	KCCQ-12
hsa04923	Regulation of lipolysis in adipocytes	2/153	4/615	0.259313	0.896276	0.892325	FABP4/PLIN1	2	0.0475585	0.0130719	KCCQ-12
hsa04935	Growth hormone synthesis, secretion and action	2/153	4/615	0.259313	0.896276	0.892325	GH1/MAPK9	2	0.0475585	0.0130719	KCCQ-12
hsa05221	Acute myeloid leukemia	2/153	4/615	0.259313	0.896276	0.892325	KIT/ITGAM	2	0.0475585	0.0130719	KCCQ-12
hsa05200	Pathways in cancer	20/153	70/615	0.266299	0.896276	0.892325	IL6/PDGFRA/CXCL8/KITLG/MET/NOTCH1/EGFR/KIT/ITGB1/EPO/MAPK9/IL4R/TGFA/IL5RA/VEGFA/VEGFD/FASLG/PGF/IFNGR1/ABL1	20	0.0475585	0.130719	KCCQ-12
hsa01521	EGFR tyrosine kinase inhibitor resistance	6/153	18/615	0.276157	0.896276	0.892325	IL6/PDGFRA/MET/EGFR/TGFA/VEGFA	6	0.0475585	0.0392157	KCCQ-12
hsa04670	Leukocyte transendothelial migration	6/153	18/615	0.276157	0.896276	0.892325	ITGB2/ITGB1/VCAM1/THY1/ITGAM/CD99L2	6	0.0475585	0.0392157	KCCQ-12
hsa05120	Epithelial cell signaling in Helicobacter pylori infection	4/153	11/615	0.282183	0.896276	0.892325	CXCL8/MET/EGFR/MAPK9	4	0.0475585	0.0261438	KCCQ-12
hsa05210	Colorectal cancer	4/153	11/615	0.282183	0.896276	0.892325	EGFR/MAPK9/TGFA/AREG	4	0.0475585	0.0261438	KCCQ-12
hsa04068	FoxO signaling pathway	5/153	15/615	0.308078	0.896276	0.892325	IL6/EGFR/MAPK9/TNFSF10/FASLG	5	0.0475585	0.0326797	KCCQ-12
hsa04658	Th1 and Th2 cell differentiation	5/153	15/615	0.308078	0.896276	0.892325	NOTCH1/MAPK9/IL4R/CD4/IFNGR1	5	0.0475585	0.0326797	KCCQ-12
hsa05020	Prion disease	5/153	15/615	0.308078	0.896276	0.892325	IL6/NOTCH1/NCAM1/MAPK9/C1QA	5	0.0475585	0.0326797	KCCQ-12
hsa05150	Staphylococcus aureus infection	5/153	15/615	0.308078	0.896276	0.892325	ITGB2/KRT19/C1QA/ITGAM/KRT18	5	0.0475585	0.0326797	KCCQ-12
hsa05163	Human cytomegalovirus infection	9/153	30/615	0.317622	0.896276	0.892325	IL6/PDGFRA/CXCL8/EGFR/CCL3/HLA-E/VEGFA/FASLG/TNFRSF1A	9	0.0475585	0.0588235	KCCQ-12
hsa04140	Autophagy - animal	3/153	8/615	0.317891	0.896276	0.892325	CTSL/CTSB/MAPK9	3	0.0475585	0.0196078	KCCQ-12
hsa05012	Parkinson disease	3/153	8/615	0.317891	0.896276	0.892325	GPR37/SLC39A5/MAPK9	3	0.0475585	0.0196078	KCCQ-12
hsa05219	Bladder cancer	3/153	8/615	0.317891	0.896276	0.892325	CXCL8/EGFR/VEGFA	3	0.0475585	0.0196078	KCCQ-12
hsa05223	Non-small cell lung cancer	3/153	8/615	0.317891	0.896276	0.892325	MET/EGFR/TGFA	3	0.0475585	0.0196078	KCCQ-12
hsa05231	Choline metabolism in cancer	3/153	8/615	0.317891	0.896276	0.892325	PDGFRA/EGFR/MAPK9	3	0.0475585	0.0196078	KCCQ-12
hsa05332	Graft-versus-host disease	3/153	8/615	0.317891	0.896276	0.892325	IL6/HLA-E/FASLG	3	0.0475585	0.0196078	KCCQ-12
hsa05170	Human immunodeficiency virus 1 infection	6/153	19/615	0.326004	0.901614	0.89764	HLA-E/MAPK9/CD4/FASLG/TNFRSF1B/TNFRSF1A	6	0.0449793	0.0392157	KCCQ-12
hsa05416	Viral myocarditis	4/153	12/615	0.346772	0.901614	0.89764	ITGB2/HLA-E/CXADR/ABL1	4	0.0449793	0.0261438	KCCQ-12
hsa05166	Human T-cell leukemia virus 1 infection	8/153	27/615	0.349651	0.901614	0.89764	IL6/ITGB2/HLA-E/MAPK9/CD4/LTBR/MAD1L1/TNFRSF1A	8	0.0449793	0.0522876	KCCQ-12
hsa01523	Antifolate resistance	2/153	5/615	0.364606	0.901614	0.89764	IL6/FOLR2	2	0.0449793	0.0130719	KCCQ-12
hsa04110	Cell cycle	2/153	5/615	0.364606	0.901614	0.89764	MAD1L1/ABL1	2	0.0449793	0.0130719	KCCQ-12
hsa04540	Gap junction	2/153	5/615	0.364606	0.901614	0.89764	PDGFRA/EGFR	2	0.0449793	0.0130719	KCCQ-12
hsa04917	Prolactin signaling pathway	2/153	5/615	0.364606	0.901614	0.89764	MAPK9/TNFRSF11A	2	0.0449793	0.0130719	KCCQ-12
hsa04625	C-type lectin receptor signaling pathway	5/153	16/615	0.364617	0.901614	0.89764	IL6/IL17D/CLEC4D/MAPK9/CLEC7A	5	0.0449793	0.0326797	KCCQ-12
hsa05144	Malaria	7/153	24/615	0.386125	0.901614	0.89764	IL6/CXCL8/SDC1/MET/ITGB2/VCAM1/THBS2	7	0.0449793	0.0457516	KCCQ-12
hsa04668	TNF signaling pathway	8/153	28/615	0.393233	0.901614	0.89764	IL6/VCAM1/MAPK9/IL18R1/VEGFD/CSF1/TNFRSF1B/TNFRSF1A	8	0.0449793	0.0522876	KCCQ-12
hsa01522	Endocrine resistance	3/153	9/615	0.395879	0.901614	0.89764	NOTCH1/EGFR/MAPK9	3	0.0449793	0.0196078	KCCQ-12
hsa04520	Adherens junction	3/153	9/615	0.395879	0.901614	0.89764	NECTIN2/MET/EGFR	3	0.0449793	0.0196078	KCCQ-12
hsa04931	Insulin resistance	3/153	9/615	0.395879	0.901614	0.89764	IL6/MAPK9/TNFRSF1A	3	0.0449793	0.0196078	KCCQ-12
hsa05211	Renal cell carcinoma	3/153	9/615	0.395879	0.901614	0.89764	MET/TGFA/VEGFA	3	0.0449793	0.0196078	KCCQ-12
hsa05214	Glioma	3/153	9/615	0.395879	0.901614	0.89764	PDGFRA/EGFR/TGFA	3	0.0449793	0.0196078	KCCQ-12
hsa05412	Arrhythmogenic right ventricular cardiomyopathy	3/153	9/615	0.395879	0.901614	0.89764	ITGB1/ITGA11/DSC2	3	0.0449793	0.0196078	KCCQ-12
hsa04915	Estrogen signaling pathway	4/153	13/615	0.41161	0.901614	0.89764	EGFR/KRT19/TGFA/KRT18	4	0.0449793	0.0261438	KCCQ-12
hsa05014	Amyotrophic lateral sclerosis	4/153	13/615	0.41161	0.901614	0.89764	NOS1/NEFL/TNFRSF1B/TNFRSF1A	4	0.0449793	0.0261438	KCCQ-12
hsa04933	AGE-RAGE signaling pathway in diabetic complications	6/153	21/615	0.428132	0.901614	0.89764	IL6/CXCL8/VCAM1/MAPK9/VEGFA/VEGFD	6	0.0449793	0.0392157	KCCQ-12
hsa05171	Coronavirus disease - COVID-19	7/153	25/615	0.433128	0.901614	0.89764	IL6/ACE2/CXCL8/EGFR/MAPK9/C1QA/TNFRSF1A	7	0.0449793	0.0457516	KCCQ-12
hsa04215	Apoptosis - multiple species	2/153	6/615	0.463642	0.901614	0.89764	MAPK9/TNFRSF1A	2	0.0449793	0.0130719	KCCQ-12
hsa04270	Vascular smooth muscle contraction	2/153	6/615	0.463642	0.901614	0.89764	ACTA2/CALCA	2	0.0449793	0.0130719	KCCQ-12
hsa04614	Renin-angiotensin system	2/153	6/615	0.463642	0.901614	0.89764	ACE2/PRCP	2	0.0449793	0.0130719	KCCQ-12
hsa04071	Sphingolipid signaling pathway	3/153	10/615	0.47133	0.901614	0.89764	MAPK9/ASAH2/TNFRSF1A	3	0.0449793	0.0196078	KCCQ-12
hsa05410	Hypertrophic cardiomyopathy	3/153	10/615	0.47133	0.901614	0.89764	IL6/ITGB1/ITGA11	3	0.0449793	0.0196078	KCCQ-12
hsa04972	Pancreatic secretion	4/153	14/615	0.475038	0.901614	0.89764	AMY2A/AMY2B/PRSS2/CPA2	4	0.0449793	0.0261438	KCCQ-12
hsa04620	Toll-like receptor signaling pathway	5/153	18/615	0.47723	0.901614	0.89764	IL6/CXCL8/SPP1/CCL3/MAPK9	5	0.0449793	0.0326797	KCCQ-12
hsa05131	Shigellosis	5/153	18/615	0.47723	0.901614	0.89764	CXCL8/EGFR/ITGB1/MAPK9/TNFRSF1A	5	0.0449793	0.0326797	KCCQ-12
hsa04936	Alcoholic liver disease	6/153	22/615	0.478667	0.901614	0.89764	IL6/CXCL8/MAPK9/C1QA/FASLG/TNFRSF1A	6	0.0449793	0.0392157	KCCQ-12
hsa05205	Proteoglycans in cancer	8/153	30/615	0.480396	0.901614	0.89764	SDC1/CTSL/MET/EGFR/ITGB1/VEGFA/FASLG/PLAUR	8	0.0449793	0.0522876	KCCQ-12
hsa05152	Tuberculosis	8/153	31/615	0.52298	0.901614	0.89764	IL6/ITGB2/MAPK9/CLEC7A/IFNGR1/CD74/ITGAM/TNFRSF1A	8	0.0449793	0.0522876	KCCQ-12
hsa05010	Alzheimer disease	6/153	23/615	0.527853	0.901614	0.89764	IL6/SLC39A5/MAPK9/CSF1/NOS1/TNFRSF1A	6	0.0449793	0.0392157	KCCQ-12
hsa04659	Th17 cell differentiation	5/153	19/615	0.531239	0.901614	0.89764	IL6/MAPK9/IL4R/CD4/IFNGR1	5	0.0449793	0.0326797	KCCQ-12
hsa04932	Non-alcoholic fatty liver disease	5/153	19/615	0.531239	0.901614	0.89764	IL6/CXCL8/MAPK9/FASLG/TNFRSF1A	5	0.0449793	0.0326797	KCCQ-12
hsa04621	NOD-like receptor signaling pathway	4/153	15/615	0.535751	0.901614	0.89764	IL6/CXCL8/CTSB/MAPK9	4	0.0449793	0.0261438	KCCQ-12
hsa04350	TGF-beta signaling pathway	3/153	11/615	0.542261	0.901614	0.89764	TFRC/RGMA/SMAD5	3	0.0449793	0.0196078	KCCQ-12
hsa05203	Viral carcinogenesis	3/153	11/615	0.542261	0.901614	0.89764	HLA-E/LTBR/MAD1L1	3	0.0449793	0.0196078	KCCQ-12
hsa04622	RIG-I-like receptor signaling pathway	2/153	7/615	0.553018	0.901614	0.89764	CXCL8/MAPK9	2	0.0449793	0.0130719	KCCQ-12
hsa04623	Cytosolic DNA-sensing pathway	2/153	7/615	0.553018	0.901614	0.89764	IL6/POLR2F	2	0.0449793	0.0130719	KCCQ-12
hsa05016	Huntington disease	2/153	7/615	0.553018	0.901614	0.89764	MAPK9/POLR2F	2	0.0449793	0.0130719	KCCQ-12
hsa05207	Chemical carcinogenesis - receptor activation	2/153	7/615	0.553018	0.901614	0.89764	EGFR/VEGFA	2	0.0449793	0.0130719	KCCQ-12
hsa00220	Arginine biosynthesis	1/153	3/615	0.57675	0.901614	0.89764	NOS1	1	0.0449793	0.00653595	KCCQ-12
hsa00340	Histidine metabolism	1/153	3/615	0.57675	0.901614	0.89764	CNDP1	1	0.0449793	0.00653595	KCCQ-12
hsa00380	Tryptophan metabolism	1/153	3/615	0.57675	0.901614	0.89764	DDC	1	0.0449793	0.00653595	KCCQ-12
hsa00410	beta-Alanine metabolism	1/153	3/615	0.57675	0.901614	0.89764	CNDP1	1	0.0449793	0.00653595	KCCQ-12
hsa03250	Viral life cycle - HIV-1	1/153	3/615	0.57675	0.901614	0.89764	CD4	1	0.0449793	0.00653595	KCCQ-12
hsa04114	Oocyte meiosis	1/153	3/615	0.57675	0.901614	0.89764	MAD1L1	1	0.0449793	0.00653595	KCCQ-12
hsa04216	Ferroptosis	1/153	3/615	0.57675	0.901614	0.89764	TFRC	1	0.0449793	0.00653595	KCCQ-12
hsa04330	Notch signaling pathway	1/153	3/615	0.57675	0.901614	0.89764	NOTCH1	1	0.0449793	0.00653595	KCCQ-12
hsa04730	Long-term depression	1/153	3/615	0.57675	0.901614	0.89764	NOS1	1	0.0449793	0.00653595	KCCQ-12
hsa04750	Inflammatory mediator regulation of TRP channels	1/153	3/615	0.57675	0.901614	0.89764	MAPK9	1	0.0449793	0.00653595	KCCQ-12
hsa04918	Thyroid hormone synthesis	1/153	3/615	0.57675	0.901614	0.89764	ASGR1	1	0.0449793	0.00653595	KCCQ-12
hsa04924	Renin secretion	1/153	3/615	0.57675	0.901614	0.89764	CTSB	1	0.0449793	0.00653595	KCCQ-12
hsa04930	Type II diabetes mellitus	1/153	3/615	0.57675	0.901614	0.89764	MAPK9	1	0.0449793	0.00653595	KCCQ-12
hsa05017	Spinocerebellar ataxia	1/153	3/615	0.57675	0.901614	0.89764	MAPK9	1	0.0449793	0.00653595	KCCQ-12
hsa05031	Amphetamine addiction	1/153	3/615	0.57675	0.901614	0.89764	DDC	1	0.0449793	0.00653595	KCCQ-12
hsa05135	Yersinia infection	5/153	20/615	0.582662	0.901614	0.89764	IL6/CXCL8/ITGB1/MAPK9/CD4	5	0.0449793	0.0326797	KCCQ-12
hsa05140	Leishmaniasis	4/153	16/615	0.592795	0.901614	0.89764	ITGB2/ITGB1/IFNGR1/ITGAM	4	0.0449793	0.0261438	KCCQ-12
hsa05321	Inflammatory bowel disease	4/153	16/615	0.592795	0.901614	0.89764	IL6/IL4R/IL18R1/IFNGR1	4	0.0449793	0.0261438	KCCQ-12
hsa04062	Chemokine signaling pathway	8/153	33/615	0.604088	0.901614	0.89764	CXCL8/CXCL16/CCL15/CCL16/CCL14/CCL3/CCL7/CCL23	8	0.0449793	0.0522876	KCCQ-12
hsa04218	Cellular senescence	3/153	12/615	0.607423	0.901614	0.89764	IL6/CXCL8/HLA-E	3	0.0449793	0.0196078	KCCQ-12
hsa05143	African trypanosomiasis	3/153	12/615	0.607423	0.901614	0.89764	IL6/VCAM1/FASLG	3	0.0449793	0.0196078	KCCQ-12
hsa00910	Nitrogen metabolism	2/153	8/615	0.631393	0.901614	0.89764	CA6/CA12	2	0.0449793	0.0130719	KCCQ-12
hsa04115	p53 signaling pathway	2/153	8/615	0.631393	0.901614	0.89764	TNFRSF10A/TNFRSF10B	2	0.0449793	0.0130719	KCCQ-12
hsa05100	Bacterial invasion of epithelial cells	2/153	8/615	0.631393	0.901614	0.89764	MET/ITGB1	2	0.0449793	0.0130719	KCCQ-12
hsa05414	Dilated cardiomyopathy	2/153	8/615	0.631393	0.901614	0.89764	ITGB1/ITGA11	2	0.0449793	0.0130719	KCCQ-12
hsa04630	JAK-STAT signaling pathway	9/153	38/615	0.634368	0.901614	0.89764	IL6/GH1/PDGFRA/IL19/EGFR/EPO/IL4R/IL5RA/IFNGR1	9	0.0449793	0.0588235	KCCQ-12
hsa05417	Lipid and atherosclerosis	10/153	43/615	0.661087	0.901614	0.89764	IL6/CXCL8/VCAM1/CCL3/MAPK9/TNFSF10/FASLG/TNFRSF10A/TNFRSF10B/TNFRSF1A	10	0.0449793	0.0653595	KCCQ-12
hsa04142	Lysosome	6/153	26/615	0.662005	0.901614	0.89764	CTSH/CTSL/CTSB/ACP5/CTSO/SCARB2	6	0.0449793	0.0392157	KCCQ-12
hsa05418	Fluid shear stress and atherosclerosis	6/153	26/615	0.662005	0.901614	0.89764	SDC1/CTSL/VCAM1/MAPK9/VEGFA/TNFRSF1A	6	0.0449793	0.0392157	KCCQ-12
hsa04613	Neutrophil extracellular trap formation	3/153	13/615	0.666167	0.901614	0.89764	ITGB2/CLEC7A/ITGAM	3	0.0449793	0.0196078	KCCQ-12
hsa05160	Hepatitis C	3/153	13/615	0.666167	0.901614	0.89764	EGFR/FASLG/TNFRSF1A	3	0.0449793	0.0196078	KCCQ-12
hsa05218	Melanoma	3/153	13/615	0.666167	0.901614	0.89764	PDGFRA/MET/EGFR	3	0.0449793	0.0196078	KCCQ-12
hsa05224	Breast cancer	3/153	13/615	0.666167	0.901614	0.89764	NOTCH1/EGFR/KIT	3	0.0449793	0.0196078	KCCQ-12
hsa05225	Hepatocellular carcinoma	3/153	13/615	0.666167	0.901614	0.89764	MET/EGFR/TGFA	3	0.0449793	0.0196078	KCCQ-12
hsa00360	Phenylalanine metabolism	1/153	4/615	0.682563	0.901614	0.89764	DDC	1	0.0449793	0.00653595	KCCQ-12
hsa00480	Glutathione metabolism	1/153	4/615	0.682563	0.901614	0.89764	GGT5	1	0.0449793	0.00653595	KCCQ-12
hsa00564	Glycerophospholipid metabolism	1/153	4/615	0.682563	0.901614	0.89764	PHOSPHO1	1	0.0449793	0.00653595	KCCQ-12
hsa04664	Fc epsilon RI signaling pathway	1/153	4/615	0.682563	0.901614	0.89764	MAPK9	1	0.0449793	0.00653595	KCCQ-12
hsa04672	Intestinal immune network for IgA production	4/153	18/615	0.693629	0.901614	0.89764	IL6/TNFSF13B/TNFSF13/LTBR	4	0.0449793	0.0261438	KCCQ-12
hsa05161	Hepatitis B	4/153	18/615	0.693629	0.901614	0.89764	IL6/CXCL8/MAPK9/FASLG	4	0.0449793	0.0261438	KCCQ-12
hsa04530	Tight junction	2/153	9/615	0.698683	0.901614	0.89764	ITGB1/MAPK9	2	0.0449793	0.0130719	KCCQ-12
hsa04940	Type I diabetes mellitus	2/153	9/615	0.698683	0.901614	0.89764	HLA-E/FASLG	2	0.0449793	0.0130719	KCCQ-12
hsa04080	Neuroactive ligand-receptor interaction	3/153	14/615	0.718294	0.901614	0.89764	GH1/PRSS2/CALCA	3	0.0449793	0.0196078	KCCQ-12
hsa05215	Prostate cancer	3/153	14/615	0.718294	0.901614	0.89764	PDGFRA/EGFR/TGFA	3	0.0449793	0.0196078	KCCQ-12
hsa05146	Amoebiasis	4/153	19/615	0.736933	0.901614	0.89764	IL6/CXCL8/ITGB2/ITGAM	4	0.0449793	0.0261438	KCCQ-12
hsa04141	Protein processing in endoplasmic reticulum	2/153	10/615	0.755521	0.901614	0.89764	MAPK9/CKAP4	2	0.0449793	0.0130719	KCCQ-12
hsa05320	Autoimmune thyroid disease	2/153	10/615	0.755521	0.901614	0.89764	HLA-E/FASLG	2	0.0449793	0.0130719	KCCQ-12
hsa05330	Allograft rejection	2/153	10/615	0.755521	0.901614	0.89764	HLA-E/FASLG	2	0.0449793	0.0130719	KCCQ-12
hsa00512	Mucin type O-glycan biosynthesis	1/153	5/615	0.762052	0.901614	0.89764	GALNT7	1	0.0449793	0.00653595	KCCQ-12
hsa00514	Other types of O-glycan biosynthesis	1/153	5/615	0.762052	0.901614	0.89764	GALNT7	1	0.0449793	0.00653595	KCCQ-12
hsa00590	Arachidonic acid metabolism	1/153	5/615	0.762052	0.901614	0.89764	GGT5	1	0.0449793	0.00653595	KCCQ-12
hsa00600	Sphingolipid metabolism	1/153	5/615	0.762052	0.901614	0.89764	ASAH2	1	0.0449793	0.00653595	KCCQ-12
hsa04137	Mitophagy - animal	1/153	5/615	0.762052	0.901614	0.89764	MAPK9	1	0.0449793	0.00653595	KCCQ-12
hsa04370	VEGF signaling pathway	1/153	5/615	0.762052	0.901614	0.89764	VEGFA	1	0.0449793	0.00653595	KCCQ-12
hsa04714	Thermogenesis	1/153	5/615	0.762052	0.901614	0.89764	PLIN1	1	0.0449793	0.00653595	KCCQ-12
hsa04919	Thyroid hormone signaling pathway	1/153	5/615	0.762052	0.901614	0.89764	NOTCH1	1	0.0449793	0.00653595	KCCQ-12
hsa05213	Endometrial cancer	1/153	5/615	0.762052	0.901614	0.89764	EGFR	1	0.0449793	0.00653595	KCCQ-12
hsa05220	Chronic myeloid leukemia	1/153	5/615	0.762052	0.901614	0.89764	ABL1	1	0.0449793	0.00653595	KCCQ-12
hsa04662	B cell receptor signaling pathway	3/153	15/615	0.763929	0.901614	0.89764	LILRA5/CR2/LILRB4	3	0.0449793	0.0196078	KCCQ-12
hsa04064	NF-kappa B signaling pathway	6/153	30/615	0.799644	0.916549	0.91251	CXCL8/TNFSF13B/VCAM1/TNFRSF11A/LTBR/TNFRSF1A	6	0.0378441	0.0392157	KCCQ-12
hsa04390	Hippo signaling pathway	2/153	11/615	0.802912	0.916549	0.91251	ITGB2/AREG	2	0.0378441	0.0130719	KCCQ-12
hsa04660	T cell receptor signaling pathway	2/153	11/615	0.802912	0.916549	0.91251	MAPK9/CD4	2	0.0378441	0.0130719	KCCQ-12
hsa05162	Measles	3/153	16/615	0.803422	0.916549	0.91251	IL6/MAPK9/FASLG	3	0.0378441	0.0196078	KCCQ-12
hsa05145	Toxoplasmosis	4/153	21/615	0.809511	0.916549	0.91251	ITGB1/MAPK9/IFNGR1/TNFRSF1A	4	0.0378441	0.0261438	KCCQ-12
hsa05202	Transcriptional misregulation in cancer	4/153	21/615	0.809511	0.916549	0.91251	IL6/CXCL8/MET/ITGAM	4	0.0378441	0.0261438	KCCQ-12
hsa00240	Pyrimidine metabolism	1/153	6/615	0.821734	0.916549	0.91251	NME3	1	0.0378441	0.00653595	KCCQ-12
hsa00350	Tyrosine metabolism	1/153	6/615	0.821734	0.916549	0.91251	DDC	1	0.0378441	0.00653595	KCCQ-12
hsa04928	Parathyroid hormone synthesis, secretion and action	1/153	6/615	0.821734	0.916549	0.91251	EGFR	1	0.0378441	0.00653595	KCCQ-12
hsa04934	Cushing syndrome	1/153	6/615	0.821734	0.916549	0.91251	EGFR	1	0.0378441	0.00653595	KCCQ-12
hsa05169	Epstein-Barr virus infection	4/153	22/615	0.839238	0.930958	0.926854	IL6/CR2/HLA-E/MAPK9	4	0.03107	0.0261438	KCCQ-12
hsa00983	Drug metabolism - other enzymes	1/153	7/615	0.86652	0.946591	0.942419	NME3	1	0.0238377	0.00653595	KCCQ-12
hsa01524	Platinum drug resistance	1/153	7/615	0.86652	0.946591	0.942419	FASLG	1	0.0238377	0.00653595	KCCQ-12
hsa04657	IL-17 signaling pathway	5/153	28/615	0.86732	0.946591	0.942419	IL6/CXCL8/IL17D/CCL7/MAPK9	5	0.0238377	0.0326797	KCCQ-12
hsa05226	Gastric cancer	2/153	13/615	0.873982	0.948761	0.944579	MET/EGFR	2	0.0228433	0.0130719	KCCQ-12
hsa04024	cAMP signaling pathway	1/153	8/615	0.90011	0.956661	0.952444	MAPK9	1	0.019242	0.00653595	KCCQ-12
hsa04150	mTOR signaling pathway	1/153	8/615	0.90011	0.956661	0.952444	TNFRSF1A	1	0.019242	0.00653595	KCCQ-12
hsa04550	Signaling pathways regulating pluripotency of stem cells	1/153	8/615	0.90011	0.956661	0.952444	SMAD5	1	0.019242	0.00653595	KCCQ-12
hsa05340	Primary immunodeficiency	1/153	8/615	0.90011	0.956661	0.952444	CD4	1	0.019242	0.00653595	KCCQ-12
hsa04910	Insulin signaling pathway	1/153	9/615	0.925288	0.963248	0.959003	MAPK9	1	0.0162617	0.00653595	KCCQ-12
hsa04921	Oxytocin signaling pathway	1/153	9/615	0.925288	0.963248	0.959003	EGFR	1	0.0162617	0.00653595	KCCQ-12
hsa04979	Cholesterol metabolism	1/153	9/615	0.925288	0.963248	0.959003	ANGPTL4	1	0.0162617	0.00653595	KCCQ-12
hsa05222	Small cell lung cancer	1/153	9/615	0.925288	0.963248	0.959003	ITGB1	1	0.0162617	0.00653595	KCCQ-12
hsa04611	Platelet activation	1/153	10/615	0.944151	0.972649	0.968362	ITGB1	1	0.012044	0.00653595	KCCQ-12
hsa00230	Purine metabolism	1/153	11/615	0.958275	0.972649	0.968362	NME3	1	0.012044	0.00653595	KCCQ-12
hsa01232	Nucleotide metabolism	1/153	11/615	0.958275	0.972649	0.968362	NME3	1	0.012044	0.00653595	KCCQ-12
hsa05322	Systemic lupus erythematosus	1/153	11/615	0.958275	0.972649	0.968362	C1QA	1	0.012044	0.00653595	KCCQ-12
hsa05415	Diabetic cardiomyopathy	1/153	11/615	0.958275	0.972649	0.968362	MAPK9	1	0.012044	0.00653595	KCCQ-12
hsa01240	Biosynthesis of cofactors	1/153	12/615	0.968844	0.978484	0.974172	NME3	1	0.00944609	0.00653595	KCCQ-12
hsa04310	Wnt signaling pathway	1/153	14/615	0.982659	0.987523	0.983171	MAPK9	1	0.00545268	0.00653595	KCCQ-12
hsa01100	Metabolic pathways	14/153	99/615	0.998466	0.998466	0.994065	DDC/ACP5/AMY2A/AMY2B/CNDP1/NME3/NOS1/GGT5/PHOSPHO1/ASAH2/CA6/B4GAT1/CA12/GALNT7	14	0.000666852	0.0915033	KCCQ-12
hsa05144	Malaria	2023-03-10	24/615	0.00524683	0.351538	0.336902	IL6/SDC1/THBS2	3	0.454028	0.3	EQ-VAS score
hsa05323	Rheumatoid arthritis	2023-03-10	32/615	0.011987	0.401565	0.384847	IL6/TNFSF13B/CCL3	3	0.396244	0.3	EQ-VAS score
hsa04620	Toll-like receptor signaling pathway	2023-02-10	18/615	0.0317048	0.456436	0.437433	IL6/CCL3	2	0.34062	0.2	EQ-VAS score
hsa04672	Intestinal immune network for IgA production	2023-02-10	18/615	0.0317048	0.456436	0.437433	IL6/TNFSF13B	2	0.34062	0.2	EQ-VAS score
hsa04066	HIF-1 signaling pathway	2023-02-10	20/615	0.0386889	0.456436	0.437433	IL6/TIMP1	2	0.34062	0.2	EQ-VAS score
hsa05142	Chagas disease	2023-02-10	21/615	0.0423889	0.456436	0.437433	IL6/CCL3	2	0.34062	0.2	EQ-VAS score
hsa04512	ECM-receptor interaction	2023-02-10	24/615	0.0542675	0.456436	0.437433	SDC1/THBS2	2	0.34062	0.2	EQ-VAS score
hsa01523	Antifolate resistance	2023-01-10	5/615	0.0789483	0.456436	0.437433	IL6	1	0.34062	0.1	EQ-VAS score
hsa05163	Human cytomegalovirus infection	2023-02-10	30/615	0.0811554	0.456436	0.437433	IL6/CCL3	2	0.34062	0.2	EQ-VAS score
hsa05205	Proteoglycans in cancer	2023-02-10	30/615	0.0811554	0.456436	0.437433	SDC1/PLAUR	2	0.34062	0.2	EQ-VAS score
hsa04151	PI3K-Akt signaling pathway	2023-03-10	67/615	0.0848194	0.456436	0.437433	IL6/THBS2/AREG	3	0.34062	0.3	EQ-VAS score
hsa04623	Cytosolic DNA-sensing pathway	2023-01-10	7/615	0.108924	0.456436	0.437433	IL6	1	0.34062	0.1	EQ-VAS score
hsa04060	Cytokine-cytokine receptor interaction	2023-04-10	120/615	0.110705	0.456436	0.437433	IL6/GDF15/TNFSF13B/CCL3	4	0.34062	0.4	EQ-VAS score
hsa00910	Nitrogen metabolism	2023-01-10	8/615	0.123579	0.456436	0.437433	CA12	1	0.34062	0.1	EQ-VAS score
hsa05332	Graft-versus-host disease	2023-01-10	8/615	0.123579	0.456436	0.437433	IL6	1	0.34062	0.1	EQ-VAS score
hsa04931	Insulin resistance	2023-01-10	9/615	0.138018	0.456436	0.437433	IL6	1	0.34062	0.1	EQ-VAS score
hsa05417	Lipid and atherosclerosis	2023-02-10	43/615	0.150359	0.456436	0.437433	IL6/CCL3	2	0.34062	0.2	EQ-VAS score
hsa05134	Legionellosis	2023-01-10	10/615	0.152242	0.456436	0.437433	IL6	1	0.34062	0.1	EQ-VAS score
hsa05410	Hypertrophic cardiomyopathy	2023-01-10	10/615	0.152242	0.456436	0.437433	IL6	1	0.34062	0.1	EQ-VAS score
hsa04012	ErbB signaling pathway	2023-01-10	11/615	0.166255	0.456436	0.437433	AREG	1	0.34062	0.1	EQ-VAS score
hsa04390	Hippo signaling pathway	2023-01-10	11/615	0.166255	0.456436	0.437433	AREG	1	0.34062	0.1	EQ-VAS score
hsa05210	Colorectal cancer	2023-01-10	11/615	0.166255	0.456436	0.437433	AREG	1	0.34062	0.1	EQ-VAS score
hsa04218	Cellular senescence	2023-01-10	12/615	0.180058	0.456436	0.437433	IL6	1	0.34062	0.1	EQ-VAS score
hsa05143	African trypanosomiasis	2023-01-10	12/615	0.180058	0.456436	0.437433	IL6	1	0.34062	0.1	EQ-VAS score
hsa04061	Viral protein interaction with cytokine and cytokine receptor	2023-02-10	53/615	0.210257	0.456436	0.437433	IL6/CCL3	2	0.34062	0.2	EQ-VAS score
hsa04068	FoxO signaling pathway	2023-01-10	15/615	0.220244	0.456436	0.437433	IL6	1	0.34062	0.1	EQ-VAS score
hsa04621	NOD-like receptor signaling pathway	2023-01-10	15/615	0.220244	0.456436	0.437433	IL6	1	0.34062	0.1	EQ-VAS score
hsa05020	Prion disease	2023-01-10	15/615	0.220244	0.456436	0.437433	IL6	1	0.34062	0.1	EQ-VAS score
hsa04625	C-type lectin receptor signaling pathway	2023-01-10	16/615	0.23324	0.456436	0.437433	IL6	1	0.34062	0.1	EQ-VAS score
hsa05162	Measles	2023-01-10	16/615	0.23324	0.456436	0.437433	IL6	1	0.34062	0.1	EQ-VAS score
hsa05321	Inflammatory bowel disease	2023-01-10	16/615	0.23324	0.456436	0.437433	IL6	1	0.34062	0.1	EQ-VAS score
hsa01521	EGFR tyrosine kinase inhibitor resistance	2023-01-10	18/615	0.258649	0.456436	0.437433	IL6	1	0.34062	0.1	EQ-VAS score
hsa05133	Pertussis	2023-01-10	18/615	0.258649	0.456436	0.437433	IL6	1	0.34062	0.1	EQ-VAS score
hsa05161	Hepatitis B	2023-01-10	18/615	0.258649	0.456436	0.437433	IL6	1	0.34062	0.1	EQ-VAS score
hsa04610	Complement and coagulation cascades	2023-01-10	19/615	0.271067	0.456436	0.437433	PLAUR	1	0.34062	0.1	EQ-VAS score
hsa04659	Th17 cell differentiation	2023-01-10	19/615	0.271067	0.456436	0.437433	IL6	1	0.34062	0.1	EQ-VAS score
hsa04932	Non-alcoholic fatty liver disease	2023-01-10	19/615	0.271067	0.456436	0.437433	IL6	1	0.34062	0.1	EQ-VAS score
hsa05132	Salmonella infection	2023-01-10	19/615	0.271067	0.456436	0.437433	IL6	1	0.34062	0.1	EQ-VAS score
hsa05146	Amoebiasis	2023-01-10	19/615	0.271067	0.456436	0.437433	IL6	1	0.34062	0.1	EQ-VAS score
hsa05135	Yersinia infection	2023-01-10	20/615	0.283297	0.456436	0.437433	IL6	1	0.34062	0.1	EQ-VAS score
hsa04933	AGE-RAGE signaling pathway in diabetic complications	2023-01-10	21/615	0.295343	0.456436	0.437433	IL6	1	0.34062	0.1	EQ-VAS score
hsa05202	Transcriptional misregulation in cancer	2023-01-10	21/615	0.295343	0.456436	0.437433	IL6	1	0.34062	0.1	EQ-VAS score
hsa04936	Alcoholic liver disease	2023-01-10	22/615	0.307206	0.456436	0.437433	IL6	1	0.34062	0.1	EQ-VAS score
hsa05169	Epstein-Barr virus infection	2023-01-10	22/615	0.307206	0.456436	0.437433	IL6	1	0.34062	0.1	EQ-VAS score
hsa05010	Alzheimer disease	2023-01-10	23/615	0.318889	0.456436	0.437433	IL6	1	0.34062	0.1	EQ-VAS score
hsa05167	Kaposi sarcoma-associated herpesvirus infection	2023-01-10	24/615	0.330394	0.456436	0.437433	IL6	1	0.34062	0.1	EQ-VAS score
hsa05022	Pathways of neurodegeneration - multiple diseases	2023-01-10	25/615	0.341724	0.456436	0.437433	IL6	1	0.34062	0.1	EQ-VAS score
hsa05171	Coronavirus disease - COVID-19	2023-01-10	25/615	0.341724	0.456436	0.437433	IL6	1	0.34062	0.1	EQ-VAS score
hsa04145	Phagosome	2023-01-10	26/615	0.352881	0.456436	0.437433	THBS2	1	0.34062	0.1	EQ-VAS score
hsa05164	Influenza A	2023-01-10	26/615	0.352881	0.456436	0.437433	IL6	1	0.34062	0.1	EQ-VAS score
hsa05418	Fluid shear stress and atherosclerosis	2023-01-10	26/615	0.352881	0.456436	0.437433	SDC1	1	0.34062	0.1	EQ-VAS score
hsa05130	Pathogenic Escherichia coli infection	2023-01-10	27/615	0.363868	0.456436	0.437433	IL6	1	0.34062	0.1	EQ-VAS score
hsa05166	Human T-cell leukemia virus 1 infection	2023-01-10	27/615	0.363868	0.456436	0.437433	IL6	1	0.34062	0.1	EQ-VAS score
hsa04657	IL-17 signaling pathway	2023-01-10	28/615	0.374686	0.456436	0.437433	IL6	1	0.34062	0.1	EQ-VAS score
hsa04668	TNF signaling pathway	2023-01-10	28/615	0.374686	0.456436	0.437433	IL6	1	0.34062	0.1	EQ-VAS score
hsa05168	Herpes simplex virus 1 infection	2023-01-10	29/615	0.385339	0.461031	0.441836	IL6	1	0.33627	0.1	EQ-VAS score
hsa04064	NF-kappa B signaling pathway	2023-01-10	30/615	0.395828	0.461228	0.442025	TNFSF13B	1	0.336084	0.1	EQ-VAS score
hsa04510	Focal adhesion	2023-01-10	31/615	0.406156	0.461228	0.442025	THBS2	1	0.336084	0.1	EQ-VAS score
hsa05152	Tuberculosis	2023-01-10	31/615	0.406156	0.461228	0.442025	IL6	1	0.336084	0.1	EQ-VAS score
hsa04062	Chemokine signaling pathway	2023-01-10	33/615	0.426336	0.476075	0.456254	CCL3	1	0.322324	0.1	EQ-VAS score
hsa05165	Human papillomavirus infection	2023-01-10	35/615	0.445897	0.489756	0.469365	THBS2	1	0.310021	0.1	EQ-VAS score
hsa04640	Hematopoietic cell lineage	2023-01-10	36/615	0.45545	0.49218	0.471689	IL6	1	0.307876	0.1	EQ-VAS score
hsa04630	JAK-STAT signaling pathway	2023-01-10	38/615	0.474114	0.504216	0.483224	IL6	1	0.297383	0.1	EQ-VAS score
hsa04010	MAPK signaling pathway	2023-01-10	48/615	0.55908	0.585287	0.560919	AREG	1	0.232631	0.1	EQ-VAS score
hsa04514	Cell adhesion molecules	2023-01-10	54/615	0.603918	0.6225	0.596583	SDC1	1	0.205861	0.1	EQ-VAS score
hsa05200	Pathways in cancer	2023-01-10	70/615	0.704139	0.714808	0.685048	IL6	1	0.14581	0.1	EQ-VAS score
hsa01100	Metabolic pathways	2023-01-10	99/615	0.829557	0.829557	0.795019	CA12	1	0.0811538	0.1	EQ-VAS score
hsa03266	Virion - Herpesvirus	1999-05-01	6/615	0.000518552	0.0886723	0.0884267	NECTIN2/PILRB/TNFRSF14/PILRA/IGF2R	5	1.05221	0.0505051	Psoas muscle area index
hsa04060	Cytokine-cytokine receptor interaction	29/99	120/615	0.00695409	0.577923	0.576322	MSTN/LEP/GDF15/TNFRSF10C/IL2RA/IL10/IL17A/IL15RA/IL15/LIFR/TNFRSF11A/TNFRSF4/IFNGR1/IL10RB/CSF1/TNFRSF11B/CXCL1/LTBR/TNFRSF14/TNFRSF10A/CX3CL1/TNFRSF10B/BMP4/TNFRSF8/TNFRSF21/IL1R1/RELT/TNFRSF1B/TNFRSF1A	29	0.23813	0.292929	Psoas muscle area index
hsa04380	Osteoclast differentiation	1999-10-01	29/615	0.010298	0.577923	0.576322	SIRPA/MAPK9/TNFRSF11A/IFNGR1/CSF1/TNFRSF11B/SIRPB1/OSCAR/IL1R1/TNFRSF1A	10	0.23813	0.10101	Psoas muscle area index
hsa04612	Antigen processing and presentation	1999-06-01	14/615	0.0150608	0.577923	0.576322	CTSL/CTSB/HLA-E/KLRD1/LGMN/CD74	6	0.23813	0.0606061	Psoas muscle area index
hsa05166	Human T-cell leukemia virus 1 infection	1999-09-01	27/615	0.0189057	0.577923	0.576322	IL2RA/ITGB2/IL15RA/HLA-E/MAPK9/IL15/LTBR/IL1R1/TNFRSF1A	9	0.23813	0.0909091	Psoas muscle area index
hsa04140	Autophagy - animal	1999-04-01	8/615	0.0263482	0.577923	0.576322	CTSL/CTSB/MAPK9/IGF1R	4	0.23813	0.040404	Psoas muscle area index
hsa04650	Natural killer cell mediated cytotoxicity	1999-08-01	24/615	0.0267205	0.577923	0.576322	ITGB2/BID/HLA-E/CD244/KLRD1/IFNGR1/TNFRSF10A/TNFRSF10B	8	0.23813	0.0808081	Psoas muscle area index
hsa05416	Viral myocarditis	1999-05-01	12/615	0.0302958	0.577923	0.576322	ITGB2/BID/HLA-E/CXADR/DAG1	5	0.23813	0.0505051	Psoas muscle area index
hsa05168	Herpes simplex virus 1 infection	1999-09-01	29/615	0.030417	0.577923	0.576322	NECTIN2/PILRB/BID/HLA-E/IFNGR1/TNFRSF14/CD74/PILRA/TNFRSF1A	9	0.23813	0.0909091	Psoas muscle area index
hsa04210	Apoptosis	1999-08-01	27/615	0.0529418	0.693538	0.691617	CTSL/CTSB/BID/MAPK9/CTSC/TNFRSF10A/TNFRSF10B/TNFRSF1A	8	0.15893	0.0808081	Psoas muscle area index
hsa04215	Apoptosis - multiple species	1999-03-01	6/615	0.0560311	0.693538	0.691617	BID/MAPK9/TNFRSF1A	3	0.15893	0.030303	Psoas muscle area index
hsa04920	Adipocytokine signaling pathway	1999-04-01	10/615	0.0609903	0.693538	0.691617	LEP/MAPK9/TNFRSF1B/TNFRSF1A	4	0.15893	0.040404	Psoas muscle area index
hsa04061	Viral protein interaction with cytokine and cytokine receptor	13/99	53/615	0.0653131	0.693538	0.691617	TNFRSF10C/IL2RA/IL10/IL10RB/CSF1/CXCL1/LTBR/TNFRSF14/TNFRSF10A/CX3CL1/TNFRSF10B/TNFRSF1B/TNFRSF1A	13	0.15893	0.131313	Psoas muscle area index
hsa04217	Necroptosis	1999-06-01	19/615	0.0686361	0.693538	0.691617	BID/MAPK9/IFNGR1/TNFRSF10A/TNFRSF10B/TNFRSF1A	6	0.15893	0.0606061	Psoas muscle area index
hsa04130	SNARE interactions in vesicular transport	1999-02-01	3/615	0.0689482	0.693538	0.691617	STX8/STX4	2	0.15893	0.020202	Psoas muscle area index
hsa04750	Inflammatory mediator regulation of TRP channels	1999-02-01	3/615	0.0689482	0.693538	0.691617	MAPK9/IL1R1	2	0.15893	0.020202	Psoas muscle area index
hsa04914	Progesterone-mediated oocyte maturation	1999-02-01	3/615	0.0689482	0.693538	0.691617	MAPK9/IGF1R	2	0.15893	0.020202	Psoas muscle area index
hsa05022	Pathways of neurodegeneration - multiple diseases	1999-07-01	25/615	0.0900388	0.855369	0.852999	BID/MAPK9/CSF1/NEFL/DKK1/TNFRSF1B/TNFRSF1A	7	0.0678467	0.0707071	Psoas muscle area index
hsa05152	Tuberculosis	1999-08-01	31/615	0.10775	0.9602	0.95754	ITGB2/IL10/BID/MAPK9/IFNGR1/IL10RB/CD74/TNFRSF1A	8	0.0176385	0.0808081	Psoas muscle area index
hsa04115	p53 signaling pathway	1999-03-01	8/615	0.12306	0.9602	0.95754	BID/TNFRSF10A/TNFRSF10B	3	0.0176385	0.030303	Psoas muscle area index
hsa04550	Signaling pathways regulating pluripotency of stem cells	1999-03-01	8/615	0.12306	0.9602	0.95754	LIFR/BMP4/IGF1R	3	0.0176385	0.030303	Psoas muscle area index
hsa04935	Growth hormone synthesis, secretion and action	1999-02-01	4/615	0.123547	0.9602	0.95754	GHRL/MAPK9	2	0.0176385	0.020202	Psoas muscle area index
hsa05014	Amyotrophic lateral sclerosis	1999-04-01	13/615	0.141609	0.9602	0.95754	BID/NEFL/TNFRSF1B/TNFRSF1A	4	0.0176385	0.040404	Psoas muscle area index
hsa04668	TNF signaling pathway	1999-07-01	28/615	0.14717	0.9602	0.95754	MAPK9/IL15/CSF1/CXCL1/CX3CL1/TNFRSF1B/TNFRSF1A	7	0.0176385	0.0707071	Psoas muscle area index
hsa05412	Arrhythmogenic right ventricular cardiomyopathy	1999-03-01	9/615	0.163769	0.9602	0.95754	DAG1/DSC2/DSG2	3	0.0176385	0.030303	Psoas muscle area index
hsa05167	Kaposi sarcoma-associated herpesvirus infection	1999-06-01	24/615	0.17385	0.9602	0.95754	BID/HLA-E/MAPK9/IFNGR1/CXCL1/TNFRSF1A	6	0.0176385	0.0606061	Psoas muscle area index
hsa04144	Endocytosis	1999-04-01	14/615	0.174809	0.9602	0.95754	IL2RA/HLA-E/IGF2R/IGF1R	4	0.0176385	0.040404	Psoas muscle area index
hsa04659	Th17 cell differentiation	1999-05-01	19/615	0.176362	0.9602	0.95754	IL2RA/IL17A/MAPK9/IFNGR1/IL1R1	5	0.0176385	0.0505051	Psoas muscle area index
hsa05146	Amoebiasis	1999-05-01	19/615	0.176362	0.9602	0.95754	ITGB2/IL10/CXCL1/PRDX1/IL1R1	5	0.0176385	0.0505051	Psoas muscle area index
hsa05170	Human immunodeficiency virus 1 infection	1999-05-01	19/615	0.176362	0.9602	0.95754	BID/HLA-E/MAPK9/TNFRSF1B/TNFRSF1A	5	0.0176385	0.0505051	Psoas muscle area index
hsa00512	Mucin type O-glycan biosynthesis	1999-02-01	5/615	0.184789	0.9602	0.95754	ST3GAL1/GCNT1	2	0.0176385	0.020202	Psoas muscle area index
hsa04917	Prolactin signaling pathway	1999-02-01	5/615	0.184789	0.9602	0.95754	MAPK9/TNFRSF11A	2	0.0176385	0.020202	Psoas muscle area index
hsa04071	Sphingolipid signaling pathway	1999-03-01	10/615	0.207817	0.9602	0.95754	BID/MAPK9/TNFRSF1A	3	0.0176385	0.030303	Psoas muscle area index
hsa04141	Protein processing in endoplasmic reticulum	1999-03-01	10/615	0.207817	0.9602	0.95754	MAPK9/TXNDC5/NSFL1C	3	0.0176385	0.030303	Psoas muscle area index
hsa05150	Staphylococcus aureus infection	1999-04-01	15/615	0.210385	0.9602	0.95754	ITGB2/IL10/KRT19/KRT18	4	0.0176385	0.040404	Psoas muscle area index
hsa05418	Fluid shear stress and atherosclerosis	1999-06-01	26/615	0.228185	0.9602	0.95754	CTSL/THBD/MAPK9/BMP4/IL1R1/TNFRSF1A	6	0.0176385	0.0606061	Psoas muscle area index
hsa05145	Toxoplasmosis	1999-05-01	21/615	0.23844	0.9602	0.95754	IL10/MAPK9/IFNGR1/IL10RB/TNFRSF1A	5	0.0176385	0.0505051	Psoas muscle area index
hsa05323	Rheumatoid arthritis	1999-07-01	32/615	0.243769	0.9602	0.95754	CTSL/ITGB2/IL17A/IL15/TNFRSF11A/CSF1/CXCL1	7	0.0176385	0.0707071	Psoas muscle area index
hsa04390	Hippo signaling pathway	1999-03-01	11/615	0.25414	0.9602	0.95754	ITGB2/BMP4/AREG	3	0.0176385	0.030303	Psoas muscle area index
hsa05120	Epithelial cell signaling in Helicobacter pylori infection	1999-03-01	11/615	0.25414	0.9602	0.95754	MAPK9/CXCL1/F11R	3	0.0176385	0.030303	Psoas muscle area index
hsa04630	JAK-STAT signaling pathway	1999-08-01	38/615	0.255501	0.9602	0.95754	LEP/IL2RA/IL10/IL15RA/IL15/LIFR/IFNGR1/IL10RB	8	0.0176385	0.0808081	Psoas muscle area index
hsa05010	Alzheimer disease	1999-05-01	23/615	0.305585	0.9602	0.95754	BID/MAPK9/CSF1/DKK1/TNFRSF1A	5	0.0176385	0.0505051	Psoas muscle area index
hsa04670	Leukocyte transendothelial migration	1999-04-01	18/615	0.326163	0.9602	0.95754	ESAM/ITGB2/CD99L2/F11R	4	0.0176385	0.040404	Psoas muscle area index
hsa04672	Intestinal immune network for IgA production	1999-04-01	18/615	0.326163	0.9602	0.95754	IL10/IL15RA/IL15/LTBR	4	0.0176385	0.040404	Psoas muscle area index
hsa05163	Human cytomegalovirus infection	1999-06-01	30/615	0.349281	0.9602	0.95754	BID/HLA-E/IL10RB/CX3CL1/IL1R1/TNFRSF1A	6	0.0176385	0.0606061	Psoas muscle area index
hsa04915	Estrogen signaling pathway	1999-03-01	13/615	0.349803	0.9602	0.95754	KRT19/TFF1/KRT18	3	0.0176385	0.030303	Psoas muscle area index
hsa04514	Cell adhesion molecules	1999-10-01	54/615	0.364927	0.9602	0.95754	NECTIN2/ESAM/ITGB2/HLA-E/CD6/SIGLEC1/CD274/CD99L2/F11R/PDCD1LG2	10	0.0176385	0.10101	Psoas muscle area index
hsa04610	Complement and coagulation cascades	1999-04-01	19/615	0.36611	0.9602	0.95754	THBD/ITGB2/PLAUR/VSIG4	4	0.0176385	0.040404	Psoas muscle area index
hsa04932	Non-alcoholic fatty liver disease	1999-04-01	19/615	0.36611	0.9602	0.95754	LEP/BID/MAPK9/TNFRSF1A	4	0.0176385	0.040404	Psoas muscle area index
hsa05132	Salmonella infection	1999-04-01	19/615	0.36611	0.9602	0.95754	MAPK9/TNFRSF10A/TNFRSF10B/TNFRSF1A	4	0.0176385	0.040404	Psoas muscle area index
hsa04024	cAMP signaling pathway	1999-02-01	8/615	0.377802	0.9602	0.95754	GHRL/MAPK9	2	0.0176385	0.020202	Psoas muscle area index
hsa04150	mTOR signaling pathway	1999-02-01	8/615	0.377802	0.9602	0.95754	TNFRSF1A/IGF1R	2	0.0176385	0.020202	Psoas muscle area index
hsa05332	Graft-versus-host disease	1999-02-01	8/615	0.377802	0.9602	0.95754	HLA-E/KLRD1	2	0.0176385	0.020202	Psoas muscle area index
[truncated: 698 more rows]

## Sheet: SD07
REACTOME Pathway Analysis
[truncated: 3,658 more rows]
